# Supplementary material for: Sequencing and analysis of the complete mitochondrial genomes of Toona sinensis and Toona ciliata reveal evolutionary features of Toona
Source: BMC Genomics. 2023 Feb 1;24:58. doi: 10.1186/s12864-023-09150-6 (PMC9893635; doi:10.1186/s12864-023-09150-6)
Supplement: Supplementary file 1 — Additional file 1. [file 12864_2023_9150_MOESM1_ESM.xls]

## Sheet: 表1
	红椿（Toona_ciliata）		香椿（Toona_sinensis）
类型	大小 size	比例	大小 size	比例
A content	186538	0.2731	174629	0.2735
T content	186361	0.2729	172983	0.2709
G content	156039	0.2285	145343	0.2276
C content	154062	0.2256	145527	0.2279
Total content	683000		638482
G+C content	310101	0.454028	290870	0.455565
longest gene	3116	0.5077	3116	0.5077
说明：longest gene两例线粒体都是26S-rRNA这个基因，50.77%是该基因的GC含量。

## Sheet: 表4
Group of gene	Name of gene(Toona ciliata)	Name of gene(Toona sinensis)
Complex I（NADH dehydrogenase）	nad1,nad2,nad3,nad4,nad4l,nad5,nad6,nad7,nad9	nad1,nad2,nad3,nad4,nad4l,nad5,nad6,nad7,nad9
Complex II（succinate dehydrogenase）	sdh3,sdh4	sdh3,sdh4
Complex III (ubichinol cytochrome c reducatase)	cob	cob
Complex IV (cytochrome c oxidase)	cox1,cox2,cox3	cox1,cox2,cox3
Complex V (ATP synthase)	atp1,atp4,atp6,atp8,atp9	atp1,atp4,atp6,atp8,atp9
Cytochrome c biogenesis	ccmB,ccmC,ccmFC,ccmFN	ccmB,ccmC,ccmFC,ccmFN
SecY-independent transporter	mttb	mttb
Ribosomal large subunit	rpl10,rpl16,rpl2,rpl5	rpl10,rpl16,rpl2,rpl5
Ribosomal small subunit	rps1,rps3,rps4,rps10,rps12	rps1,rps3,rps4,rps10,rps12
Intron maturase	matR	matR
rRNA genes	5S-rRNA,18S-rRNA,26S-rRNA	5S-rRNA,18S-rRNA,26S-rRNA
tRNA genes	tRNA-Ala,tRNA-Arg（x2）,tRNA-Asn,tRNA-Asp,tRNA-Cys（x2）,tRNA-Gln,tRNA-Glu,tRNA-Gly（x2）,tRNA-His,tRNA-Ile,tRNA-Leu（x2）,tRNA-Lys（x2）,tRNA-Met（x3）,tRNA-Phe,tRNA-Pro（x3）,tRNA-Ser（x5）,tRNA-Thr,tRNA-Trp,tRNA-Tyr,tRNA-Val	tRNA-Ala,tRNA-Arg,tRNA-Asn,tRNA-Asp,tRNA-Cys,tRNA-Gln,tRNA-Glu（x2）,tRNA-Gly（x2）,tRNA-His,tRNA-Ile（x2）,tRNA-Leu（x2）,tRNA-Lys（x2）,tRNA-Met（x3）,tRNA-Phe,tRNA-Pro（x4）,tRNA-Ser（x5）,tRNA-Thr,tRNA-Trp,tRNA-Tyr,tRNA-Val
Pseudogenes	rps14	rps14
Note: The number of genes is noted in parentheses after the gene name. For example, tRNA-Arg (x2) indicates that there are 2 tRNA-Arg genes. Those without remarks have only one.
