# Supplementary material for: Sequencing and analysis of the complete mitochondrial genomes of Toona sinensis and Toona ciliata reveal evolutionary features of Toona
Source: BMC Genomics. 2023 Feb 1;24:58. doi: 10.1186/s12864-023-09150-6 (PMC9893635; doi:10.1186/s12864-023-09150-6)
Supplement: Supplementary file 2 — Additional file 2. [file 12864_2023_9150_MOESM2_ESM.xlsx]

## Sheet: Sheet1
Table 3 tRNA present in the T.ciliata and T.sinensis mitochondrial genome.
	T.ciliata		T.sinensis
Type	Number	Size(bp)	Number	Size(bp)
Ser	5	67	5	67
		82		82
		88		88
		88		88
		72		167
Leu	2	73	2	75
		69		73
Pro	3	72	3	77
		77		73
		74		72
Gln	1	74	1	72
Gly	2	73	2	63
		76		74
Asp	1	84	1	74
Try	1	87	1	64
Asn	1	72	1	72
Cys	2	72	1	72
		73
Pro	3	74	4	72
		77		77
		75		74
				75
Trp	1	74	1	74
Ala	1	66	1	87
His	1	75	1	75
Thr	1	81	1	81
Arg	2	74	1	74
		75
Val	1	87	1	81
Phe	1	74	1	74
IIe	1	73	2	73
				73
Lys	2	74	2	74
		75		75
Glu	1	72	2	72
				71
Note:/ Indicates unknown or not found
