# Supplementary material for: Sequencing and analysis of the complete mitochondrial genomes of Toona sinensis and Toona ciliata reveal evolutionary features of Toona
Source: BMC Genomics. 2023 Feb 1;24:58. doi: 10.1186/s12864-023-09150-6 (PMC9893635; doi:10.1186/s12864-023-09150-6)
Supplement: Supplementary file 3 — Additional file 3. [file 12864_2023_9150_MOESM3_ESM.xlsx]

## Sheet: Sheet1
Table 4 Statistical table of RSCU values for T.ciliata and T.sinensis
	T.ciliata				T.sinensis
Amino acid	Codon	Number	Frequency(%)	RSCU	Codon	Number	Frequency(%)	RSCU
Ala	GCT	268	2.52926	1.60961	GCT	267	2.52339	1.60843
Ala	GCA	159	1.50057	0.954955	GCA	158	1.49324	0.951807
Ala	GCC	153	1.44394	0.918919	GCC	153	1.44599	0.921687
Ala	GCG	86	0.811627	0.516517	GCG	86	0.812778	0.518072
Arg	AGA	172	1.62325	1.46176	AGA	173	1.63501	1.47234
Arg	CGA	155	1.46282	1.31728	CGA	155	1.46489	1.31915
Arg	CGT	137	1.29294	1.16431	CGT	137	1.29477	1.16596
Arg	AGG	93	0.87769	0.790368	AGG	93	0.878934	0.791489
Arg	CGG	79	0.745564	0.671388	CGG	78	0.73717	0.66383
Arg	CGC	70	0.660627	0.594901	CGC	69	0.652112	0.587234
Asn	AAT	224	2.11401	1.33333	AAT	225	2.12645	1.33929
Asn	AAC	112	1.057	0.666667	AAC	111	1.04905	0.660714
Asp	GAT	226	2.13288	1.3697	GAT	226	2.1359	1.3697
Asp	GAC	104	0.981502	0.630303	GAC	104	0.982894	0.630303
Cys	TGT	94	0.887127	1.16049	TGT	94	0.888385	1.175
Cys	TGC	68	0.641752	0.839506	TGC	66	0.62376	0.825
Gln	CAA	217	2.04794	1.46622	CAA	217	2.05085	1.46622
Gln	CAG	79	0.745564	0.533784	CAG	79	0.746621	0.533784
Glu	GAA	311	2.93507	1.3853	GAA	311	2.93923	1.38839
Glu	GAG	138	1.30238	0.614699	GAG	137	1.29477	0.611607
Gly	GGA	266	2.51038	1.45355	GGA	266	2.51394	1.45753
Gly	GGT	231	2.18007	1.2623	GGT	230	2.17371	1.26027
Gly	GGG	134	1.26463	0.73224	GGG	134	1.26642	0.734247
Gly	GGC	101	0.95319	0.551913	GGC	100	0.94509	0.547945
His	CAT	190	1.79313	1.5261	CAT	190	1.79567	1.5261
His	CAC	59	0.556814	0.473896	CAC	59	0.557603	0.473896
Ile	ATT	346	3.26538	1.28465	ATT	348	3.28891	1.28889
Ile	ATC	240	2.26501	0.891089	ATC	240	2.26822	0.888889
Ile	ATA	222	2.09513	0.824257	ATA	222	2.0981	0.822222
Leu	TTA	294	2.77463	1.4861	TTA	294	2.77857	1.48861
Leu	CTT	250	2.35938	1.26369	CTT	247	2.33437	1.25063
Leu	TTG	229	2.16119	1.15754	TTG	230	2.17371	1.16456
Leu	CTA	181	1.70819	0.914912	CTA	180	1.70116	0.911392
Leu	CTG	119	1.12307	0.601516	CTG	119	1.12466	0.602532
Leu	CTC	114	1.07588	0.576243	CTC	115	1.08685	0.582278
Lys	AAA	261	2.46319	1.18636	AAA	261	2.46669	1.18367
Lys	AAG	179	1.68932	0.813636	AAG	180	1.70116	0.816327
Met	ATG	281	2.65194	1	ATG	280	2.64625	1
Phe	TTT	413	3.8977	1.12996	TTT	412	3.89377	1.12877
Phe	TTC	318	3.00113	0.870041	TTC	318	3.00539	0.871233
Pro	CCT	207	1.95357	1.5	CCT	206	1.94689	1.50091
Pro	CCA	149	1.40619	1.07971	CCA	148	1.39873	1.07832
Pro	CCC	110	1.03813	0.797101	CCC	109	1.03015	0.794171
Pro	CCG	86	0.811627	0.623188	CCG	86	0.812778	0.626594
Ser	TCT	213	2.01019	1.3952	TCT	213	2.01304	1.3952
Ser	AGT	171	1.61382	1.12009	AGT	173	1.63501	1.13319
Ser	TCA	165	1.55719	1.08079	TCA	164	1.54995	1.07424
Ser	TCC	138	1.30238	0.90393	TCC	139	1.31368	0.91048
Ser	TCG	132	1.24575	0.864629	TCG	130	1.22862	0.851528
Ser	AGC	97	0.91544	0.635371	AGC	97	0.916738	0.635371
Stp	TAA	18	0.169875	1.58824	TAA	18	0.170116	1.58824
Stp	TGA	10	0.0943752	0.882353	TGA	11	0.10396	0.970588
Stp	TAG	6	0.0566251	0.529412	TAG	5	0.0472545	0.441176
Thr	ACT	185	1.74594	1.33574	ACT	184	1.73897	1.33092
Thr	ACC	143	1.34957	1.03249	ACC	143	1.35148	1.03436
Thr	ACA	140	1.32125	1.01083	ACA	140	1.32313	1.01266
Thr	ACG	86	0.811627	0.620939	ACG	86	0.812778	0.622061
Trp	TGG	166	1.56663	1	TGG	165	1.5594	1
Tyr	TAT	259	2.44432	1.5102	TAT	258	2.43833	1.50877
Tyr	TAC	84	0.792752	0.489796	TAC	84	0.793876	0.491228
Val	GTA	193	1.82144	1.17325	GTA	194	1.83348	1.17933
Val	GTT	192	1.812	1.16717	GTT	191	1.80512	1.16109
Val	GTG	153	1.44394	0.930091	GTG	154	1.45544	0.93617
Val	GTC	120	1.1325	0.729483	GTC	119	1.12466	0.723404
Remark.
Frequency (%): codon usage frequency.
