# Supplementary material for: Sequencing and analysis of the complete mitochondrial genomes of Toona sinensis and Toona ciliata reveal evolutionary features of Toona
Source: BMC Genomics. 2023 Feb 1;24:58. doi: 10.1186/s12864-023-09150-6 (PMC9893635; doi:10.1186/s12864-023-09150-6)
Supplement: Supplementary file 4 — Additional file 4. [file 12864_2023_9150_MOESM4_ESM.zip]

Archive with 3 entries (2 files):
- Appendices D/Description of the structure tree.doc
- Appendices D/taxonomy.xls
- Appendices D/
