# Supplementary material for: Sequencing and analysis of the complete mitochondrial genomes of Toona sinensis and Toona ciliata reveal evolutionary features of Toona
Source: BMC Genomics. 2023 Feb 1;24:58. doi: 10.1186/s12864-023-09150-6 (PMC9893635; doi:10.1186/s12864-023-09150-6)
Supplement: Supplementary file 4 — Additional file 4. [file 12864_2023_9150_MOESM4_ESM.zip › Appendices D/taxonomy.xls]

## Sheet: taxonomy
NO.	ID	ORGANISM	ORDER	FAMILY	GENUS	Lineage
1	MZ751076.1	Mangifera persiciforma	Sapindales	Anacardiaceae	Mangifera	Eukaryota,Viridiplantae,Streptophyta,Embryophyta,Tracheophyta,Spermatophyta,Magnoliopsida,eudicotyledons,Gunneridae,Pentapetalae,rosids,malvids,Sapindales,Anacardiaceae,Mangifera
2	MZ751077.1	Mangifera sylvatica	Sapindales	Anacardiaceae	Mangifera	Eukaryota,Viridiplantae,Streptophyta,Embryophyta,Tracheophyta,Spermatophyta,Magnoliopsida,eudicotyledons,Gunneridae,Pentapetalae,rosids,malvids,Sapindales,Anacardiaceae,Mangifera
3	MZ751075.1	Mangifera longipes	Sapindales	Anacardiaceae	Mangifera	Eukaryota,Viridiplantae,Streptophyta,Embryophyta,Tracheophyta,Spermatophyta,Magnoliopsida,eudicotyledons,Gunneridae,Pentapetalae,rosids,malvids,Sapindales,Anacardiaceae,Mangifera
4	MN057920.1	Spondias mombin	Sapindales	Anacardiaceae	Spondias	Eukaryota,Viridiplantae,Streptophyta,Embryophyta,Tracheophyta,Spermatophyta,Magnoliopsida,eudicotyledons,Gunneridae,Pentapetalae,rosids,malvids,Sapindales,Anacardiaceae,Spondias
5	MN057921.1	Spondias tuberosa	Sapindales	Anacardiaceae	Spondias	Eukaryota,Viridiplantae,Streptophyta,Embryophyta,Tracheophyta,Spermatophyta,Magnoliopsida,eudicotyledons,Gunneridae,Pentapetalae,rosids,malvids,Sapindales,Anacardiaceae,Spondias
6	MZ089853.1	Cotinus coggygria	Sapindales	Anacardiaceae	Cotinus	Eukaryota,Viridiplantae,Streptophyta,Embryophyta,Tracheophyta,Spermatophyta,Magnoliopsida,eudicotyledons,Gunneridae,Pentapetalae,rosids,malvids,Sapindales,Anacardiaceae,Cotinus
7	MK431824.1	Nitraria tangutorum	Sapindales	Nitrariaceae	Nitraria	Eukaryota,Viridiplantae,Streptophyta,Embryophyta,Tracheophyta,Spermatophyta,Magnoliopsida,eudicotyledons,Gunneridae,Pentapetalae,rosids,malvids,Sapindales,Nitrariaceae,Nitraria
8	MK431826.1	Peganum harmala	Sapindales	Nitrariaceae	Peganum	Eukaryota,Viridiplantae,Streptophyta,Embryophyta,Tracheophyta,Spermatophyta,Magnoliopsida,eudicotyledons,Gunneridae,Pentapetalae,rosids,malvids,Sapindales,Nitrariaceae,Peganum
9	MZ318049.1	Acer truncatum	Sapindales	Sapindaceae	Acer	Eukaryota,Viridiplantae,Streptophyta,Embryophyta,Tracheophyta,Spermatophyta,Magnoliopsida,eudicotyledons,Gunneridae,Pentapetalae,rosids,malvids,Sapindales,Sapindaceae,Hippocastanoideae,Acereae,Acer
10	MZ636518.1	Acer miaotaiense	Sapindales	Sapindaceae	Acer	Eukaryota,Viridiplantae,Streptophyta,Embryophyta,Tracheophyta,Spermatophyta,Magnoliopsida,eudicotyledons,Gunneridae,Pentapetalae,rosids,malvids,Sapindales,Sapindaceae,Hippocastanoideae,Acereae,Acer
11	CM017774.1	Acer yangbiense	Sapindales	Sapindaceae	Acer	Eukaryota,Viridiplantae,Streptophyta,Embryophyta,Tracheophyta,Spermatophyta,Magnoliopsida,eudicotyledons,Gunneridae,Pentapetalae,rosids,malvids,Sapindales,Sapindaceae,Hippocastanoideae,Acereae,Acer
12	MK333231.1	Xanthoceras sorbifolium	Sapindales	Sapindaceae	Xanthoceras	Eukaryota,Viridiplantae,Streptophyta,Embryophyta,Tracheophyta,Spermatophyta,Magnoliopsida,eudicotyledons,Gunneridae,Pentapetalae,rosids,malvids,Sapindales,Sapindaceae,Xanthoceroideae,Xanthoceras
13	MT806100.1	Sapindus mukorossi	Sapindales	Sapindaceae	Sapindus	Eukaryota,Viridiplantae,Streptophyta,Embryophyta,Tracheophyta,Spermatophyta,Magnoliopsida,eudicotyledons,Gunneridae,Pentapetalae,rosids,malvids,Sapindales,Sapindaceae,Sapindus
14	MN946544.1	Citrus maxima	Sapindales	Rutaceae	Citrus	Eukaryota,Viridiplantae,Streptophyta,Embryophyta,Tracheophyta,Spermatophyta,Magnoliopsida,eudicotyledons,Gunneridae,Pentapetalae,rosids,malvids,Sapindales,Rutaceae,Aurantioideae,Citrus
15	MN946543.1	Citrus unshiu	Sapindales	Rutaceae	Citrus	Eukaryota,Viridiplantae,Streptophyta,Embryophyta,Tracheophyta,Spermatophyta,Magnoliopsida,eudicotyledons,Gunneridae,Pentapetalae,rosids,malvids,Sapindales,Rutaceae,Aurantioideae,Citrus
16	MG736621.1	Citrus sinensis	Sapindales	Rutaceae	Citrus	Eukaryota,Viridiplantae,Streptophyta,Embryophyta,Tracheophyta,Spermatophyta,Magnoliopsida,eudicotyledons,Gunneridae,Pentapetalae,rosids,malvids,Sapindales,Rutaceae,Aurantioideae,Citrus
17	OM574630.1	Toona ciliata	Sapindales	Meliaceae	Toona	Eukaryota,Viridiplantae,Streptophyta,Embryophyta,Tracheophyta,Spermatophyta,Magnoliopsida,eudicotyledons,Gunneridae,Pentapetalae,rosids,malvids,Sapindales,Meliaceae,Toona
18	OM574631.1	Toona sinensis	Sapindales	Meliaceae	Toona	Eukaryota,Viridiplantae,Streptophyta,Embryophyta,Tracheophyta,Spermatophyta,Magnoliopsida,eudicotyledons,Gunneridae,Pentapetalae,rosids,malvids,Sapindales,Meliaceae,Toona
19	NC_041177.1	Morus notabilis	Rosales	Moraceae	Morus	Eukaryota,Viridiplantae,Streptophyta,Embryophyta,Tracheophyta,Spermatophyta,Magnoliopsida,eudicotyledons,Gunneridae,Pentapetalae,rosids,fabids,Rosales,Moraceae,Morus
