# Supplementary material for: Sequencing and analysis of the complete mitochondrial genomes of Toona sinensis and Toona ciliata reveal evolutionary features of Toona
Source: BMC Genomics. 2023 Feb 1;24:58. doi: 10.1186/s12864-023-09150-6 (PMC9893635; doi:10.1186/s12864-023-09150-6)
Supplement: Supplementary file 6 — Additional file 6. [file 12864_2023_9150_MOESM6_ESM.xlsx]

## Sheet: Sheet1
Analysis method: the mitochondrial genomic sequences were analyzed for the presence of simple repeats using MISA software (http://pgrc.ipk-gatersleben.de/misa/misa.html) (Version info: v2.1) [1].SSR analysis parameters were described: the minimum numbers of repeats were set to 10, 6, 5, 5, 5, 5, and 5 for mono-, di-, tri-, tetra-, penta-, and hexa-nucleotides, respectively. Two SSRs with length l…
Table 4 Toona_ciliata SSR distribution statistics										Table 5 Toona_sinensis SSR distribution statistics
SSR nr.	SSR type	SSR	size（SSR长度）	start	end		SSR nr.	SSR type	SSR	size（SSR长度）	start	end
1	p1	(T)10	10	5958	5967		1	p1	(T)10	10	5957	5966
2	p1	(A)10	10	26836	26845		2	p3	(AAG)5	15	20102	20116
3	p2	(TC)6	12	31501	31512		3	p3	(GAA)5	15	22037	22051
4	p1	(T)10	10	37017	37026		4	p1	(T)10	10	22793	22802
5	p6	(TACTTA)6	36	37403	37438		5	p2	(TA)7	14	23539	23552
6	p2	(AT)10	20	45811	45830		6	p1	(T)10	10	29639	29648
7	p1	(A)10	10	53487	53496		7	p1	(T)11	11	41855	41865
8	p1	(T)10	10	54301	54310		8	c	(A)16tggtgtcagatgcaccggaaactaaaaaaaaaggaggcaggccaaaaaaagacaaatcatttcggcgtaaaaaaagtaaaaatc(T)10	110	42746	42855
9	p1	(G)10	10	56086	56095		9	p1	(T)10	10	46071	46080
10	p1	(G)10	10	71368	71377		10	p3	(TAT)5	15	63938	63952
11	p1	(C)12	12	74882	74893		11	p2	(TA)7	14	65725	65738
12	p1	(A)10	10	82602	82611		12	p2	(TA)6	12	68329	68340
13	p1	(A)10	10	89575	89584		13	p1	(T)10	10	89069	89078
14	p1	(G)12	12	127777	127788		14	p1	(A)11	11	110041	110051
15	p1	(T)11	11	143555	143565		15	p1	(A)10	10	116955	116964
16	p1	(T)10	10	143825	143834		16	p1	(A)10	10	124438	124447
17	p1	(T)12	12	146938	146949		17	p1	(T)10	10	126686	126695
18	p1	(T)10	10	152867	152876		18	p1	(G)10	10	155203	155212
19	p1	(A)12	12	152998	153009		19	p1	(T)11	11	170959	170969
20	p1	(T)12	12	153288	153299		20	p1	(T)10	10	171229	171238
21	p1	(A)10	10	154277	154286		21	p1	(T)12	12	174333	174344
22	p1	(T)13	13	159427	159439		22	p1	(A)11	11	180539	180549
23	p1	(C)10	10	163378	163387		23	p2	(AT)7	14	187182	187195
24	p1	(A)10	10	166348	166357		24	p1	(A)10	10	199562	199571
25	p1	(A)10	10	167250	167259		25	p1	(T)11	11	201334	201344
26	p1	(T)10	10	169022	169031		26	p1	(T)11	11	202237	202247
27	p1	(A)11	11	175112	175122		27	p1	(G)10	10	205208	205217
28	p1	(A)10	10	180681	180690		28	p1	(A)13	13	209156	209168
29	p1	(T)15	15	180880	180894		29	p1	(T)10	10	214298	214307
30	p1	(T)10	10	181610	181619		30	p1	(A)11	11	215285	215295
31	p1	(A)10	10	182911	182920		31	p1	(T)12	12	215574	215585
32	p1	(A)10	10	188257	188266		32	p3	(ATT)5	15	239066	239080
33	p1	(A)10	10	203485	203494		33	p1	(A)13	13	250387	250399
34	p3	(ATT)6	18	211526	211543		34	p1	(T)10	10	250833	250842
35	p2	(AT)7	14	214879	214892		35	p2	(AG)6	12	280692	280703
36	p1	(T)11	11	220924	220934		36	p1	(A)10	10	282965	282974
37	p3	(TCG)5	15	250253	250267		37	p1	(A)10	10	299689	299698
38	p1	(T)12	12	250729	250740		38	p2	(TC)6	12	304339	304350
39	p1	(T)10	10	251308	251317		39	p1	(T)10	10	309845	309854
40	c	(T)10gaaaagggataaggctgcaaacctagagaggaagcttcaccgaaagaagaagaaataagactcgagtttctggaaatgtttcaagagggtaaaaatg(A)10	117	256645	256761		40	p2	(AT)10	20	318633	318652
41	p1	(T)11	11	263047	263057		41	p1	(A)10	10	326309	326318
42	p1	(A)10	10	290861	290870		42	p1	(T)10	10	327123	327132
43	p2	(AG)9	18	293750	293767		43	p1	(G)10	10	344164	344173
44	p2	(TA)6	12	300944	300955		44	p1	(G)10	10	363567	363576
45	p2	(AG)6	12	322896	322907		45	p1	(A)10	10	369502	369511
46	p1	(A)11	11	325169	325179		46	p1	(T)12	12	381953	381964
47	p1	(A)11	11	327948	327958		47	p2	(TA)6	12	389526	389537
48	p1	(T)11	11	328379	328389		48	p2	(CT)9	18	396714	396731
49	p1	(A)11	11	354393	354403		49	p1	(T)10	10	399603	399612
50	p1	(C)10	10	355066	355075		50	p1	(A)11	11	427373	427383
51	p1	(A)10	10	357367	357376		51	c	(T)10catttttaccctcttgaaacatttccagaaactcgagtcttatttcttcttctttcggtgaagcttcctctctaggtttgcagccttatcccttttc(A)10	117	433664	433780
52	p1	(A)11	11	358357	358367		52	p1	(A)10	10	438637	438646
53	p1	(A)10	10	370850	370859		53	p1	(A)10	10	439214	439223
54	p2	(AT)7	14	376944	376957		54	p3	(CGA)5	15	439688	439702
55	p1	(A)10	10	377695	377704		55	p1	(T)11	11	452982	452992
56	p3	(TCT)5	15	378444	378458		56	c	(A)15gaaaaaaagaagtattatgaagctaaatgctcttggatgggcagttaaatagggagagaaagccttttc(T)11	95	454707	454801
57	p3	(CTT)5	15	380381	380395		57	p1	(A)10	10	456175	456184
58	p1	(A)10	10	386498	386507		58	p3	(GAA)5	15	467512	467526
59	p1	(T)10	10	386650	386659		59	p1	(A)10	10	469680	469689
60	p3	(GAA)5	15	398302	398316		60	p1	(A)10	10	492140	492149
61	p1	(A)10	10	410545	410554		61	p1	(A)10	10	513431	513440
62	p1	(G)10	10	416473	416482		62	p1	(T)15	15	513630	513644
63	p1	(G)12	12	419788	419799		63	p1	(T)10	10	514360	514369
64	p1	(A)10	10	419958	419967		64	p1	(A)10	10	515661	515670
65	p1	(T)10	10	420091	420100		65	p1	(A)10	10	520990	520999
66	p2	(TC)6	12	421321	421332		66	p1	(A)10	10	529375	529384
67	p1	(A)11	11	422674	422684		67	p2	(AT)6	12	531084	531095
68	p1	(A)12	12	426434	426445		68	p1	(T)10	10	546728	546737
69	p1	(A)10	10	459474	459483		69	p1	(G)10	10	548410	548419
70	p1	(T)10	10	465260	465269		70	p1	(T)12	12	552361	552372
71	p2	(AT)7	14	468940	468953		71	p1	(T)11	11	554310	554320
72	p3	(TAT)5	15	483609	483623		72	p2	(TA)6	12	557331	557342
73	p2	(TA)7	14	485396	485409		73	p1	(T)10	10	559333	559342
74	p2	(TA)6	12	488005	488016		74	p4	(ATAA)6	24	559447	559470
75	p1	(T)10	10	505535	505544		75	p1	(T)10	10	560704	560713
76	p2	(TC)6	12	509888	509899		76	p1	(T)12	12	568109	568120
77	p1	(A)10	10	528032	528041		77	p2	(GA)6	12	592859	592870
78	p2	(AT)6	12	529741	529752		78	p1	(A)10	10	600494	600503
79	p1	(G)14	14	547086	547099		79	p1	(T)10	10	600646	600655
80	p1	(T)12	12	551041	551052		80	p1	(A)10	10	610206	610215
81	p1	(T)10	10	552998	553007		81	p1	(G)11	11	616142	616152
82	p2	(TA)6	12	556011	556022		82	p1	(A)10	10	619624	619633
83	p1	(T)11	11	558018	558028		83	p1	(T)10	10	619757	619766
84	p1	(T)10	10	559382	559391		84	p2	(TC)6	12	620979	620990
85	p1	(T)10	10	579175	579184		85	p1	(T)12	12	633410	633421
86	p1	(T)10	10	589678	589687		86	p1	(T)10	10	636207	636216
87	c	(A)10gaaaaggctttctctccctatttaactgcccatccaagagcatttagcttcataatacttctttttttc(T)15	94	591058	591151		87	p1	(G)10	10	638133	638142
88	p1	(A)11	11	592866	592876
89	p1	(A)13	13	622295	622307
90	p1	(T)11	11	637877	637887
91	p1	(A)19	19	644719	644737
92	p1	(T)10	10	645180	645189
93	p1	(G)11	11	670609	670619
94	p1	(T)10	10	680732	680741
