# Supplementary material for: Sequencing and analysis of the complete mitochondrial genomes of Toona sinensis and Toona ciliata reveal evolutionary features of Toona
Source: BMC Genomics. 2023 Feb 1;24:58. doi: 10.1186/s12864-023-09150-6 (PMC9893635; doi:10.1186/s12864-023-09150-6)
Supplement: Supplementary file 7 — Additional file 7. [file 12864_2023_9150_MOESM7_ESM.xls]

## Sheet: Table1 
Note：*Strand：H（Heavy strand），L（Light strand） *Intergenic nucleotides(bp)：Positive numbers indicate the presence of spaced sequences in adjacent genes, and negative numbers indicate the presence of overlap in adjacent genes.
Table1. Summary of gene/element feature
NO.	Gene/ element	Strand	From	To	Size (bp)	GC_ Percent	Amino Acids (aa)	Inferred Initiation Codon	Inferred Termination Codon	One Letter code	Anti-codon	Intergenic nucleotide*(bp)	Intervening sequence
1	cox1	H	1	726	1584	0.4337	527	ATG	TAA			3387	AAGAAGAAAAGGTCGCCGACTGCTACTAAGAACCTAACAGAACTTTTCAAAATGTGAGTTCTAAAACCACTTGTGTAGGTCGGGGTTGAGAATTGGAGGGCCGACGAGGCTAGGGCCCTATTTTCCAGCAATGACCGGTCAAGGTCAATCAAAGTGGGGATTCACAGATGATTCTCAGCATAGAAGAGATCTTAACAAGTCTGATCACCATCTATAGAAGGATTGAACGGCGGATTGATCATCGACTCAAGCACGTATTGCCAGCTTCACATTACAATATGTCCCCTGAAAGGTCAACAAAGAGCGCCTCCCTTCCACACTAAACCGAAAAACCGGACCCCTTGAGCTGAACCAACAAAGCATTCCATTGAATTGAAGCCCACTTCCCTCCTAGAAAGC…
			1694	2551
2	nad1	H	5939	5998	978	0.4213	325	ACG	TAA			678	TGCGGGGCTTTGCATCTGACATTCGTTGGGCTTCCCTCTTCGGGAGCCTGCGTCCCGGCCTTTTTGTGCAATAAACCCCTCCGGCCGAAGACTAGTGGTAGGTGGTCCCGCGGAGCTTTCGGAGAAGGGTAGCCTAGTGTGTAAGCACAGCAATGAACCGCGGCGAACCCTCAGACGACCTATCTAAGATTAGGGGGGGGATCCTCAGTAGTGGTGATCCTTTCACTCTTCCACGGACACGGACTGATACATGTACCGAATGCTCATACGGGAAAGTTTACTTCTGGGTCTGGAACCTGGGGGGTTGCTCCAAGAAATCCTTTCTTTTCTTTCTCGTCCACTCAGGGGGGTGCGGACACACCTGCGCGGATTACAGGTGACGGTTACAAGAATGGCGGG…
			228024	228281
			457462	457554
			458987	459166
			555374	555760
3	matR	H	6677	8593	1917	0.5232	638	ATG	TGA			955	TTCAATTTCTAAGAGCGCATTCTGCCCAGAAATCCCATTCGATGCTTATTAGAGTCTAGGATGAATATTCTTAACTGACTTCACCACCACTATAATCTCAACCAGTGCATTAGCTAAGGCCAGTAACAACTCGAAATAACGTAAGATAAGGAAAGAGAACCCACCCGTATTCTTGTCAATTCTGGTGGACCTTCGTCCGTAGCGTATAGTTTGTAGTCGGTCTTTGGCAGCCTCTGCCTCTGGGACGAAATCCCCATTTTTCTTGATCGGGACTAGCCCACGTCAGGGAATGTAATTGTAGGTCACACTGATAACTGTTCACTGTCTTGCTATCTGAACTTGAAGATTCTGTTTGTGTTCCGTCTACCGCACCGAAGCTTGTGTAGCCTATGCGAAGCA…
4	nad3	H	9549	9905	357	0.3529	118	ATG	TAA			48	TCACTAGTGATAGGGCAAAAACCGGGGGGAAGGACAAAGGAAAGAGCG
5	rps12	H	9954	10331	378	0.4259	125	ATG	TGA			1798	ATGGAAGATGCCTCTTGAACTTGTTTTTTCGGTCAGTCGAGAAACCAACGCCCAATAGAGCTTAGCCATGTGTAGACCGAAATGGTCTCGCGAAGCCGGTCCCCGGATGGTGTAAGATCCTATCTCGACGCAAGATAAGCATAAGCAGCAACCCAGAGTTCCAAAAGTAGGGGATAATTTGTGGTTTAAATTACGTTATAAGACTCAGAAAGCAAGGCAACCTCCTCGCAAAGGAGACGCTCATTTCGACCTAACTACTCTCACCCTGTCGGGGCCCGAGTAAGGGTTTTGGCGGGGAAGGAACAAGCCATAGAGTCTTGTTATTCCCGTCCGCCGCGCGCACCTCATTCATTTTCATGAATGTCGTAAGTGAAAGGTGTTGTTAACATAAAGTTGTTT…
6	tRNA-Ser	H	12130	12196	67	0.5075				S	TGA	9649	TCAATTCCACCCTATCCTCTTGAAGCACCCTGCTTCCTTTACGTACAGCTAAGGTTTTAATTCCTAACTCATCAAATCAAGTAGACAGACTTCTAGGTGACGTGGCCCTTTCCTGACATCATCACACCGGGGATCCGCTTTCAAAAACAAAAAAGAAAGGAAATAGAAGCAGCCTTACTCTCATCTTTTTGTCGAAATCTCTATGAGCTGAATGATGTCACTCGAGTGTTGAGCTTTCAAAGGCTTTTTCAAGACCATCCAAGGCTTTCCATTCTGCAAGGCGTATAGAGCCCGCTTTTCTTCTTCGATGAGCAAGCTCTGGTGGATTTTCACGCCTTTCCAAGGAAGAATTCCCACTTCAAAGAGGTGGGACTCTCCTTCCTTTGACCAAGGGGTTCA…
7	tRNA-Leu	L	21846	21918	73	0.4658				L	CAG	10916	TAGCTCAGCTCATCTGGGATGACCAAGCTCCAGGGAGGTTTTTGGTTCTGGGGTTGGAGATGAAGTAAAATCCGAGTTGGATCAGCTTGGATAGGGATTTCGAACTCTAAGAAAGGCAAGGCAAAATGCCAATTCTTCCGAGAATCCTTTATCAAAAGCCTTGTTTTGGGCATAACAAGCCCTGCCAACCGTTGACTGGCATCTCAATAGACTCTATCGAGGAACCCGGTTTGGCTTCAATTGAGCGATTTCAGCAATCCAAGCGGCGGGTGGAATGAGTCCCTCCTTTCCAAACTTGCTCGCTTTGCTGGTTTTAGACTCTGAAATCGATGTTGTTGGCTGCCAATGGAAGATTTGATCTAGATGAGCCAAACCAGCGTTTTGTCTATAGGTTCCTTG…
8	tRNA-Met	L	32835	32906	72	0.5972				M	CAT	42	TTCTTCCCCTTCTCTTTCTTTCATTTTGGTTATGGAAAGTGA
9	26S-rRNA	L	32949	36064	3116	0.5077						7473	CCTATGTAGGCTTGCTTCGCATAGGCTACACAAGCTGCGGAGCGGTACACTGAACACCAACCCAATCTCGACGAAAAAAAGAAAAAACGTGCGCAACTACATCAAAAACCTCTATTCCTGACGTGAACGGATACTTTGTCATTAGAGTGTTATAACCTTAAATAACGAGAAAGCTTTTTGATTTGTTTACTCAACTCGTAAAGGCAAAGAAAAAAGGGATCCGCCTCGAATCAAAACGTTCTTTCTTTTCTTTTTCTACGCTACGAGATTTCTTCTCTTATGAAATTTATAGTTTGATCGGGGGCGGTACACTTAACTTATAACTTATAACTTATAACTTATAGGTATAAGAATAAGCTTAGATCTCATTTAGAGTGAAATATAAACGAAATAGAAGAA…
10	tRNA-Leu	H	43538	43606	69	0.4928				L	CAG	12895	AAGAGGAAGAGGCGGGTTATGGAATGGATAAGAGTGCGTTCCACCTCCCCGGACCTCGACCAATGCCCAGCGGGGTGGAATAAACACTTCAAAATTCCATAATCAGCCTTGAACATTATCCGCAATGACCTCAAGCGTTCAGTGGTCACTCTACGCAATAGCAACAAGAAAGAAGTAAAAGATCGCTGTTATGGGAACCGGCCCCTGTAACTTGCACCTGCCCCGAGATTTGGGCTCGAGGGGCAAGGCTGAGATGGATGAGCAGGGATCACGGAAATAGGTGCGGGATAAACTGGATCTGTTGTTGCGGCTGATGCCTCATCTGCCGTATTTTGTCTAGGTTTCTCTTACGGAGAAAGAGTTGACAGGCAGTATACCCTTTCAAAGTGAAATGCGCCT…
11	rpl2	H	56502	57536	1035	0.5053	344	ATG	TAA			583	GACCTTATTCACACAGCGGAGAAAGGCCGAGTGGAAGGGGGCTTATTCACCACAACATTACCTTCAAATATCCATTTCCGGGTCCGATTCTTCGGATTCCGCCTCGATTCTCTCCCAAAGTCATTTTTTCGTGCGATCACCTGTCCCCCGCATCTGTGCGCTCGACTCCTTATCTCGATGAGGGGGAACCGCTCGCCCAGGGCTTTAACCACGCACCGGACCCAAGGGATAGCATTCTCCATGCTATTCATACAAGGTTCGGGGAAAACCTGAATAACCTTCTCTCGAAGGTAGGCGTGCCAGCTCCAGATAACTGGACGCCTACCGAACTCGCCGCGCAAGTCATAGACGCGGAGGGGAACGCCCTCTATGCCTTCGAGGCCTTCGATAATTTGTTAA…
12	nad7	H	58120	58266	1188	0.4453	395	ATG	TAG			24532	GACTACTAGTTGCTCGATCAGGACCCTAGCTTTATTGCGAGCCAAAAACTTTGATGGATTCCCCTTCCCCTTGGTAGGGTGTTGCCCCGAGAGTTCCCATCCCGCAACCTCCTATGGACTCTAAGTGGTGGGATTTCGGGGTAGAAGGTTCATGGTAGGTAGTTCCAATGCGGCGATTAACATCCTTTTAGTATGTAGCGAGATCCGTCCTCCAACCAAGGGATCGATATGCAAATCATAACTAAGGCTAGCCCGCTGGTAGTAGAAGGAAGCAGAGATTCAGGCAGCTAGGCATCAGTTTGAGTTCGAGATCGAGACCCAGAACCCAGAAGTAGAGATAGAGGCAAAGGTTGCAGCAGGAGGGAGAGACGGTTCAATACCCGATTTGAGAACCTGGTA…
			59160	59228
			60777	61241
			62310	62555
			64376	64636
13	sdh3	H	89169	89537	369	0.3984	122	ATG	TGA			606	TTGTTAAAAATTTCACCTATACCTTTGCTTTGAGATTAAAAAAAAAATTGGATTTTATTATGAAATGTTTATTATTATTATTGCGCTTCCCGAACAAGACCCAGAAGGGGTTCGCTTTGTTTGGGATGAACTCGCAAGGAGTCGACCCGAGGACTTCCCTCGTAGAGTGGCGTCTTTTATAAGACTCTTTTTTCTCAGTGAAACTAAAAAAAAGAGTTTGAGCTCTTTTGGTTTACTTTTAGCCACGCGGGGCGGGGCGGCTATCCGCATGTGTCCCAAAGTGACGTCCATTTTTTGGTAATGGGTATACTCGAGAGAAAAGTTTGGAATTCGACCTCTCCTTATACGCTTACGCTCTAAAAAGGGGAGGGGTCATGGACTCCTTTTTAGTTTAGGATT…
14	nad2	H	90144	90296	1467	0.3947	488	ATG	TAA			7462	TACGACCGGACAACTACCGATATCTATTAATATCTTTTTTTAGAATGTTGTGTTGTTGTTAAATATCTATCTATCTATATCGTAAACTATCGGATCGGGTATTACTTATTACTTTTACTTAGTTGTGAAACTTGCAAACCTCATTAGTTGTGATATTGATCTTACGGGGGGAACGAAATCAAAGAATATATAGACTTGTAGAGACCCTCTATGTAGTTGTCTATCTAGGGCGATCGATCTACATCTTTCTCCATAGCCCTGGGGCTCTGTCTCGATCTCCTACGATGAAATATGAGGGACTAGTTCCTATGGTATGGAGATTCCCCTTGGTCTAATTCCACGCCTTATGACGAAAGGGGAGTCGGCGTGGCGTAAAGTGAAGATTGAGGGAAGTAGAGA…
			91500	91892
			177225	177413
			178916	179488
			182078	182236
15	tRNA-Met	H	99355	99431	77	0.4286				M	CAT	23037	CCCCTTCTCTTCTCTTCACCCGAAATAAGGAAGTCGATGATCAGATCCTGCTGGTCTGGAAGACTGTTACCCCCCCCCAACCTAGCACAGAAAGAAGGCCGAGGCACAAAATACACTAACTTCAGCCCCGAGGTTCATTTCTTCCAGAGGATCCTGCGACATCTGTGGCCGATCTTTTCTTATCTACTTCAATATGGGCCATCTCAGCCTTGTATCTTTCCTGCAACCTGGCTAAGCCAGCCGGCTAGCACCCTCTCTAATACACATCTGGTCAAATCCGAAGCAAAACCTATCGCACTAGAAGGGCAATAGTAGTAATATTGGTAGTTTCCTCTGGTTATGCTATCTTTCGCATCATGTGATAGGTATCAAGCCCCTTTCCGGTGCCCACAAATAAGA…
16	tRNA-Ser	L	122469	122550	82	0.4268				S	GGA	126	AGACAATTCTTTTGATGAGCTGTCACTAAACTAAAAAAGAGAGAAGAGAAAGAACTGGGAGTTGGCGCCTACATAACCGGTTGCTTGCTTACCAAGCCGTCCCGGCAAGCTCCTCCAGTTCGATTA
17	nad5	H	122677	122826	1989	0.4017	662	ATG	TAA			1722	TAGGGGTCAAGACGCAGACGCAGTCGGGCGCCTGCGGCTGACTCAAGTGCCCCCCGAACCGCGCGAAATGGTCGCCTATTACACGGCTCACTAACTCTGCCTGGGGTGGGGGTACCTATTATTCGTCGGCGGTCCGGCGCACCCCTACTCACTTAAAGGATGCTGCTTAATTACGAAGGAAATTCTTTCTTAATATAGAGAGTTCCTTTTCGTTAAGCGCATCGAGCCAGGAATGGACATCATTATCATCTGCAGACAAATCCAGATCCTCTTTCTCTTTCATCATTAGCTTAGCTAAAGTGGAATAGTATGACTGGCTTTCCGGAAAATGAGACGAAACCAGCTCTTTCGAAATAATCAACATGCGCTCAAAAATACCTCCTAAACCCCCCCTGCCAA…
			123883	124278
			534190	534432
			535287	536486
18	tRNA-Ser	L	126001	126087	87	0.5172				S	GGA	16258	TACATAATGATTATGACCGAGAACCCGAGTGAATAGCGAGTTGTTCATATTAGATTGTTAGATGGATACGGACAATCGAATCCATTCTAACTAGAAAAATAGAAAACTTTTCATCAAAGAAAAAATTCTTCCTTCGAGCCTGGGAGAAAAAGATAATTTTTTTTGTGTTTGTGAAAAACTGTTAAAAACAAACAAGATATCTATCTTGTTTGCCAAGGCGGCGCTCCGATTTTTTTTCTGATATTTCTACCGGATTCAATCAATGAATTGGAACGAATCAACCCATCGGTCTATTTTTTTTTAGACTATGGTTAATGGATATCTTTCGATCATAATTCTCTTTAAATTCGAATTCGATTTCCATAAGAATTCTAAAATTCCTTGCCAGTTTTAGATCGC…
19	rps4	H	142346	143404	1059	0.3938	352	ACG	TAA			681	AGATCGGCGTAGTCGCTCATAGGGACATATCTATCCGGATAGAGGATAGTCTAGATCGATTCATAGATAGATTTATATCCATATAGATAGGTATCTCCGTGGATAGAGATAAAGATAGGGATCCATCTAGATCTTGATTCACTATTTCCATTTTTTTTTTTATAGATTTTGATTGATTGCCTTTTTTTTGACGACAAGTTTTAAATCTTAATGCAGGCAAGGAAACATCGTTTTTCAATTATTACTTGCTGGGTCGGAGCGTAGACGAGCGAGCAGAGCCCAGGAAAGAGGGAAGCCCGTCATAGAATAGAGCAGTCGACTAGAAGTAGAAGACTGCTGGCCTGAGAGAAGGCGGCCTCTCTCGGGAAAGATGGCCCAATTTATCTTCTTTCTTTTTGT…
20	nad6	H	144086	144703	618	0.3867	205	ATG	TAA			1376	AAGGGAAGTAGCTTGATATTGGTTCAAATCCAATTCGTGAGAAGAAGCGTCAAATGATTTGGACAGTTGTCGCGCTGGCGGAGCAGGGAGCCTACAGGGAAGATTGGGGCAATGAGGAGCTCGACGAGTATCTGCAGACCCTCTACCCCATCGACTAATCTATCGCTGAACCAACTTCCGAACCGACTGACTCATCTACCGAATCAACGGCATAATCATCAGAACCGACTGCAGCTTCATTGACTGAATGAATTGGTGCTGGCTGTAGCCGTGGGAGGTGGGGGCTCTACCAAAAAGAAAAAGGATGCAACGACACAATCAACAGGTGAGCCCTTACCCGCACTCCAAGCAGGTGGGTATCGACGGACACAACGACTTAATCAACTGGATCCACCGAAG…
21	tRNA-Gln	L	146080	146151	72	0.4722				Q	TTG	3506	TACGGCCTGTTTTGTTTTGGACGGTAAGAACGGGGAGGTAGGCGAAGGTAGCTTGCTTCTCTTCTCCTAGGCTACCCGCACATGTTATTCGCGAAGAAAAGGCAGCGAGCGGTTCTTCGCTTAGTAGAGCTACCGACCGCCGGACGACGACCGCTTCTTGTTCTCGCCCAGCCGCTTCTTTTATTATTATATTAAAAAGAATCCTAGACTAAAGAAGAAGCTCCTGAATCAGCGCAGGGCCAAATCAGCAGCAGGAAAACTGTACTAACCCGCCGCCGGTGACTTTCTCAGGGCTCCGCAAAAGAAGAAAGAAGGTTCGGGTCTTCTAATGAAGCGAAGGTCCCCCCTTACTCTCTATTCTCTCTTAAAGCTTTATAAAGCTCGGCGAGAAAGGGTTGG…
22	tRNA-Gly	L	149658	149731	74	0.5405				G	GCC	5059	CAGCTACAGTAGTGGCGAAGCACTACTGAGCAATTCACGTATCACTTGATGCGGACGACTTCTGTTTTTCCGCCGGACCACACTCTTGACCTCCGATCGAGCTACGAGCACGAGTAGGTAGGCGGCTAGGGGGGGGGAGGGGCGGCTGGGCTGGGAAGGAAGGGGCCCCCCTTCTTTTTGCTTCGCGCCAGATGAGATGATGATTAGTGGGTCAGGTCCTGTGTGTGCTCTTGATCACTAAAGGGGCGGGCTGGCTGGGCTGCCTTTTCAATCAATCTCCGGCCGCTCAGCGCCGCTATTGGTGCGAGTTGTAAGGAGTCTTGGTCTCGAGTCGAGCTGGGGCGTCATTTCATTCTCGTAACGGGAGTGAGTGTACCGCAAGACCAGACAAGTTACTCC…
23	tRNA-Met	H	154791	154863	73	0.4384				M	CAT	3883	CAAGCTGAGTAAAGTCAGAGAAAATAGACCCCTATAAGAGAAAGCCGCGCAACCAGAGTCCCCCTTACCCTTACTATACAAGGGGGGGGCGGAGCGCTAAGAAAGAGAAAGCGTTATCACTATACGAAATGAAGCAGCGGCTAGCACGCTAAGATCAATCACTTGGAGAACGTGGAGCCTTTCTTTCTCGGTCGTCTGTCTTAACTTAATATAAGTGGATTCCGATTCATGCGGTCGTTCTCTGCTGCATTGGTATTTTCACTCCCCACTCTCCACCATAACAAAATGTTATATCTCTCAGGAGTACTCAAAGGCGGGTCCAAGTAGGAAAAAATTCACTAAGAAGTAAGGCATACAACAATGGATCAATTCATTCAACAAGATCCGTTCGGATCGGAC…
24	nad4	L	158747	158836	1485	0.3852	494	ATG	TGA			3350	AGAGTAGAATCGAACATTGAAGAAATTAGTTGACAACAGTAAAAAGATGGGCACCTAATTCCAATACAATAGGGGTCTATCAGTGCAAGTCAGCTGAACACCGTGATTGATGAGTGGGTAGGTGGGTTAGGTGCACCTCTCGCCCAGTGGGAAGTAATGAGGCGAGTCTCCCCCCTGGAAGTAGTGGGCCCCCTTACCGCGTATGCGCCTTTATTTAGATTCTTTCTATTTTCTAATTTTTTATCCAATGGAGAATCTTTCTAAAAAAATCTCTCTGGCAAAACGCAATTCGTCGATTAAGGTGCACCTTGCCTTTTTTCAGGTAGCTTTGTTACGCCTATTCAGCTAGTGGGGCATTGGTCATAGCCAATATTCGTCGAAGAAGAGGAAGTTTTGTCT…
			161621	162556
			163988	164446
25	tRNA-Asp	H	167797	167870	74	0.6216				D	GTC	14894	ACCTAGGCTAGGATTCGATGAATCGATCAATTTTGATCTCCATTTTCTGTGTTCTGTGAAGAGGAGAGACAAAGAGTAGGATCTAATTCCCAGCAGGAGGATCCTTCTTTCGTTTCGCATTTCTCATCGGACAAATCAAGTCAAGGAATCAAAATGACAATAACTAGTACCGATTGATGGAGGAGAGACATATGTAGGTTAGTACGGGGGTATCACCATATTCAGGATTCAAAGAGATAGCGTACTGGTTTGGCTTTTTTCGATTGTTCCTGATCCATCGAATAGAGTAGCACAATTTATTTCCCGGGAGCACAACAATTTTTTTTTACGATACGCAATTAACTTAACATAGTTACCCCGACAGAGTACTTTTCAGATTCAACCTACCCCTTACTTTAT…
26	tRNA-Tyr	L	182765	182848	84	0.5				Y	GTA	1110	CTTCCCGGGCCGAGGCCCCCCTCAATGGGTTCTAAGAAGGAGGTTTTTTCCCTGAATCAATCAAAAAAAAAAGCTTATTGATTTGATTGAAGGGAACTAATACTATTTATTAGCTTAGCTAGCGTTCCGGGAGAATCTAGTCATTTAGTCAGTTCATAACAATCTCTGTAAAGCAAGGGGCAAAGCAAAGCTTCTACGACAGCTTCCCCCTTATGTAGTCGTCGGCCTTCCCCAGCCCCCCCCCTTCGTCGCTTCTGGCTAAGCATCTTTCGGCGGAGGAAAGGAGGCGACTAGTCGCTTCTGGCGAAGCTGCGAGTTCATGAGCAAGTGAATGAACGAGCCAGCGAGCAGCGAGTGAAGTGACTGAACGAGCCATGTTCCTAAAAGGAGTGACCATCT…
27	tRNA-Asn	L	183959	184030	72	0.5278				N	GTT	2147	ACAACGGACTTAAGGAAGCCGACTCTCGTTCTTTGGACCAACCTATGACCGAACAAAAATGGGTTCGTCACTCTTTTTCACATACACCGGGGGAAAAGGTTACGATAGCAAGCCTCTCTCCGGCCGGAGAGCCTCCAGGACAAGGGGGCGGCGGTCAACCATCCACTCTCGAGATTCATATTGATCAATCGATCTCCGCGTCCTGCCAGTTCGCTAAGTAGACTCACTCTACCGAGGGGCAACAAAGGCTGGAACTCTTCCTGCCAAAAACAAGGGACCTACTTCTCATCCTAGGAGTTAGCAGGTATGATAGAGTCCCCTCTCTGTCTCTCTCTCCGAGTTTCTACTACTAAGTAGCACTTCTGCTATTCAATCATAGAATCGATTCCGATCAAGCTG…
28	tRNA-Cys	L	186178	186249	72	0.5139				C	GCA	13793	AAACCCGCCACCTCATGTGCCAAAGTCAAACGGTTGTTTTGTTCTTCCTTCCCCGCTCCCTCTTTTTCTTTTTCTACATATGCGGTGGCGGGCGGAGCGCTCTATATGACCGGCGGCGGGTTACCAGAGAAGAGGGGACAACTTCTTTCTCTTCTTTCTCCCTTGCCTTGCTCCATTTTCCTTTTCTGATTGAAAGTGGCAAGCCACTCCACTACTAGTACAGAGGCCAGATAGAAGGTTGCTTCCTCTATATGTTCAGGCAAAGAACATCTAGAAGCTAGCTTTTGTCTTGTAAGCAACCATGCCTATATAATAGAATTTTGCTTACCAAAGTGGTCTTACTAAAAGTAAGTAAGCAACCAGTTCCGTTCCAAGTGACATGGCTTTTCACTATTCTTT…
29	tRNA-Cys	H	200043	200115	73	0.5205				C	GCA	10800	ACACCGCCGCGCCATTCCACCCATCATTTTTTTACATGGTTAGTGGATAGAACGGGGGCTTCCGCTTGCTCCTTCGTACTAGTGGCTTAGCTGCCTTAGTTTCCCTTCCTTACCGTATTCCTTTCCTTATTAGCAGTCTTATTCTTTATTTTATGTCTCTAGTTTCTTTTTTCTTTCTTTAGAAGCTATCCTTGCTTCGGCCTTAGGTCTTACAGCTGTGGTACTATAGACATATCTAGTTAGTCTTCTTCTTTCCTCGCCTTTGGCTTTCGTCCTTCGTCCTCTTTACACTTAGTTGCTTCAGCCTTCGTCTTTCGGCTTTAGGACTAACTCAGCCTTCTTTAATAAATAGGTATTCAGTGAGTGACTCTTTCCGTCTTTAGTTTAGGTTCATTACGG…
30	cox2	L	210916	210999	783	0.3908	260	ATG	TAA			14208	TTGCTTTGCTTCATTCTTTGACTGCTCTGCTCCCCCCCAAAAAAAGAGAGACTGACTCTTACTATCCCAATTCAGGAAGACAGAAATCGCTGGCTGGACCAAGAAAGGCATGGGAGTCTTTGGGCATTGCTTGGGTCGAGTTAAGTAAAGACTACCTACCTATACTATAAAGATCCCTCACTGCACACTATATACTATATATATCTCTCTCTGTCTCTATCCAATCAAAGACGTCCATACCATAGAGAAGAGAATCAGGCTCGACTAAGAAATCCATGAAAGAGACTCCTCCTAGTAACCATCCCCGAAATCCAGGGAGGTGTTGTGCTTAGGAAATATGCTGTTACAACCCTTTCTATTGGTGAGGGCCTACCTTCGGTGAGCTACTGCATTAGGATT…
			212974	213672
31	tRNA-Arg	L	227881	227955	75	0.5867				R	CCG	2321	AGAAGGGTGTGATACCACCACCTATCAGGCCCGACGAGCGGTCCACGGAGCTGCATCCCTACTCACCTGGTCCATGCACATCGCTCTCTCCAGGAGGTTGGCCGCCTATCCTAGATCTTCCCATTTTCAAGAAGATCCCGGGCTCGATCCGGTTTAGTATCAAGGTGATTCTCTTTCTGTTTCTATATATATGGGTCCGTGCAGCATTTCCACGATATCGTTATGATCAATTAATGGGACTTGGCCGGAAAGTGTTCTTGCCTCTATCATTAGCTCGGGTAGTCCCCGTTTCTGGTGTTTTAGTCACCTTTCAATGGCTCCCTTAATTATGTGCGAGGAATCTTGAGTAATGGGAAGCGGGCTAGTCCCCGAAAATGCCCGTTCCGAAGTCGTTGGGGC…
32	tRNA-Pro	H	230277	230350	74	0.3108				P	CGG	10189	TAAGACTTGAGATGTCCCTATTACGTAAAGCCGGAACTACTACTTTAGAAGGGCACTAGGCTTTAAGTGTTGGATTCCGTAGCTTGGTTGACAATGGGGTTCAGTTATTGGAAAGCGCTTTGGGATCCCAATCCTGGCTATTTTCGGTCCTGTAGCCGGAATGGCTCGACCAAGACTCAAATAATAGGGAACCCGCTAATAGGCAGTCCAATGAATTCAATGAAGAAAGGAGAGACAGATCTTTAACCTGTCAACTAGTCGGCGTGCTTTCTTTACGAGAGCATGCTATCACCGAGATGGCCAACCAACACTGAATTTGCTTACTTTATTCAAATGCATTGGGCTCGGTCTAAGAAACTTTATAGGTATCGTACAACAGCCCTATACTCAAGGGCGACA…
33	rps14	L	240540	240764	309	0.398	102	ATG	TAG			1	C
			240761	240844
34	rpl5	L	240846	241400	555	0.4126	184	ATG	TAA			16943	AATTGTCCGATTTCTTCCTCGATCTTCAAAGAAGACTGACTCCTCCTACTCCTCCTTCTCTAGAAAACTCGTCGTTGGTCCTTTCCATCAACTTTGTCTCGCGTGTCGCTTTCATAGGCGAGACTTGGTCATTGATTGTTTAGAAAGCCATGCCTGCGAGAAGGGGGCCCCTCTTTGACATCAGATCTTGTCATCCGGGCGGGCAGCCTCCGGTCCGGGTGCTCGTCCATCGCGCTTAGGATAGAAGATAGGATACATCTTTTGGCGTCTGCGGCTCCTTTGATTGATTCGTAAACCGGGTGCTTCAGCTTCATACGTGGGATTTGGAGAAGCCTTCTAATCCCGTCCACTGCCCTGGGTCCGCGCATCTTACTATAAGCAATTCCTAGCTTACTTGCC…
35	ccmFC	H	258344	259120	1344	0.4546	448	ATG				17144	AATTGCATAAAAGGAATCAAAGTAGTGGCTGCGGCGCGTCGAGGCACTTCTTCGACGGTCCCCCTCCGCCCGAACGAGACAGAATGGGCGGGCACTACTAACCAAGCCAAGCCTAGTTCTCGCCGATAGGCGCTGGTAGCTTGCTTCCAAGCCTTGCCTTATAGTTTCGTTGTGGCCATGGCCCGAAGGAGCCTTACGCACTTGTACAATGCTCAAGTTAAGGCTCTGGGCAACGAGTAGGATGGAGCCTTGACTTTCTATTATATTAGTAAAGCGCGCCATATATATTGAGGGAAGGGAAAAAGGGGTCTCTTTCCTCGCCCGATGGTAGAGGTCGATCCCCTATCACCTTTGGTGCCTCCTTGTGGTCCTTCTCTTTAGCTTTTCCTCGGCCTTTAG…
			260073	260639
36	nad9	H	277787	278359	573	0.4119	190	ATG	TAA			755	TTCAGAATCAGAATCAGAATAGGTCCAGTCCAGGGGACAAATCAATAGGAAATGCTATTTGCTTTCTTTGTAATAATAAGAATTCACTTCTATGAACTATGAAATGAAAGAGTTTCACGGGAATTGTCTTGATCGTTGGATATCATTGAGAAATAGGAAGAAGTGTTATCGAACGATTTCCTGCAATTATTCCCAGTATTGAATGAGTAAAGAATCAAGCTACAAGTCTCGATCTATACAAAACGTACTGGGTTTTTGTCTTTCTTTCGCTTTCATTGATAGCGGAAGACCCCTATAGGAGGGGCGCTAGCGCTTTACTAATATAATAAAAGTAAAGGGGCCTAAACGTAATAGGCTGCTACTCTAGGCTCGCTTCGCTTCTTAAAACTCCGCCCCTTA…
37	tRNA-Pro	H	279115	279191	77	0.4935				P	TGG	157	ATTACTTATCCTATGGGCAGTAACGAGGGATCCATTAAAGATGGATTCAAATTGGACATACAAAATCTTGAATTTAATGATACTATATGCATGCAAGATGTATTGGGGGTACAAAAAGAATCCTTTTCTTTACAGTCGTATCTACTGTGATAAGAAA
38	tRNA-Trp	H	279349	279422	74	0.5135				W	CCA	7203	ATTCCGAATCAACAGACCCCATTACCGAGATATGGGAACTCTTCTTTTTTAAAGTTTAAAGAAAAAGTAAAAATAATTGTATCGAATCCATTTTCTATTTTGGAACGAACAACAACCAACTAACACTTTGACTTTACTTTAACTTAACTTATTAGATTCAGTAGTAGGTTCATCATTAATTGCACATAAGATTTCGAATGAGAAGAAAAAAAGTATCGCGCGATCGCTCGAAGAAATCAAACCTTTATTTCGGTCTAACTCGATTCTAAGACTAGTAATTCCTATGTTCTTTTCCTTTTAGGTTCTACTTTCTTTCAATATTATAGAGTCCCATCCTTGTAGCTAGGTCAAGAAAAGAAAAAACCTTTGGATCTAATACAGCAATGCTTGCATCACGAA…
39	tRNA-Ala	H	286626	286691	66	0.4697				A	GGC	5423	ATGTACCTTGCCAACCCCAGGTTCTCTTTTAGATGAATCGGCCTTTAGACGAGTTTGATGAACCGAGAGTTTCGGGAGTTGGGGGCCACACTGAACCTGAAAAGCTTAATTCGTATCCCTGGTATTCCCAGCTTGTGAAGAGCTATCTGGCTTGTGAAGCTACCCAGCATGAACACGCTTTCGGTCAGTCCCACAGAGAAGAGGTCCTTAAAGAATAAGGAAGCGAGACTTTTGACAAGAAGAATAACGGACTCTCCTGAGTGTCAGCCTGTCTCCCGTAACAACGGAGAGATAAACTAGGGCACCAAGTGCGTACGGCCCGTCCTACCCTCTTTTCTTGCTGATGCAACAGTAATAGGTGGAGGTCATGCCGGTTGTGAGGCAGCAGCGTCAGCAGCA…
40	tRNA-His	H	292115	292189	75	0.6				H	GTG	28364	ATCAATAAATGGACCATTTGTTACGGAGACACAAGACAAACCTAGAATAGAAAGAATTTTTTCTGCAAGTCATCTCGAGGCTTTCAAACGCATCCAAGCAATTGGTATCCGATTGAAAGATAGAAACCATAGATTCGCGTCGCCTACTTGCTGAAAGCACAAATGGAATGGCAATGGCTGATCATTCATTGTATGAAGTTTTTAAGACCTCACTAATCAGCCTTACACTTTTTAGTTCATAATGAATGAAATGAACCCCCGGATGAAGAGAAAATCTCCTCTCCCTTTTACTAAACCATGGGGAGCCCCGAGTAGTTTACCGGGCTAATTTAGTTGTCGTGACAATACCTTTCTTAGTGGAAGATCGGAAATTCTCTTCATCACGAGACTGATCGGATT…
41	rps1	L	320554	321159	606	0.4307	201	ATG	TAA			4127	CATAAGCTTTTTTTGTCCTCCTCTTCCTATTGATCAGAAGCATCCAGCAGCGCCACGCCAGTAGAAAGAGTTAAGCTACTAAGCTAAGCTGCTGTTGGGGAACTCGGTAGAAGCGATTTGCCGCTTCCGCCTCTCTAGGCTTCACAATAGCTCCCCCCCATATAGAATGAAAAATTAGTCTTCTCCCCTACCGCCCCCTCCACTATAAGAAATTCGAAAGGAATTGAAAATTCCGAAGGATTACCCTTTTGTTTGAGCAGGGGGCTCCGAGTCCTGTGTTGACAAAGATCAGATAGGAAAAAAACCTCGATCTCTTCCTGAATATTAATCAACGTTCTATCGATATTCAGGAATTGCCCACGCAACCCCTCATCCATTAGTGCATCCATTAAGTCAGAA…
42	rpl16	L	325287	325844	558	0.4355	185	ATG	TAA			-152
43	rps3	L	325693	327384	1692	0.4167	563	ATG	TAG			28082	ATGCGCTTAGACTTTACTTTTTCCCCCTTTTTTCTTCCCGGTCCAATATTTCTTCTCGAGAGTCTTCGTTTCCGTGTAAAAGCAAACTCTCCAAATTGTTGACCAACCTTTCCTTCACTTACAACGAACAGGAGTTTTAAGTCAATTCGTACGGAGCAATTAAAAAATTCCGGCAAAATAGAAGATCTACGTGACCAAATTTTCCTGTTCAAAAGTATAGCAATAGCAGCTGAAAGGACTAGAAGTCGCTGCAAGGAAGAAAGCTGGACTGGAAAAGATATGCCGATTATCACTTACTTAATTAACGTCAAGCAAGAAGTAGAGCGCCGCATGATTAAATGTCTTGGAATGCTGCTCCATACTATCTGCCTCAGAGAGGCGCCTTTTGATTCCCCTTTA…
44	atp1	L	355467	356996	1530	0.4477	509	ATG	TGA			33817	too long, over the range of int
45	ccmC	L	390814	391566	753	0.4276	250	ATG	TGA			1729	GTGAGAATTTGGTCCTAGCTAGTGGAACAAGAAAGACATGGATCTATATTCAATACGCAATCAAAGGATTTCCCCCAACGAGGAATTCCCCCTGCTTTGTTTTCGCTCCGCTCGTGCGTGGCACTCCTTGCTCGCGGAGCGGCATACCGAAAAAAGAAAGGTTTTGGAAGAAAAAAAAGTGGATTGTGACCAAGAGCCCATCTCGAATACGATGCGGTAGGGTACTCGTGACTCTGCTGGTGGCTGCCACTGCCTCACACTTAAATGCCGCCAGCTCTGTCTTCCTACTTCTACTTAAGGCATCCGCGACCTGGTTGGTCCGTCCAAGCTTATACTTATACTCTAGCACCATATCAATCAAACTTGGCAAGTTTGTCTTGCTTGCCATCGTCTCTGTTT…
46	atp4	L	393296	393892	597	0.4137	198	ATG	TAG			185	TTAGAAAAGAAAGCTTATCTCTATCTTTCAGCAACTGAACGGGAGGTGGTTTAGGAAAGGACTTTAGAATCGGATGCGCTCGCCCAGCGAGAAAGGCCCTGACCCTGCCAACCAAGTCAAAATCAAAAGAAGAGAACGAAAGGAGAAGAGAACTTCGTATTTTGGTAATTCTCTCGGAGTCATGT
47	nad4l	L	394078	394380	303	0.363	100	ACG	TAA			7911	TTCGGGAACGTGGAATGTAAGAGAAATTCAAATGTTATAACTCTAGAAAGTCAAATTTACAAATCAAAAAAGAAAAAGAAGAATTCTATGGCGATGCCTTCTCCTTCTCCATCATTCTCTAGGGGGAAGCCCGAGCCCCCGTCTAAGAAAAGTGTTAGTCTCCCTTAAGACGGTATTTTGCTCTTCCAGCTTGATCCATTCATGATAGAGTTCTTCGCGCTGTTGGATCTCAAGTCTTCTTTGACGTTTTAAGGCCAAAAAGCCTTGGAAATGTGTAGCGTGGCTTGTTTTGACTTCGGAATAAAACGTGGATTCATGCCCCTCCGTGCACAAGCTTGTTAAGACTTGGGAAAGAGCCGATAGATTGAATTCCACGTTCTCCAAATGCACATTAAGAAT…
48	tRNA-Thr	H	402292	402372	81	0.4568				T	TGT	10785	GTCCTATTGTCGGAGAGTTTCTTCCTATTCCATTATTTATCCTATTCCCGATCGGATTGAATAAGCTACTAATGTTTAAATCTCTCTCTTTGCTCTAAGTAATGCTAATTAAATCAATTCCATAGCCTACTCCTCACTCTGCTGGGGGCGATGCAAGGTGCGTAGCGGTCTCCCACGGGGCGGTAACTACCTCTAAGACGAGTGAAGAAAGAAGGGGGGAGAATTTCTTTTAACATCTTCATCCCAGAATTCATCATCTGCAAGCAATCCACTTCCGTAAGAGCTATGACTTCAGCTTCTTTTTGGCTACCTTTTATTTTATATGACTCTAACTATTGCTGCTAATAGATACCTGCTTTTGCTTCTTGCTTACTAGCAACCTTTATAAGATCTCCACCT…
49	tRNA-Gly	H	413158	413233	76	0.4342				G	CCC	6571	TAACTCCTGTCGGAAGATCGGTTGTTGAGGCTCGGGCCGGACCTTCCGCTTTCATCTTTTCGATTGGATGAGGCCTGAAGGAAAATGCTGGATAGTGTAGTGAAGGGCTTCCTGTAAAGAGAAGCCCGAACGCAACGGATGGCTATCCGGTGCAGCTTCTAAAGGTTCCGTTCAGCTGTCAGTCGAATATGGGTAGGAAATTACTCTTGTTGTTACAGCGAGACAGAGTAAAGCTCACTGTGGGTTCAAGCCCCACTTGTCTCTTATTTCGTAATGAGTAATTGCGTAAGTAGTCTCTCTTCTGCTGCTAATATTCTTTCTAGTGTGTAGTTACGTCACTTGCTGGGCTTGCAGCTGTAAGTTGCCTTTCTTAAGCTTAAGTCATTCCCGGGCTTGAGC…
50	tRNA-Pro	H	419805	419879	75	0.5467				P	TGG	3387	TGTGGTATTCTCAGGGGCCGAAGTGCAAAGCCCCGTAGCCTATCCGTGGTCAGGAAGGCAGGCGAACAGCGCACATTTAAAAAAAAAATGAGATATCCACTTTTAAAAGTCACACGTAGAATTTTCATTTTTCTTTTTTTTATATACCACCAAGTCTCTTCCACTTTCCTACCGAATCTCTCCCGATTGTTAGTCAAACTTGTATTTTTCATTTTTTTTTTGTCGAGTCTTTTTGAACTTCAGCGTAATATTAGTGGAAAGCGCTAAAGGCGTGATCGATTTTTTTAATACAATTACACTTTACGTAGGTGAAGGACCACCGCGTCCCTCCATGTCAGGACAACCCCTTCCTTATTTGAACCTAGCCCCTAGCCATCTGGGTACGATAAGCCGTAGTAC…
51	rpl10	L	423267	423755	489	0.4254	162	ATG	TAA			172	AATTGTCCGATTTCTTCCTCGATCTTCAAAGAAGACTGACTCCTCCTACTCCTCCTTCTCTAGAAAACTCGTCGTTGGTCCTTCTTTCACTAATGATCTAATGATCTCACCATTTTCTAGTAGTTCGCGCGAACGCGCGAGGGACTACCCTTTCTATCGCTTGCGCTTGCTT
52	tRNA-Ile	H	423928	424000	73	0.4795				I	TAT	49573	too long, over the range of int
53	atp6	L	473574	474293	720	0.3472	239	ATG	TAA			14904	AGGAATCAACGGGAGAATTTCGAATTGGTCAAGGGGGCTGTTGGGACTCATCATCAATTTAACCTCATCCACAAATCCCTGCCATATCAAACCATTTTGAAAGTCCTGACGTGAGAGCTCGTTTGTTAGGTCGATCATATGAGTAATCGTTGTTTGTTGAGGATCATTAAGATCCCAGACAAATTCGGTAAGCTCTCTTACCGACGTCCATGCTGGTGGCAACTGAAGACCAGTTGCATCCATTTTATTAGATACTTTAGAACATAAGTCGCGGATCACGGACTCCCGATCATCGAGAGCAACGAACTGAATATTGTTGATATTTTGCATGATTGATTGAGACAACACAATAAAATTCCCTCCAGACAGAAAGAGAGTCGGAGTAGTGAAGAAGGATAG…
54	tRNA-Lys	L	489198	489271	74	0.473				K	TTT	34469	too long, over the range of int
55	ccmFN	L	523741	525537	1797	0.4713	598	ATG	TAG			8148	TTCGTGCTCATTTCATAATTTATTTTTATTCCCATCATCCGGTAACCACAGGATGATCCACAAGAAAGGTGGCAGGATTCGAACCTATGGCCGGCCCGACCCTGACCTGCTGGGTTGGGTGGCCGGGTTAGCACCCCTCGTCGCCTCTGTACCCGAAACGGATGCGCTGCGCTACCCAGCGCTACACCTTGTCTCCCCTACCCCTCTTCTGGTTATGCCATTACCAATCCGGGTAACCCCCGGACCGGCCGCCCCTGACCTAATAAGAACGATTATCCTTATGACCAAACAAGGACCAGCTTACTTACTTTTCGAGCGATAGTTCCACGATCCCGACCAGCAACTTGTTGGGAGTAGGGGCATCCAAGCTTGCCCAACCTAGTAAAGGGGCTTGGAGAT…
56	atp9	H	533686	533985	300	0.46	99	ATG	TAA			4610	AACGATTCCACATGAAAGAGGACCGCCCTCTTGAGTAATGGGAAGCGGGCTAGTCCCCGAAAATGCTCGTTCCGAAGTCGTTGGGGCTTACAATTCACCTTGCGCAAAATTCCTTCGGTCGAGCGTTCTCCGGACGTCGATCAATCTATCACTCAGCCGCTCTGTCATTGTCTGATTTTTGGTTGTCTGATCACACTCGAAATTATGTATCTACTTATCGTATTTTTGCCCCTGCTCGGTAGTTCCGTAGCAGGTTTTTTCGGACGTTTTCTAGGATCAGAAGGAACCGCTATAATGACCACTACGTGCGTTTCATTCTCTTCAATCTTATCTTTGATTGCTTTTTATGAAGTCGCACCGGGAGCTAGTGCTTGCTATCTAAGAATTGCTCCATGGATC…
57	tRNA-Arg	H	538596	538669	74	0.4189				R	GCG	10714	AGCACGTTGATGCTGATGAAATCTCCAAGCCGCCCTATGCTCAGGTTGAGTAGTCAGTCGCCGGCATTATTCATCGGCAGCGAGCAATTTGTCCCCTATAGTCTGAGTATGACCGCCCTCCTTTCTATGAGTGAACGGGATTCTATTCACTAGGATAACTAGGAGTGAATCGATGGTGGATAAAAGAGGATCAGGGACTCATCGGATCGGAAGGGAGACCAACAAGGAATGAATTTCACGATTCGTATGTCGCTCACTGTCTTCGATGAGAAAGGGCCATGTGATAAGCGAAGAACCAGGATTGAATCCTTAGAAATGGGTCCTTTTCCATATAGATTAAAATAGCTTCCTAACCCAGTAACTCAAATAGCTCCAAGATTGAAAAGGCTAGTCCAACAG…
58	tRNA-Ser	L	549384	549471	88	0.5114				S	TGA	1850	CCTTCCCTTCGCGCTTCGCCCGCCCTATCTATCCGCGCGCTGGCGGGTAGGGGCTTCTCTATGTGATTCGCTACGCTTGCTTGCGCCTATCGGCGGACTCTATTGACTGCCGGTTAGGTTAGCGAAACTTTTCCGGTAGTACGAATCGCTACGCTTCGCTTCTTTCTATATGATAATATGCACCTTGGTTGCTGCGCTCCCTGCGGGTAATAGCAAGAGAGTGAAGAACGAATGATCCTCCAAAGAGTGATTGAGTCCGACTCAAGCGAGTGAGTGAAAGGCGTGGCAAGAGAGCGAGTTCGACTCGCGAACGATCAGCAAGTGAAGGACCGATCCTTTTGCGCCAGTACTGTTGCGAGACTGGTACTTGGCGGCTCACGAGCAACATATAGACTAAGG…
59	tRNA-Glu	H	551322	551393	72	0.5				E	TTC	8321	GGTACTCATTCCCGGCCGCTTTCAGTTAGTGTTCATTGCTGAGTGATCGCTCGCTATCTGGCTGGAAAAGGTGGTGGTCCGGAAGCTTCCTTTCTCCCAGCAAGCAAGACGAGATCACCACTTCTCTCAGTAATGGACTTCCTCGAATTCTTCCTTAGTCTTAGATGTCCTTTCATAGATTCTCGAACCTCCGACAGACAGAATCAGAATATCTCCATGCATGCGTTCTTTCTCTCCTTCCCTCCGCCATACATCTCTTTTTTTCTTTTTTTTATGTTTTTGGCCGTTTTTGTTAGGCATTGAACCCCACGTGCTGAGTGGTGTCCTCCCCTCCCTAATACCTAATACATAGTTCCGTCTATGGAGCCTAAAGTTAAACCATGGCATGGCAGTAAGTTG…
60	ccmB	L	559715	560335	621	0.4187	206	ATG	TGA			2370	TTCCTTACTTCTTCGTTCCTTCTAATTCATTCACTTCAAGGCTGGTTCTGAACGCCGCGTAACATCATCTTCAACCAACCTCCACCGTACTCGGTGCGGCCACTAAAGAATTGCTTATACACTAAACAGCTGCTTATATACGCTTACTAAAAGACTGACTTTCATTCATTAGGCCCGCGTGAAAAAACGAAAGAGAGATGTGCCTAAGGCGGCATGCAAGCAAACTGTGCACGCTAAGAGAAAGAGAAAAGGAGAGATGTTCGCAATTACTACCACCTAAGAAAGGTTGCTTCTGTCGGCCTTTCTGTGCAACAGTCCACCAATAGCGGAAGAGAGGGTTACCGTACATACAAGACTCTTCCAGTTCTTACGTAAGCTTTTTCTTACCAGTCAAGTAGT…
61	tRNA-Lys	H	562706	562780	75	0.48				K	TTT	7671	ACCTACCTTACACTAGACTATTTGTAAGGATGCGTAGTAGCGTTCAAAGATCACTCTTTGGCCTGGCCTTTAGACTCGCTTCAGCGACTTCGCCCTTTAAGTGACAAGGGGGTAAGGTAAGGAGTAGTATAAGAGTGGCTCGGTCATCGATAGGCCTCTCCTTATTCATTCTATAGGGCGGGGCTGCGGACCAACAATCCAGCAAAAGGGCTTAAAAGCTCCTTTATCAATCAAACCTTCCTTTCCTGCCCCTTTTTTTAAGGTAAGCATCAAAGCAAAGCCCAGAAAACCCAACCTATACAAAGAGCCAGCCCCTACTCCTAACAAGTGAAAGTTGCTGGCACCCACCATACCTTGCTTCGGGGCCGATCTCTTGTATCGAAGCAAATCCAAATCAAA…
62	18S-rRNA	H	570452	572405	1954	0.5338						638	TTCGCGATGGAAATGCCCTCTTCCCCCAACCAACTAAGGGCAAGCACCTACTCTACTCCTAACAAAATGAAAAGCGGCGAGCTCCGCAACAAAAGCGAAGCGAGCCGCGCTAGTAGTAGTAGCGCGCATCCGTTTTTCAGCTGGCTTCAAATCAAAGCTTGACTAATGGGGGTTTGGAACCCTAACCTAAGTAGGGAAAAGCCCTTTCTATGTTATTAGTAAAGCCTAAACGCCCTGCAATCAAACTAAAGCGAAAGCGCTACAAGAAAAGCGCTAACGCGCTACGGCTTTCGCGCAAGTTGCTTAATCTTAATCCGTTGCTTCTTGCTTTCGAGCCCAAGCCTACGTTTGCTTATGCTTAGTAAGTAAGCTTGAGCTGCGCGAAAGGTTGCTTTTCTA…
63	5S-rRNA	H	573044	573162	119	0.5378						8209	GAAATGAAAATTTTAAATTGCATAGGAATAGAAGAGGAGTGTTGTTATGCATAACTTTATTAGAATGAAAAAGAACATTATAACAACCTCAGTTGTTCAAATCCGATAACGCTTTTCTTTTCGGTATGCCGCTCCGCGAGCAGAGCGAATGAACATAAATCAACATATGAATAAAATATATGATAAGAAGCCTTTTGAACCAAAATTTACTTATTGTTCTTTCTCTTCTTTCCTTTTCCTTTGTTGTGACAAGGGGAGTGTGGTTATGATTCTAAATTTTTGACTCTCTGTAGCTGGAGTCAGGCGCCTCTTTTTCCACCCATCGTCGTTGCCGCTTGTGAGTTTGATGATGATTCTTCAGAAGAAGACCGCCCTTCCACCTCAACCTCGAACCCGGAC…
64	atp8	H	581372	581857	486	0.3909	161	ATG	TAA			765	AAATGATGATAACTACAGCATGAAAGCCATTTTAGGACCGGTGTCGACCTTCACCTTCGTGAACGAATTTTGGTAGTTTGTGAGGGAGAGGGAGAGGGGGATGGTGTAGGCGCCCAAAATGAGGCTCCTCCTCAAGCTCAAGCATCAAATATCGAAATGGGGAAAGACCCGGCGGGGGACCCCGGGGCGGCACCCTCGGGGGAGGGGAATGCCCCCGCTAGGGAGGAAACTTCAACCGAGCCCCCAGGCCTGCCTCTTATGCGCATGGAGCGCCCTACTCCGGAAGAGGGGCAAGGGCAAGAAATCCCCCCTAATCCCAGGCGGCAGGCGGAAGAAGGGCTTTTTGCTCTCTTTAAAGTTAAAGTAAAGGCTGCTGTCAAGGGGCAGGCAAAACACTCT…
65	cox3	H	582623	583420	798	0.4236	265	ATG	TGA			-73
66	sdh4	H	583348	583773	426	0.3732	141	ATG	TGA			6558	AGGAGCTAATTGAATCACAAATGCAGTAGTTAGTTTCTTCAATCAGTCGTAGTAAACATCTGCCCTCCCCTTTATCAGTCTTAAGCGAACTCTTTCCCGACTGGCATCTTAGAATAAAGGAATATAAACTCTTCCAGATCCGGAATTTGCAACATCAAGAATAGAAGTAGAAGCATGCTATGCTAGAGAAGTCCCGAGTGAAAACTACTTTCAGCTTTTAGGGCACAGTAGAAAGAGCTTATTCGTCGATAACAAGCCTTTCTTCATATCATAAAGGAATAGAACCGGAAAGCTTTGATGCGAGAAAAGTCAGTCCATCCGCACTATAAAGACAGACGGATTCTCTCTCTTCTGCGTATCGCTTTATATAAGCTCCAGTGAACCCAATGCAAGACAGAG…
67	tRNA-Val	H	590332	590418	87	0.3678				V	GAC	1197	TTATTTAATCCCTAGAGGAGACCTGTTCAATTCCACATGACAGCACCATTGTGCCATCTCTTATGACCCCACCATAATCCGAATTTCTAGAGTAGCCCTCCCTACTCCTTCAAAGTTCATCTTGATGTGATTTGAAGAGGAAATTGCCACAAGATTGAGATAGATATGTTTGAATTTAAATTCTTTAATAATGCAATAAGACCTCGTCATGTTCATCCTTACTAACATCCCATAAAAAAAATATTTTTTTTTATGGTCTGGATTTTTTCAATCACCTTAACGAAGGAGGTGGACTTCAACCAAGCCAGCCCTTCTTATGAAGTGGCTATGGGGATTTCAAAAGGAAAAGAAAAAAGCCATGGTGCTCATATTTGGCTGCTAAGTACCTCTCCAATGTCA…
68	mttb	L	591616	592401	786	0.4377	261	ATA	TAG			52922	too long, over the range of int
69	cob	H	645324	646505	1182	0.4154	393	ATG	TGA			33394	too long, over the range of int
70	tRNA-Ser	H	679900	679987	88	0.4659				S	GCT	361	GCACGGAAGTTGAACGGGCGGGCGAAATTACGTGAGAGAAAGAAAAAAAAAGAACCTCTTGGTGGAGTCCCCCGGAGGACAGAATAGCACTACTTAGTGACTAGAAGAAAAAAACGTTGTTTTTTTTTGTTTGACCGGCCTATCTTCTTTTCTTTCTATAAGCAAGCTCCCTCCGGCCGTCCAGGGAAGGGACTGGACGGCTCTCGGTTCTTGAGCATGTTGGGAGATTAGGCGGCAGTTAAAAGAGCTGCTCGAAAGCTTGACGAACAAGCGAAAAAAAAATAATATATTTAGAGGGCTTTTTTCCCTTACTAGTCAAGTAGGGCGCTATTCGATGAAGAAAACAGACTTTAGGAAAGTG
71	tRNA-Phe	H	680349	680422	74	0.4595				F	GAA	1160	GGCGAAGGGTCGCCGTAGGTGAGGTAGCCGTAGGGGAACTATAGCAGGCATGGCTTTCTAAACAATCAATGACCAAGCCTCGCCTATGAAAGCGACACGCGAGACAAAGTTGATGGAAAGGACCAACGACGAGTTTTCTAGAGAAGGAGGAGTAGGAGGAGTCAGTCTTCTTTGAAGATCGAGGAAGAAATCGGACAATTATGTCATTTTTTTGGCAGTCTTTCTTTTTTTTGTAGTATGGGTCCAGTTGAACTTATGCCAGACGAACTCTCGAAATTAGGATTTCAAGACGGCAGCTGAAAGTCTTACTTTTTTTTTTCGCTTTCCTACTCGTTAGTGGCGCTTTATTCATAGATTTTCAGAAGAATCCCATTTCGAAATTTCATGGCGGGTCTTTCA…
72	rps10	H	681583	681834	360	0.4	120	ACG				201	AGAATCCTGAACCAGAACGGGGGGGGCGAGAGGAAAAGGGGATCAAAATGTCCCATCAATAAAGTGAGGGCTTTCCGGACCTCCCCCCCCACTTTCTATTCTTCCTTCCCCCCTCACTCCCCCTTTTTCATTCAATAAAGAAGCCCCGCTCCCTAAGGGGCCCCTCTCTGATAAGGAAGGAAACGAAAGAATCTAAATTTT
			682692	682799

## Sheet: Table2
Table2. Base content of mitochondrial genome
Strand	Heavy strand					Light strand
Base	A	T	G	C	N	A	T	G	C	N
Total	186538	186361	156039	154062	0	186361	186538	154062	156039	0
Percent	0.2731	0.2729	0.2285	0.2256	0	0.2729	0.2731	0.2256	0.2285	0
Note: N stands for unknown bases.
