# Supplementary material for: Sequencing and analysis of the complete mitochondrial genomes of Toona sinensis and Toona ciliata reveal evolutionary features of Toona
Source: BMC Genomics. 2023 Feb 1;24:58. doi: 10.1186/s12864-023-09150-6 (PMC9893635; doi:10.1186/s12864-023-09150-6)
Supplement: Supplementary file 8 — Additional file 8. [file 12864_2023_9150_MOESM8_ESM.xls]

## Sheet: Table1 
Note：*Strand：H（Heavy strand），L（Light strand） *Intergenic nucleotides(bp)：Positive numbers indicate the presence of spaced sequences in adjacent genes, and negative numbers indicate the presence of overlap in adjacent genes.
Table1. Summary of gene/element feature
NO.	Gene/ element	Strand	From	To	Size (bp)	GC_ Percent	Amino Acids (aa)	Inferred Initiation Codon	Inferred Termination Codon	One Letter code	Anti-codon	Intergenic nucleotide*(bp)	Intervening sequence
1	cox1	H	1	726	1584	0.4331	527	ATG	TAA			3386	AAGAAGAAAAGGTCGCCGACTGCTACTAAGAACCTAACAGAACTTTTCAAAATGTGAGTTCTAAAACCACTTGTGTAGGTCGGGGTTGAGAATTGGAGGGCCGACGAGGCTAGGGCCCTATTTTCCAGCAATGACCGGTCAAGGTCAATCAAAGTGGGGATTCACAGATGATTCTCAGCATAGAAGAGATCTTAACAAGTCTGATCACCATCTATAGAAGGATTGAACGGCGGATTGATCATCGACTCAAGCACGTATTGCCAGCTTCACATTACAATATGTCCCCTGAAAGGTCAACAAAGAGCGCCTCCCTTCCACACTAAACCGAAAAACCGGACCCCTTGAGCTGAACCAACAAAGCATTCCATTGAATTGAAGCCCACTTCCCTCCTAGAAAGC…
			1694	2551
2	nad1	H	5938	5997	978	0.4202	325	ACG	TAA			678	TGCGGGGCTTTGCATCTGACATTCGTTGGGCTTCCCTCTTCGGGAGCCTGCGTCCCGGCCTTTTTGTGCAATAAACCCCTCCGGCCGAAGACTAGTGGTAGGTGGTCCCGCGGAGCTTTCGGAGAAGGGTAGCCTAGTGTGTAAGCACAGCAATGAACCGCGGCGAACCCTCAGACGACCTATCTAAGATTAGGGGGGGGATCCTCAGTAGTGGTGATCCTTTCACTCTTCCACGGACACGGACTGATACATGTACCGAATGCTCATACGGGAAAGTTTACTTCTGGGTCTGGAACCTGGGGGGTTGCTCCAATAAATCCTTTCTTTTCTTTCTCGTCCACTCAGGGGGGTGCGGACACACCTGCGCGGATTACAGGTGACGGTTACAAGAATGGCGGG…
			102689	102946
			367490	367582
			369015	369194
			556694	557080
3	matR	H	6676	8592	1917	0.5227	638	ATG	TGA			955	TTCAATTTCTAAGAGCGCATTCTGCCCAGAAATCCCATTCGATGCTTATTAGAGTCTAGGATGAATATTCTTAACTGACTTCACCACCACTATAATCTCAACCAGTGCATTAGCTAAGGCCAGTAACAACTCGAAATAACGTAAGATAAGGAAAGAGAACCCACCCGTATTCTTGTCAATTCTGGTGGACCTTCGTCCGTAGCGTATAGTTTGTAGTCGGTCTTTGGCAGCCTCTGCCTCTGGGACGAAATCCCCATTTTTCTTGATCGGGACTAGCCCACGTCAGGGAATGTAATTGTAGGTCACACTGATAACTGTTCACTGTCTTGCTATCTGAACTTGAAGATTCTGTTTGTGTTCCGTCTACCGCACCGAAGCTTGTGTAGCCTATGCGAAGCA…
4	nad3	H	9548	9904	357	0.3529	118	ATG	TAA			48	TCACTAGTGATAGGGCAAAAACCGGGGGGAAGGACAAAGGAAAGAGCG
5	rps12	H	9953	10330	378	0.4259	125	ATG	TGA			1798	ATGGAAGATGCCTCTTGAACTTGTTTTTTCGGTCAGTCGAGAAACCAACGCCCAATAGAGCTTAGCCATGTGTAGACCGAAATGGTCTCGCGAAGCCGGTCCCCGGATGGTGTAAGATCCTATCTCGACGCAAGATAAGCATAAGCAGCAACCCAGAGTTCCAAAAGTAGGGGATAATTTGTGGTTTAAATTACGTTATAAGACTCAGAAAGCAAGGCAACCTCCTCGCAAAGGAGACGCTCATTTCGACCTAACTACTCTCACCCTGTCGGGGCCCGAGTAAGGGTTTTGGCGGGGAAGGAACAAGCCATAGAGTCTTGTTATTCCCGTCCGCCGCGCGCACCTCATTCATTTTCATGAATGTCGTAAGTGAAAGGTGTTGTTAACATAAAGTTGTTT…
6	tRNA-Ser	L	12129	12295	167	0.491				S	TGA	2258	TTTCCTGACATCATCACACCGGGGATCCGCTTTCAAAAACAAAAAAGAAAGGAAATAGAAGCAGCCTTACTCTCATCTTTTTGTCGAAATCTCTATGAGCTGAATGATGTCACTCGAGTGTTGAGCTTTCAAAGGCTTTTTCAAGACCATCCAAGGCTTTCCATTCTGCAAGGCGTATAGAGCCCGCTTTTCTTCTTCGATGAGCAAGCTCTGGTGGATTTTCACGCCTTTCCAAGGAAGAATTCCCACTTCAAAGAGGTGGGACTCTCCTTCCTTTGACCAAGGGGTTCACTTTGAAAGAGGGCATCGACTACACTGAGACCTTATCTCAGGTTTCTAAGAAGGACTCACTAAGGAGAATCATGGCTTTGGTGGCTCATTTTTACTTAGAGCTTCACC…
7	tRNA-Gly	H	14554	14616	63	0.5556				G	GCC	18796	TGCCGAAGACATACCCCTCATCGGGAATATGATGTTTCCCACAGGGGCTTCCGGCCCATCAAACTCTCTCCCATCTTCTGGCCCTCGGTGGGACATTGATCTCAATAGTATCCCTCCCCTGGGAGAAGAAGAGATTCAGGGGGCCATTGATCTTAACAAGACCCCTCGCCAACTCGACGCCGAAGCTCAATTGCTTCAGAAACGCCAACTAGAAATAGATGAAAAACGGGCGTCGATACGAGCATGGGTCGATTGGAGAATCAGGACGGAAATCGAGACCCAAGGTGGTCCTCCGCTTGTCGGCCCGATAGAGAACTTGGACGAACAAGTCTCTACGGTAATAACATTTGGTCCCCAAACAAGGGATCCGTCCAACCTTACCAAGGTGGGCCGATGCCT…
8	tRNA-Ser	H	33413	33479	67	0.4776				S	CGA	9746	ATCCACTGGTCGGACCCCTGCCTTCAGGGAGGCCGACCACGAACCATCAACCTCATCCACGTGGAGTGGCTCGTGGATTGAGAAATGGCTCGAGGTATCATCTTCGGCCCCAAACCTGGGTCAGCGGCAGCAAGGGGAGGATGCTCTTTTTCAGCCAACCGACACGCAGCAACCCACAGTCGCTGGTCCATCGGAACCCAGAGGGGACCCCGCGCATGTCCCCGTGGAGTCCCCCCATTTGTTATCTCTTTCAGAACAAGAATATCTACAACAATTTTTCTTGGAGGAGGGCGCTGCTGTTGAACAACAACAACAGCCGGAGGTTCAGGAGGCGCTGCCGCAGGCGCCAGTACCGGCTGAAGACCCAGAGGCGGAGGCCATAAAAGACGGAATTATCAG…
9	atp1	H	43226	44755	1530	0.4464	509	ATG	TGA			24772	TGCAAGGCAAGGAATAATGGACTGACAATCACCCCTTTCTTCTCTAATTGTAGTTTTCTTATTATGGATCTTGGTTCGTGCTTTTCCAATCATGACAGGACTCGTCTTGCTTGTGTGTCGCCTCAAGAAAATAGCTATATCTCTCTATGTGGTCTAATGATTGTTGGGCATGGTTTGCTTGAATTAAAAAATTTATGGGTATTCGATAGAACTACTTTCATCGCTAGGCCTTGAGGAAATCGCTTTAGTGCTGCGCAGCGAGCCAGGGAAGATGCAGCCGAAGTTACCCAGAGAGCTATAGCTATAAGTGAAGCGCTGGGAATGGAAATGCCCATAGAGGTAGTAGCAAGAGAGGCCAGGCCGGGAGGCGTGAGTCAGAAGCAGAGCTTAAGGGGGGGC…
10	tRNA-Lys	L	69528	69601	74	0.473				K	TTT	14233	CAAAAAAGCTGTAGTGTAGTAGTCAATGTGGTTTGATATTGACCTGGAAAATGGAGATGGACCTGGATAATTGCACCTGTCTCTTTCTTCTCCTAAGATATTCTTGAGAGTCAATAAAGGATGCATTTCATGGGGTAGGTGTACCACTTTCAGAATCTGTAGCTTTCGGTTCTGTTCCGATGGTGTGAGAAGAGTCAAAGAAGCTAAGCGCGAACAGAAGCATCCATGGGTGAGAACTGGAACTGAGACTGATAGGACGAATACATGACCAGAGAATGAGCTGGGAGGCGTGACTACCGTGCTCTTATGCTGAAAAGTACTTCTTATCCGCTCTAAATGCGAGAATTGCAATGCAAGCGGCGAAACTACTCAATGGGGCAGCAAGCTTCTGCTCCTCGA…
11	tRNA-Pro	L	83835	83906	72	0.4861				P	TGG	1630	TTACAACGAAGCAGATAGATAGGAAATATGGAATGAACTCTTTCGCGCGGTGAAGGCCAAGAAGGAAAATCGAAAGCGAAAACGTCCTCTTTCCTATCCCATTACCTTCCTAGAAATAGAACTATCTCGCCTCGTCGATGAGCCCGCACGCGTCCACCTATCAATCTAACTATTGAGCCTGATTGAATCGGATTTAACTTATTCTTCTCTTCTGCCTTCAACGAATCCATAGAAGACTCGGGCAACCTTTGAGTAGACCCCAAGCGGGATTCCCTTTCTCCCAAGCCGCCGAATGCTTTCAGTGATGAGTAAACAACGGGGGTTATAGCCCTGCCTTTCCCTTTTACTCTTACTTCGACTTTAGCTTTGGCCCCTCCCGTTCCCTCCTAGTTCCGATTG…
12	tRNA-Tyr	H	85537	85600	64	0.5781				Y	ATA	3261	AAGGTCAATGCATAAAAGATAGAACCGGCCTTTTTTATATTATTTAAGCTAGCTCTGAAATCCTTTATTTGATTGAGATCTCCCCGGGTTCAAACGATCCGACAAGGCGGGTCTTCTGTTCTGGACTTTACCATTCGTTCCAAGCCCCTGGCTAGTAAAGAACTAATTCCTGCGGTACTTATTCCTAGATATGGATACCAACCCCACTATTGAGTTAGAACCGGAGATCCTCAAAACCTGATTAAGAGATCTCGATCCGGGGCGAATAGCGAAGCACAGGCCCCCTCTCTATAAAAAATGTATTAAAAGATGTGGGAAAGGTTGCTGAGATCGATACGCCTAATCAGAGACGTAGACGGCGTTCCGAGCTGTACGAACTGAACCAGCTCGAAGTCAACC…
13	tRNA-Ser	H	88862	88949	88	0.4659				S	GCT	362	GCACGGAAGTTGAACGGGCGGGCGAAATTACGTGAGAGAAAGAAAAAAAAAGAACCTCTTGGTGGAGTCCCCCGGAGGACAGAATAGCACTACTTAGTGACTAGAAGAAAAAAACGTTGTTTTTTTTTTGTTTGACCGGCCTATCTTCTTTTCTTTCTATAAGCAAGCTCCCTCCGGCCGTCCAGGGAAGGGACTGGACGGCTCTCGGTTCTTGAGCATGTTGGGAGATTAGGCGGCAGTTAAAAGAGCTGCTCGAAAGCTTGACGAACAAGCGAAAAAAAAATAATATATTTAGAGGGCTTTTTTCCCTTACTAGTCAAGTAGGGCGCTATTCGATGAAGAAAACAGACTTTAGGAAAGTG
14	tRNA-Phe	H	89312	89385	74	0.4595				F	GAA	200	GGCGAAGGGTCGCCGTAGGTGAGGTAGCCGTAGGGGAACTATAGCAGGCATGGCTTTCTAAACAATCAATGACCAAGCCTCGCCTATGAAAGCGACACGCGAGACAAAGTTGATGGAAAGGACCAACGACGAGTTTTCTAGAGAAGGAGGAGTAGGAGGAGTCAGTCTTCTTTGAAGATCGAGGAAGAAATCGGACAATT
15	rpl5	H	89586	90140	555	0.4126	184	ATG	TAA			1	G
16	rps14	H	90142	90225	309	0.398	102	ATG	TAG			10173	CTACCACCAAACCAATAGAACAAGGGTTAGCTCTGCAGCTGGTCCACAAGCAAGGTAAGTAGGTCCATTACCGGCCGGCTCTGGACCGAAAAGACCTAACGGAGTAATCCCTTATCTCGGATCAGAGATGCTAACGGGGCGGGAATCGAAGTGGGGGACCTCTCTACCGCGCCTGTGTCTATCTCCTGTCAAGTATGCTCCCCAGACATAGACTACGTACAGGGTAGTACTCTTGGAAAGATAGAATATCACCGCGTGAACATAACATTAAGTTACGAATATAACTCCCGAGGGATCGACCAAATCCACTTCTTTTCAAAAGTTACCCGCCGATGGCATCATCAACACCTGGGTCACAATCCCCATTGTCATTGGACCGGGTAGCTGTGGTACTAAACC…
			90222	90446
17	tRNA-Pro	H	100620	100693	74	0.3108				P	CGG	15849	GCATATAAAGGGCAGGTCTTTCTTCGAACTGAGCAAATAAATATAGATTTGATCTGCCCTCACTAACAAGATTTGCTTTCGCTTTATAGGAAAGCACCCACTTTACTAGCTTTATAACCAGATGCCAAAACATTCTGTGTGGTGAGAGGCGAGCGAAGTGAGGACGACTGTCAAGAGAGAAAGGAACGAAGGAGACGAGAGCAAGTTGGAAACCAAAGCCGTAGCGCGTCAGGGCCTCTGTTTGCTCATCCCCCCTCCCCTGTGCCCATAGTTCATAGTAAGGGGGGCCAAGATACGGCTTAAAAGCTTGATGTAGGAAACGTCAAGTCAAGCCATAGTGCGCTAGTAGCAAACTACGGAGCAAGTGACAGAACTACTGATATTAGGCTTCACTGACTA…
18	sdh3	H	116543	116917	375	0.392	124	ATG	TGA			606	TTGTTAAAAATTTCACCTATACCTTTGCTTTGAGATTAAAAAAAAAATTGGATTTTATTATGAAATGTTTATTATTATTATTGCGCTTCCCGAACAAGACCCAGAAGGGGTTCGCTTTGTTTGGGATGAACTCGCAAGGAGTCGACCCGAGGACTTCCCTCGTAGAGTGGCGTCTTTTATAAGACTCTTTTTTCTCAGTGAAACTAAAAAAAAGAGTTTGAGCTCTTTTGGTTTACTTTTAGCCACGCGGGGCGGGGCGGCTATCCGCATGTGTCCCAAAGTGACGTCCATTTTTTGGTAATGGGTATACTCGAGAGAAAAGTTTGGAATTCGACCTCTCCTTATACGCTTACGCTCTAAAAAGGGGAGGGGTCATGGACTCCTTTTTAGTTTAGGATT…
19	nad2	H	117524	117676	1467	0.3947	488	ATG	TAA			7530	TACGACCGGACAACTACCGATATCTATTAATATCTTTTTTTAGAATGTTGTGTTGTTGTTAAATATCTATCTATCTATATCGTAAACTATCGGATCGGGTATTACTTATTACTTTTACTTAGTTGTGAAACTTGCAAACCTCATTAGTTGTGATATTGATCTTACGGGGGGAACGAAATCAAAGAATATATAGACTTGTAGAGACCCTCTATGTAGTTGTCTATCTAGGGCGATCGATCTACATCTTTCTCCATAGCCCTGGGGCTCTGTCTCGATCTCCTACGATGAAATATGAGGGACTAGTTCCTATGGTATGGAGATTCCCCTTGGTCTAATTCCACGCCTTATGACGAAAGGGGAGTCGGCGTGGCGTAAAGTGAAGATTGAGGGAAGTAGAGA…
			118880	119272
			509968	510156
			511666	512238
			514828	514986
20	tRNA-Met	H	126803	126879	77	0.4286				M	CAT	23024	CCCCTTCTCTTCTCTTCACCCGAAATAAGGAAGTCGATGATCAGATCCTGCTGGTCTGGAAGACTGTTACCCCCCCCCAACCTAGCACAGAAAGAAGGCCGAGGCACAAAATACACTAACTTCAGCCCCGAGGTTCATTTCTTCCAGAGGATCCTGCGACATCTGTGGCCGATCTTTTCTTATCTACTTCAATATGGGCCATCTCAGCCTTGTATCTTTCCTGCAACCTGGCTAAGCCAGCCGGCTAGCACCCTCTCTAATACACATCTGGTCAAATCCGAAGCAAAACCTATCGCACTAGAAGGGCAATAGTAGTAATATTGGTAGTTTCCTCTGGTTATGCTATCTTTCGCATCATGTGATAGGTATCAAGCCCCTTTCCGGTGCCCACAAATAAGA…
21	tRNA-Ser	L	149904	149985	82	0.4268				S	GGA	126	AGACAATTCTTTTGATGAGCTGTCACTAAACTAAAAAAGAGAGAAGAGAAAGAACTGGGAGTTGGCGCCTACATAACCGGTTGCTTGCTTACCAAGCCGTCCCGGCAAGCTCCTCCAGTTCGATTA
22	nad5	H	150112	150261	1989	0.4022	662	ATG	TAA			1721	TAGGGGTCAAGACGCAGACGCAGTCGGGCGCCTGCGGCTGACTCAAGTGCCCCCCGAACCGCGCGAAATGGTCGCCTATTACACGGCTCACTAACTCTGCCTGGGGTGGGGGTACCTATTATTCGTCGGCGGTCCGGCGCACCCCTACTCACTTAAAGGATGCTGCTTAATTACGAAGGAAATTCTTTCTTAATATAGAGAGTTCCTTTTCGTTAAGCGCATCGAGCCAGGAATGGACATCATTATCATCTGCAGACAAATCCAGATCCTCTTTCTCTTTCATCATTAGCTTAGCTAAAGTGGAATAGTATGACTGGCTTTCCGGAAAATGAGACGAAACCAGCTCTTTCGAAATAATCAACATGCGCTCAAAAATACCTCCTAAACCCCCCCTGCCAA…
			151318	151713
			535533	535775
			536630	537829
23	tRNA-Ala	L	153435	153521	87	0.5517				A	GGC	16228	TACATAATGATTATGACCGAGAACCCGAGTGAATAGCGAGTTGTTCATATTAGATTGTTAGATGGATACGGACAATCGAATCCATTCTAACTAGAAAAATAGAAAACTTTTCATCAAAGAAAAAATTCTTCCTTCGAGCCTGGGAGAAAAAGATAATTTTTTTTGTGTTTGTGAAAAACTGTTAAAAACAAACAAGATATCTATCTTGTTTGCCAAGGCGGCGCTCCGATTTTTTTTCTGATATTTCTACCGGATTCAATCAATGAATTGGAACGAATCAACCCATCGGTCTATTTTTTTTTAGACTATGGTTAATGGATATCTTTCGATCATAATTCTCTTTAAATTCGAATTCGATTTCCATAAGAATTCTAAAATTCCTTGCCAGTTTTAGATCGC…
24	rps4	H	169750	170808	1059	0.3938	352	ACG	TAA			681	AGATCGGCGTAGTCGCTCATAGGGACATATCTATCCGGATAGAGGATAGTCTAGATCGATTCATAGATAGATTTATATCCATATAGATAGGTATCTCCGTGGATAGAGATAAAGATAGGGATCCATCTAGATCTTGATTCACTATTTCCATTTTTTTTTTTATAGATTTTGATTGATTGCCTTTTTTTTGACGACAAGTTTTAAATCTTAATGCAGGCAAGGAAACATCGTTTTTCAATTATTACTTGCTGGGTCGGAGCGTAGACGAGCGAGCAGAGCCCAGGAAAGAGGGAAGCCCGTCATAGAATAGAGCAGTCGACTAGAAGTAGAAGACTGCTGGCCTGAGAGAAGGCGGCCTCTCTCGGGAAAGATGGCCCAATTTATCTTCTTTCTTTTTGT…
25	nad6	H	171490	172107	618	0.3883	205	ATG	TAA			1376	AAGGGAAGTAGCTTGATATTGGTTCAAATCCAATTCGTGAGAAGAAGCGTCAAATGATTTGGACAGTTGTCGCGCTGGCGGAGCAGGGAGCCTACAGGGAAGATTGGGGCAATGAGGAGCTCGACGAGTATCTGCAGACCCTCTACCCCATCGACTAATCTATCGCTGAACCAACTTCCGAACCGACTGACTCATCTACCGAATCAACGGCATAATCATCAGAACCGACTGCAGCTTCATTGACTGAATGAATTGGTGCTGGCTGTAGCCGTGGGAGGTGGGGGCTCTACCAAAAAGAAAAAGGATGCAACGACACAATCAACAGGTGAGCCCTTACCCGCACTCCAAGCAGGTGGGTATCGACGGACACAACGACTTAATCAACTGGATCCACCGAAG…
26	tRNA-Gln	L	173484	173555	72	0.4722				Q	TTG	3488	TACGGCCTGTTTTGTTTTGGACGGTAAGAACGGGGAGGTAGGCGAAGGTAGCTTGCTTCTCTTCTCCTAGGCTACCCGCAAATGTTATTCGCGAAGAAAAGGCAGCGAGCGGTTCTTCGCTTAGTAGAGCTACCGACCGCCGGACGACGACCGCTTCTTGTTCTCGCCCAGCCGCTATTATATTAAAAAGAATCCTAGACTAAAGAAGAAGCTCCTGAATCAGCGCAGGGCCAAATCAGCAGCAGGAAAACTGTACTAACCCGCCGCCGGTGACTTTCTCAGGGCTCCGCAAAAGAAGAAAGAAGGTTCGGGTCTTCTAATGAAGCGAAGGTCCCCCCTTACTCTCTATTCTCTCTTAAAGCTTTATAAAGCTCGGCGAGAAAGGGTTGGGGTTGGTTA…
27	tRNA-Gly	H	177044	177117	74	0.5405				G	GCC	4614	CAGCTACAGTAGTGGCGAAGCACTACTGAGCAATTCACGTATCACTTGATGCGGACGACTTCTGTTTTTCCGCCGGACCACACTCTTGACCTCCGATCGAGCTACGAGCACGAGTAGGTAGGCGGCTAGGGGGGGGGAGGGGCGGCTGGGCTGGGAAGCCCCCCTTCTTTTTGCTTCGCGCCAGATGAGATGATGATTAGTGGGTCAGGTCCTGTGTGTGCTCTTGATCACTAAAGGGGCGGGCTGGCTGGGCTGCCTTTTCAATCAATCTCCGGCCGCTCAGCGCCGCTATTGGTGCGAGTTGTAAGGAGTCTTGGTCTCGAGTCGAGCTGGGGCGTCATTTCATTCTCGTAACGGGAGTGAGTGTACCGCAAGACCAGACAAGTTACTCCCTCGCCT…
28	atp6	H	181732	182451	720	0.35	239	ATG	TAA			18271	AGTGGTTATTTATTTCTATTTATAATTGAACAAAAGCGAGGAGCGAGGCCGCTTTACCGAGTTTACGAGGTGAAGGAATCGGATCTTCTCAAGAAGCGTAAGCGAGGATCAACAGAATCAACAGAAGCCACAGCTGCTTCAACGCGATCAACTGCTTCTGTTTCAAATCCTGAGTCACTATCGGCACTAAGCTATTCGTCTCCGATCAACTGATTCAACTAGCTCAACTATATCCACTGCTGAAACTCGCTTTCTTGTTTGAGCTGTTTCAAATCCTGCGTCCCCTCGTAACTCGGCTAAAGGAGCTTCCTTATTCAACAAGCAAAGAGATGAACTTTGTGCAGCCCCTTCCTATCACGTAAAGACGGAATTAAACTCTAGGGCAGGCTCCCCCGTCTA…
29	tRNA-Asp	L	200723	200796	74	0.6216				D	GTC	3352	AGGAAAATTAGGCGTACAGCCTAAAATATTATTTTTTCTTTCATTCGAACCATTCATTTCGTTTCGCCGTGTTGTAACAGAGACACGAATGATATACTAGATTATTATTATTCTAATTAAATATATATATTTCTAAATGCAATAAATGAAGCAAACTCATACTTCTACTCCGTATCCTCATGTTTTATTATTCATATTTTATGTCTTGGGACATAGATATTCTAGATACCCATTCTGAATCGATAAAGTCTTCCTACTTCTCCATTGTTCCAATCAGATTCAAAAAATGAGAAAGAAATCAAAAGTCAGTGGACCTGAATTGAATCATGACTATATAAGCTATTCTGATATTAAGATTCGATATAGATGAAATCGTGGAAGCGGACCTTTGATTTCCTT…
30	nad4	H	204149	204607	1485	0.3845	494	ATG	TGA			3838	GTAAAGAGAGTTGTAGATTCGTAAGATCATGATAGAGTCCCCTTTACCTTGTATTCTATTAGTAAAGCGCTAGCGCGCTACAACTAGCATAGCAGCCCGCGGAAAAGGCTCTAGAGCCCCTACTCCTAAGTTGGAGCAAGAAGCAACGGATTAAGCAACTTGCGTTGCGCGAAAGGTTGCTTTTCTAATTAGATAATCTAAGGCGCGTTAGCCTATCTATAGTAAGGGGCCTTTTCTCGCAGGATGCCGGGTGCGCAGGAACAGGAAGGCCCAACCTATACAAGGGGTTTCCGCCTTCATTTTGTCGTGCTGCTATGATGTAACGTGCAGTCGTCCCGAGGCAGCAGGATGTATGGTGTAGGCCCCCTCTTTTCTCTCCCTTAAAGTCCTTTATAGATT…
			206039	206974
			209759	209848
31	tRNA-Met	H	213729	213801	73	0.4384				M	CAT	24662	AAACCGGCCGAAACCCCTGCTTTTGCCAGCATGACAGCAAGCACGGACTGGCAGCAAGGAGTCAACTGAATGACCAAAGCATCGGTTGCTTCCACTTCTTCGACCGCCTTGACACCTTAATATCAAGGAACCCCACCCTCTCTTTTTCTCTTCATGTATGTGGGCTGCCTGCCCCGTCCCGAATAGACGAACAGGAACAAGCTGAAGAGAAGGAAGGCGCGAGAGAGAGAGTTGATACTCAACTCACCTCCCTTCTTCCACAATTAGGTGAAGACCCGGGGGCCGGAAACCCCAACGGGAACCCCGCCACACGATTCTTTCGCGAAGCGCTCTCTCAGACGTTTCCACTCCTGCCCCCGCAAGCAAAAAGGTTTCAAGATAAGATACCAGGCGACCAAG…
32	cox2	L	238464	238547	783	0.3908	260	ATG	TAA			9774	TTGCTTTGCTTCATTCTTTGACTGCTCTGCTCCCCCCCAAAAAAAGAGAGACTGACTCTTACTATCCCAATTCAGGAAGACAGAAATCGCTGGCTGGACCAAGAAAGGCATGGGAGTCTTTGGGCATTGCTTGGGTCGAGTTAAGTAAAGACTACCTACCTATACTATAAAGATCCCTCACTGCACACTATATACTATATATATCTCTCTCTGTCTCTATCCAATCAAAGACGTCCATACCATAGAGAAGAGAATCAGGCTCGACAAAAACGAGACTAGGGACCATGAACCCCCCTCCATCATTATTTGATAGAGAATGCTCCCCGCTTCTTCCTGTGGTTACTATTAGAACACAAGCCAAGGAACTCAAAACCACAACACAAGCACCCCTTACTAGTT…
			240504	241202
33	cob	H	250977	252158	1182	0.4154	393	ATG	TGA			26191	TCAGTGAAAAATTCTGACACCAATCATTTACAAGTGAGTATTACACCTTAAGTAAAAGAAAAAATTTTTCAAGCCTTTCCCGTTAACGTTAAAAGCGGGCACTGATTTCACAAAACCAACAAAAAACAAAGAAGAAAGAGGAGAACAGCCTCTTCTCTTCGGGAGCAATAAGAAAAAAGTTAATTGACAAATGCTAGATGCTAGCCCTGTTTTAAAAATTTTCCTCAGGAAAGCCGCAGGTTAGAAGGCCTTTCGGGAATAACTCAAGCTATGATACGAAGTAACAACCTGCTCACGCGGCAGTTCCTGAATGGGTAAGACAAATAAAAAAGGGGGATAGACATACAGAAAATTCCCACTAGTAGCCAGAAGAAAGCAAGATTTACCACAATTTTACAT…
34	rps1	L	278350	278955	606	0.4307	201	ATG	TAA			4126	CATAAGCTTTTTTTGTCCTCCTCTTCCTATTGATCAGAAGCATCCAGCAGCGCCACGCCAGTAGAAAGAGTTAAGCTACTAAGCTAAGCTGCTGTTGGGGAACTCGGTAGAAGCGATTTGCCGCTTCCGCCTCTCTAGGCTTCACAATAGCTCCCCCCCATATAGAATGAAAAATTAGTCTTCTCCCCTACCGCCCCCTCCACTATAAGAAATTCGAAAGGAATTGAAAATTCCGAAGGATTACCCTTTTGTTTGAGCAGGGGGCTCCGAGTCCTGTGTTGACAAAGATCAGATAGGAAAAAAACCTCGATCTCTTCCTGAATATTAATCAACGTTCTATCGATATTCAGGAATTGCCCACGCAACCCCTCATCCATTAGTGCATCCATTAAGTCAGAA…
35	rpl16	L	283082	283639	558	0.4355	185	ATG	TAA			-152
36	rps3	L	283488	285179	1692	0.4173	563	ATG	TAG			9524	ATGCGCTTAGACTTTACTTTTTCCCCCTTTTTTCTTCCCGGTCCAATATTTCTTCTCGAAAGTCTTCGTTTCCGTGTAAAAGCAAACCCTCCAAATTGTTGACCACGATTTCTAGCGCTTTTCAAAAACCATTTGCTTGCAACGCCTTGAGTGGACAGGTCAGACAGTACGCTCACTAGATCCTTCATACTATTACTAAAGTACACTGAACACTCACCCAATCTTTAAAAGTGGAGTAGAATCAATCAACTGGCATACCTTTGGGCATACCTTGAATCTAGCCTGCAATCCTTTCTATCTTCTCTTAGGAAATTGATAGAAGAAGGGATTCCTGATTTAATTAAAAGTGGTACTTTTGATTGCAAACCAGGAACTTCTTCTCTGACATCAACTTTTCTT…
37	tRNA-Leu	L	294704	294776	73	0.4658				L	CAG	10896	TAGCTCAGCTCATCTGGGATGACCAAGCTCCAGGGAGGTTTTTGGTTCTGGGGTTGGAGATGAAGTAAAATCCGAGTTGGATCAGCTTGGATAGGGATTTCGAACTCTAAGAAAGGCAAGGCAAAATGCCAATTCTTCCGAGAATCCTTTATCAAAAGCCTTGTTTTGGGCATAACAAGCCCTGCCAACCGTTGACTGGCATCTCAATAGACTCTATCGAGGAACCCGGTTTGGCTTCAATTGAGCGATTTCAGCAATCCAAGCGGCGGGTGGAATGAGTCCCTCCTTTCCAAACTTGCTCGCTTTGCTGGTTTTAGACTCTGAAATCGATGTTGTTGGCTGCCAATGGAAGATTTGATCTAGATGAGCCAAACCAGCGTTTTGTCTATAGGTTCCTTG…
38	tRNA-Met	L	305673	305744	72	0.5972				M	CAT	42	TTCTTCCCCTTCTCTTTCTTTCATTTTGGTTATGGAAAGTGA
39	26S-rRNA	L	305787	308902	3116	0.5077						20424	CCTATGTAGGCTTGCTTCGCATAGGCTACACAAGCTGCGGAGCGGTACACTGAACACCAACCCAATCTCGACGAAAAAAATAAAAAACGTGCGCAACTACATCAAAAACCTCTATTCCTGACGTGAACGGATACTTTGTCATTAGAGTGTTATAACCTTAAATAACGAGAAAGCTTTTTTCTTTGTTTACTCAACTCGTAAAGGCAAAGAAAAAAGGGATCCGCCTCGAATCAAAACGTTCTTTCTTTTCTTTTTCTACGCTACGAGATTTCTTCTCTTATGAAATTTATAGTTTGATCGGGGGTTAACTTATAACTTATAACTTATAGGTATAAGAATAAGCTTAGATCTCATTTAGAGTGAAATATAAACGAAATAGAAGAAAATCAAAGAAGATAT…
40	rpl2	H	329327	330373	1047	0.5014	348	ATG	TAA			588	GACCTTATTCACACAGCGGAGAAAGGCCGAGTGGAAGGGGGCTTATTCACCACAACATTACCTTCAAATATCCATTTCCGGGTCCGATTCTTCGGATTCCGCCTCGATTCTCTCCCAAAGTCATTTTTTCGTGCGATCACCTTGTCCGTCCCCCGCATCTGTGCGCTCGACTCCTTATCTCGATGAGGGGGAACCGCTCGCCCAGGGCTTTAACCACGCACCGGACCCAAGGGATAGCATTCTCCATGCTATTCATACAAGGTTCGGGGAAAACCTGAATAACCTTCTCTCGAAGGTAGGCGTGCCAGCTCCAGATAACTGGACGCCTACCGAACTCGCCGCGCAAGTCATAGACGCGGAGGGGAACGCCCTCTATGCCTTCGAGGCCTTCGATAATTT…
41	nad7	H	330962	331108	1188	0.4453	395	ATG	TAG			46935	too long, over the range of int
			331993	332061
			333610	334074
			335129	335374
			337195	337455
42	tRNA-Ile	L	384391	384463	73	0.4795				I	TAT	172	AAGCAAGCGCAAGCGATAGAAAGGGTAGTCCCTCGCGCGTTCGCGCGAACTACTAGAAAATGGTGAGATCATTAGATCATTAGTGAAAGAAGGACCAACGACGAGTTTTCTAGAGAAGGAGGAGTAGGAGGAGTCAGTCTTCTTTGAAGATCGAGGAAGAAATCGGACAATT
43	rpl10	H	384636	385124	489	0.4254	162	ATG	TAA			13159	CTGCGGCCAGAGAGTCAAATAGGTCGGGAAGAAAGAGGGGTCGGACGACATACATCTTGGTTGGTTTCACCTCTTTGCAGGGTGATGACACCTGTAGCTGTGAAGCCCAGATGACCATCTCTTCGAGCAGGGATATGGAGTTGGGCCCCTAGATCCAAGTCTAAAACAAAAAAAAGAGAAAGCAGGTTGAGGTGAGTATGGGAGGCAAGGCTGGATCTCATGAGTAAGTGACTCGCCGAGTTACCATGGTCCACCCGGGTCTCGATTCCGGGCACCGAGCGAGCTTTAATTGAAGTAGGGGCTGACGTCAGCGACACGGGGGAAAGCTAATGCGATTTTGATAATCATGTTGCAAGGAACGGAATGCGACTCTCAGTTTCCTTTGCCCAAAAGCCTTCT…
44	tRNA-His	L	398284	398358	75	0.6				H	GTG	12675	CCCTACCCCCGCACAGGTTTCAGTCTCTATCTACGATCAGATCCTTTCTGAACCCCCTATGACCGCTATCAAAGAGAAGCTTTTTCCTATACTATAGTTGCATTGCAAGTCTATTGTTGTGTTTTGGAATTAGGGGAAGAAAAGCTTCAAACAAAGAGGTTGACCACTTAGAAAGTGCTCCCAGGAATAGCCTTTCTCTTCTATTTTATACGAATACCGGGCTTTCCATCCTAGATGAATAAGAATGATTCGAGTCGTCTCAGTTCCAATTAAAGAGAGAGTTGGGTGGGCGCTACTTAGGCTATTAAGCCGCGCTCCTCTCTCTTTCTCTATGATATTAGTTGATCTACTTTGGTTACAGTAGAAAAGGAGGGAAAGGGCTTTGCTTTGCATTCGTTG…
45	tRNA-Trp	L	411034	411107	74	0.5135				W	CCA	157	TTTCTTATCACAGTAGATACGACTGTAAAGAAAAGGATTCTTTTTGTACCCCCAATACATCTTGCATGCATATAGTATCATTAAATTCAAGATTTTGTATGTCCAATTTGAATCCATCTTTAATGGATCCCTCGTTACTGCCCATAGGATAAGTAAT
46	tRNA-Pro	H	411265	411341	77	0.4935				P	TGG	761	TTCAATTGGTCTACGGTGTCATTGTAGAGAATCCCTGCCCTGTTTTCCACATCGTTATTTCCTCCATCGATATCAAATTTCTCTTGCTCTTTTTAGTTTTTATTGATTTATATACTCATCATCATCCCGCCGCTCTTACCAACGCTTACTTACTTATAAAAGAAAGGGTTCTAAACAATCAGCCCTTTGAATAAGCGAGGCTTTCCCGATAGAAATAGTTGCATGCGAGAGAGATCCCAATTCCGTGTATCCGGTTAAGCAAGCCCTGCCGCCAGCTTCCACCCAGACAAAAACATGAGCGCCTAGCGCGAAAGGTTGCTTTACTAAATAATATAAGGCGCGTTAGCGCTTTTCAATAAGGGGCGGAGTTTTAATTTTAAGAAGCGAAGCGAGCCTAGA…
47	nad9	L	412103	412675	573	0.4101	190	ATG	TAA			17115	AAAGATAAAGAAAGCTTTCTTCTAGTTCCGCTTCTTGCTCTAAAAATTAAGAAAGACTTGCCGGAAATCGCCTTGGTCCAACCAAGAAAGGCATGGGAGTCTTTGGGCATTGCTTGGGCCGAGTTAAGTAAAGACTACCTACCTATAAAGATCCCTCGTTGCACACTTTCTATATCTCTGTCTCCATTATCGGCTGCATGCTCTAATTATCTCGCTCTTGAACAAGCCACCATTCTTACTCTTTAAGTATTTAAGTGATATTCTTCTTCTTATAAGTTCTATTTCAAAATACGTTCACACCCAGACTACCGTTGCTTGGATCCCTCCACGGCCCGAGTTTATACCTCTCGTCAAAAACAACATGACTCTCTTCCCTTAACCCGAATGGGATCACTTTGT…
48	ccmFC	L	429791	430357	1344	0.4546	448	ATG				21370	CTGCTCTATCCGTTCGAGTTTCGCTTCTCTAGAGAAGATGAGACGCTAAAAATGAAAGTGTTCGCAACGCATACCGAAAGGATACCAATGAAGCCGACCATTAATGACTAGTTTGAACACCAGGAGCGGTCTGATCCCTTATTTGATCAGACAGACCGCTCTTAGAAAGATGAAACAAAAGCAAACTCTCATAGTTCGGAGCCCAGCTCCAACTACTTCTTCGTAAGTGAGGTGAGGTACTTCTTTCGGTTTGAATAGGGGGTCGCCCCTTTTTTGGTTGAAGTAGCCACAACTTTGGTCGTAGTCAGTTTAAACACATAAACCCAGTCCACTTGCAGCCATGTTGATCAAAATGACTAAGTTTCATGACTTGACCAGTCACTCGCCCTCGTATTAGAA…
			431310	432086
49	mttb	H	453457	454242	786	0.4377	261	ATA	TAG			7845	AAGAGTAGCCCCCCTAGAACCTGGCAAAGTAACTATCAATGAATTCCCGAGCAATTCTCAACCAACATATGCGATTCATTCCCGCAAAGATTATAACACAGAGAAGACTCCTTACCTTAGGAGCGGGATAAGTGATACATCCGGCGAGCGCCGGTGAAGAACGCAAGCAAAGCTGGCATTGTTATATTCCAAAAAGAGAAAGGAGGCAGACTGGTAAGAAGGCCGACCGCATAGAGGGAGCGAACCGAAAAGCTCAGCTTTGCGGAGCGGACCAATCTTCCGTACCGCCCCCTTACTCTCTCTCTATAAAAAAAGCCTGCGGGAAGCGCGAAGAGCTAAGCCACTAATGTCGTGGCGAAGGTTATACCTCAGAAAGTCCGCGAAGCTAAGGTTTCGTAT…
50	sdh4	L	462088	462513	426	0.3732	141	ATG	TGA			-73
51	cox3	L	462441	463238	798	0.4236	265	ATG	TGA			770	AAACCATTTTGCCTCGGTTGTATGTAAACCCCCCCTTCACCCCCACCCCCTAAAGTGGTAAAGAAGGGCTCTTTGGGGTCTAATTTTCTTTCTATCTGACAGGACAAACAAATAGGAAGGGATGGTTCTTTCATTGCATTGATAGAAAGAAGTCTAACTAGAAAGAGAATCGTTGGGTTGACCAACTGTTGAATGCTGACGAACTACGTGGGAAAATGGACCTTCTTTTTCAGCAAGCATTTTTGGAAAGTAACAATTCCATTCAGTTGAAGTTGAAGGTAAGCTCGCCCCTGATCACACTTTGCCTTCGCCTACCGTGAAAGAAAGTCTTTCTATTCGTCAGGCCCAAGCCACTCGGAGATCAATTTCCAGAGTGTTTTGCCTGCCCCTTGACAGCAG…
52	atp8	L	464009	464494	486	0.393	161	ATG	TAA			6907	GATTGATTGAGAAAAAATGATTCCCTCCAGACAGCTTAACTCCGTCAAGCCTGTACGAGTAGTGAAGAACTGAACTATAGAGAGCTGTGGGGGGTTGGTGACCAACAGAAAGCATGGGAGAAAGAAAGATGCATAAAGGGCGACTTCATAATGAATTACAGAGAGAGATTCCAATTTCGAAGTGCTCCCACCACTCTACTCTAATATAGGGAATGCTCTGCCGAGTGCCATTTCTTTCGATTTGGCCCAAATACCTATCTAAGGTCCTTTCAGAAAACGCAATCGCCCTAGTAGGGTGGTTAAAGAGGATTCCCCGGATCACGGGTATTCTTATTGTGGTTATAGACCCCACATTACATTGGCTTGGCTACTGGAATCATTTAGTCCCCTCTATTCTAG…
53	tRNA-Glu	H	471402	471472	71	0.507				E	TTC	22	ACCTTTATCTCGAAAGAGATTA
54	tRNA-Thr	H	471495	471575	81	0.4568				T	TGT	6974	GTCCTATTGTCGGAGAGTTTCTTCCTATTCCATTATTTATCCTATTCCCGATCGGATTGAATAAGCTACTAATGTTTAAATCTCTCTCTTTGCTCTAAGTAATGCTAATTAAATCAATTCCATAGCCTACTCCTCACTCTGCTGGGGGCGATGCAAGGTGCGTAGCGGTCTCCCACGGGGCGGTAACTACCTCTAAGACGAGTGAAGAAAGAAGGGGGGAGAATTTCTTTTAACATCTTCATCCCAGAATTCATCATCTGCAAGCAATCCACTTCCGTAAGAGCTATGACTTCAGCTTCTTTTTGGCTACCTTTTATTTTATATGACTCTAACTATTGCTGCTAATAGATACCTGCTTTTGCTTCTTGCTTACTAGCAACCTTTATAAGATCTCCACCT…
55	nad4l	L	478550	478852	303	0.3597	100	ACG	TAA			24612	TTCGGTGCACTATTGGAGAGCTCACCGGGCCCGCTGCTTTCTCAATCGAAAATGGAAACTGTCTTCGTTGGCGTACTGAACGATTTCTATTATTATATATGTTATTTCAGGATTTATTTTCGTTGATCGGATCGAGCACATAGGGTGCGAGCCCGAAGTCAATTAATTCTCTTTGGCTGAAAGCAATCTTCATCAAGACAGCCGACCGAGGCGAAACCTACCGCTCAAGTCTGACGAATGCCGTTTATGTTCCTGGTGAAAAAGAAAAGAGTCGCTTTCCTTCCTTCCCCACCTCTATTTGATACGGCTAGAGTTTTCACACAAAGGCCTTGACTCGCCTATCCGAATCCGGACCCTCTACTGGAAGGCTTTCCAAGAGAGAAAGAGATTTCGCAATTA…
56	tRNA-Leu	L	503465	503539	75	0.4667				L	GAG	13168	TACTTACTTCTATTCCTCCACAGGAACGGGAACCAATAACGAAAACCAATGAGTAGCATCTGGAACCAAATTGGATCAATTTACTGCATTCGAAGCCCCAGAGGCGGGAACAAGCCGGGAGAAGCTAATGCCCCAACTACTGCTATCAATGCTTTGGCATCTGCCGGGAGCTCAGAAGTAGATATTTCTCCATCTCCTGGATCCAATGAGCATCCATCTGCTTTGTCTTCTCCCGGCCCTGACGGAACGGAATTAAACACTCAAAAAAATCGACTTCTCAAAGTCTCTCTTCCGCTCGCAGCCTCTAGCGGCAACTAATGCATCCAGTGCAGTCAGTGCCTAGCAATCCCTCACCTCAAATGGAAGAATGGTTGCAAGTAAGCTTCTAAGCCCAGCTAA…
57	tRNA-Asn	L	516708	516779	72	0.5278				N	GTT	2131	ACAACGGACTTAAGGAAGCCGACTCTCGTTCTTTGGACCAACCTATGACCGAACAAAAATGGGTTCGTCACTCTTTTTCACATACACCGGGGGAAAAGGTTACGATAGCAAGCCTCTCTCCGGCCGGAGAGCCTCCAGGACAAGGGGGCGGCGGTCAACCATCCACTCTCGAGATTCATATTGATCAATCGATCTCCGCGTCCTGCCAGTTCGCTAAGTAGACTCACTCTACCGAGGGGCAACAAAGGCTGGAACTATTCCTGCCAAAAACAAGGGACCTACTTCTCATCCTAGGAGTTAGCAGGTATGATAGAGTCCCCTCTCTGTCTCTCTCTCCGAGTTTCTACTACTAAGTAGCACTTCTGCTATTCAATCATAGAATCGATTCCGATCAAGCTG…
58	tRNA-Cys	L	518911	518982	72	0.5139				C	GCA	6169	AAACCCGCCACCTCATGTGCCAAAGTCAAACGGTTGTTTTGTTCTTCCTTCCCCGCTCCCTCTTTTTCTTTTTCTACATATGCGGTGGCGGGCGGAGCGCTCTATATGACCGGCGGCGGGTTACCAGAGAAGAGGGGACAACTTCTTTCTCTTCTTTCTCCCTTGCCTTGCTCCATTTTCCTTTTCTGATTGAAAGTGGCAAGCCACTCCACTACTAGTACAGAGGCCAGATAGAAGGTTGCTTCCTCTATATGTTCAGGCAAAGAACATCTAGAAGCTAGCTTTTGTCTTGTAAGCAACCATGCCTATATAATAGAATTTTGCTTACCAAAGTGGTCTTACTAAAAGTAAGTAAGCAACCAGTTCCGTTCCAAGTGACATGGCTTTTCACTATTCTTT…
59	ccmFN	L	525152	526885	1734	0.4689	577	ATG	TGA			8143	TTCGTGCTCATTTCATAATTTATTTTTATTCCCATCATCCGGTAACCACAGGATGATCCACAAGAAAGGTGGCAGGATTCGAACCTATGGCCGGCCCGACCCTGACCTGCTGGGTTGGGTGGCCGGGTTAGCACCCCTCGTCGCCTCTGTACCCGAAACGGATGCGCTGCGCTACCCAGCGCTACACCTTGTCTCCCCTACCCCTCTTCTGGTTATGCCATTACCAATCCGGGTAACCCCCGGACCGGCCGCCCCTGACCTAATAAGAACGATTATCCTTATGACCAAACAAGGACCAGCTTACTTACTTTTCGAGCGATAGTTCCACGATCCCGACCAGCAACTTGTTGGGAGTAGGGGCATCCAAGCTTGCCCAACCTAGTAAAGGGGCTTGGAGAT…
60	atp9	H	535029	535328	300	0.46	99	ATG	TAA			4605	AACGATTCCACATGAAAGAGGACCGCCCTCTTGAGTAATGGGAAGCGGGCTAGTCCCCGAAAATGCTCGTTCCGAAGTCGTTGGGGCTTACAATTCACCTTGCGCAAAATTCCTTCGGTCGAGCGTTCTCCGGACGTCGATCAATCTATCACTCAGCCGCTCTGTCATTGTCTGATTTTTGGTTGTCTGATCACACTCGAAATTATGTATCTACTTATCGTATTTTTGCCCCTGCTCGGTAGTTCCGTAGCAGGTTTTTTCGGACGTTTTCTAGGATCAGAAGGAACCGCTATAATGACCACTACGTGCGTTTCATTCTCTTCAATCTTATCTTTGATTGCTTTTTATGAAGTCGCACCGGGAGCTAGTGCTTGCTATCTAAGAATTGCTCCATGGATC…
61	tRNA-Arg	H	539934	540007	74	0.4189				R	GCG	10696	AGCACGTTGATGCTGATGAAATCTCCAAGCCGCCCTATGCTCAGGTTGAGTAGTCAGTCGCCGGCATTATTCATCGGCAGCGAGCAATTTGTCCCCTATAGTCTGAGTATGACCGCCCTCCTTTCTATGAGTGAACGGGATTCTATTCACTAGGATAACTAGGAGTGAATCGATGGTGGATAAAAGAGGATCAGGGACTCATCGGATCGGAAGGGAGACCAACAAGGAATGAATTTCACGATTCGTATGTCGCTCACTGTCTTCGATGAGAAAGGGCCATGTGATAAGCGAAGAACCAGGATTGAATCCTTAGAAATGGGTCCTTTTCCATATAGATTAAAATAGCTTCCTAACCCAGTAACTCAAATAGCTCCAAGATTGAAAAGGCTAGTCCAACAG…
62	tRNA-Ser	L	550704	550791	88	0.5114				S	TGA	1850	CCTTCCCTTCGCGCTTCGCCCGCCCTATCTATCCGCGCGCTGGCGGGTAGGGGCTTCTCTATGTGATTCGCTACGCTTGCTTGCGCCTATCGGCGGACTCTATTGACTGCCGGTTAGGTTAGCGAAACTTTTCCGGTAGTACGAATCGCTACGCTTCGCTTCTTTCTATATGATAATATGCACCTTGGTTGCTGCGCTCCCTGCGGGTAATAGCAAGAGAGTGAAGAACGAATGATCCTCCAAAGAGTGATTGAGTCCGACTCAAGCGAGTGAGTGAAAGGCGTGGCAAGAGAGCGAGTTCGACTCGCGAACGATCAGCAAGTGAAGGACCGATCCTTTTGCGCCAGTACTGTTGCGAGACTGGTACTTGGCGGCTCACGAGCAACATATAGACTAAGG…
63	tRNA-Glu	H	552642	552713	72	0.5				E	TTC	8323	GGTACTCATTCCCGGCCGCTTTCAGTTAGTGTTCATTGCTGAGTGATCGCTCGCTATCTGGCTGGAAAAGGTGGTGGTCCGGAAGCTTCCTTTCTCCCAGCAAGCAAGACGAGATCACCACTTCTCTCAGTAATGGACTTCCTCGAATTCTTCCTTAGTCTTAGATGTCCTTTCATAGATTCTCGAACCTCCGACAGACAGAATCAGAATATCTCCATGCATGCGTTCTTTCTCTCCTTCCCTCCGCCATACATCTCTTTTTTTCTTTTTTTGATGTTTTTGGCCGTTTTTGTTAGGCATTGAACCCCACGTGCTGAGTGGTGTCCTCCCCTCCCTAATACCTAATACATAGTTCCGTCTATGGAGCCTAAAGTTAAACCATGGCATGGCAGTAAGTTG…
64	ccmB	L	561037	561657	621	0.4187	206	ATG	TGA			2381	TTCCTTACTTCTTCGTTCCTTCTAATTCATTCACTTCAAGGCTGGTTCTGAACGCCGCGTAACATCATCTTCAACCAACCTCCACCGTACTCGGTGCGGCCACTAAAGAATTGCTTATACACTAAACAGCTGCTTATATACGCTTACTAAAAGACTGACTTTCATTCATTATCATTAGGCCCGCGTGAAAAAACGAAAGAGAGATGTGCCTAAGGCGGCATGCAAGCAAACTGTGCACGCTAAGAGAAAGAGAAAAGGAGAGATGTTCGCAATTACTACCACCTAAGAAAGGTTGCTTCTGTCGGCCTTTCTGTGCAACAGTCCACCAATAGCGGAAGAGAGGGTTACCGTACATACAAGACTCTTCCAGTTCTTACGTAAGCTTTTTCTTACCAGTCA…
65	tRNA-Lys	H	564039	564113	75	0.48				K	TTT	14523	ACCTACCTTACACTAGACTATTTGTAAGGATGCGTAGTAGCGTTCAAAGATCACTCTTTGGCCTGGCCTTTAGACTCGCTTCAGCGACTTCGCCCTTTAAGTGACAAGGGGGTAAGGTAAGGAGTAGTATAAGAGTGGCTCGGTCATCGATAGGCCTCTCCTTATTCATTCTATAGGGCGGGGCTGCGGACCAACAATCCAGCAAAAGGGCTTAAAAGCTCCTTTATCAATCAAACCTTCCTTTCCTGCCCCTTTTTTTAAGGTAAGCATCAAAGCAAAGCCCAGAAAACCCAACCTATACAAAGAGCCAGCCCCTACTCCTAACAAGTGAAAGTTGCTGGCACCCACCATACCTTGCTTCGGGGCCGATCTCTTGTATCGAAGCAAATCCAAATCAAA…
66	18S-rRNA	H	578637	580590	1954	0.5328						638	TTCGCGATGGAAATGCCCTCTTCCCCCAACCAACTAAGGGCAAGCACCTACTCTACTCCTAACAAAATGAAAAGCGGCGAGCTCCGCAACAAAAGCGAAGCGAGCCGCGCTAGTAGTAGTAGCGCGCATCCGTTTTTCAGCTGGCTTCAAATCAAAGCTTGACTAATGGGGGTTTGGAACCCTAACCTAAGTAGGGAAAAGCCCTTTCTATGTTATTAGTAAAGCCTAAACGCCCTGCAATCAAACTAAAGCGAAAGCGCTACAAGAAAAGCGCTAACGCGCTACGGCTTTCGCGCAAGTTGCTTAATCTTAATCCGTTGCTTCTTGCTTTCGAGCCCAAGCCTACGTTTGCTTATGCTTAGTAAGTAAGCTTGAGCTGCGCGAAAGGTTGCTTTTCTA…
67	5S-rRNA	H	581229	581347	119	0.5378						8558	GAAATGAAAATTTAAAATTGCATAGGAATAGAAGAGGAGTGTTGTTATGCATAACTTTATTAGAATGAAAAAGAACATTATAACAACCTCAGTTGTTCAAATCCGATAACGCTTTTCTTTTCGGTATGCCGCTCCGCGAGCAGAGCGAATGAACATAAATCAACATATGAATAAAATATATGATAAGAAGCCTTTTGAACCAAAATTTACTTATTGTTCTTTCTCTTCTTTCCTTTTCCTTTGTTGTGACAAGGGGAGTGTGGTTATGATTCTAAATTTTTTACTCTCTGTAGCTGGAGTCAGGCGCCTCTTTTTCCACCCATCGTCGTTGCCGCTTGTGAGTTTGATGATGATTCTTCAGAAGAAGACCGCCCTTCCACCTCAACCTCGAACCCAACT…
68	tRNA-Val	L	589906	589986	81	0.4074				V	TAC	14828	TGAAAGAGTTTGATCTATGATACGCTTGAACTGAACTATCAGTCCTAGAAAGAACCCGCTTACCGTGACGGAAGAAAGACGGATTTCTTATCTAAGCAAAGCTACTCTCTAAGCCAAGCTTCCCTTTTTTCCCAAGTGCACTTCGGCACCAGACTAGCCGACCTACCTTGTGTCTCTGTATTTCCCTAAGCCAACTTATACAAAAAAGAATGAAGCAAGGAGTGGATTCTCTGATCAAAGCAGTCTTACCGTAACCACTACCGGAACTGGTACTGGTGCCTACTTCCTATGACAGAAGGTAATCGCCTAGCTTACTTCTTTTCCTTTCTACTTGCCGTACTGACTAACTGCGGTATTCGAACGGTAGGCTTGACTAACTGCACCCTCTCTTTGATATCC…
69	ccmC	L	604815	605567	753	0.4276	250	ATG	TGA			1720	GTGAGAATTTGGTCCTAGCTAGTGGAACAAGAAAGACATGGATCTATATTCAATACGCAATCAAAGGATTTCCCCCAACGAGGAATTCCCCCTGCTTTGTTTTCGCTCCGCTCGTGCGTGGCACTCCTTGCTCGCGGAGCGGCATACCGAAAAAAGAAAGGTTTTGGAAGAAAAAAAAGTGGATTGTGACCAAGAGCCCATCTCGAATACGATGCGGTAGGGTACTCGTGACTCTGCTGGTGGCTGCCACTGCCTCACACTTAAATGCCGCCAGCTCTGTCTTCCTACTTCTACTTAAGGCATCCGCGACCTGGTTGGTCCGTCCAAGCTTATACTTATACTCTAGCACCATATCAATCAAACTTGGCAAGTTTGTCTTGCTTGCCATCGTCTCTGTTT…
70	atp4	L	607288	607884	597	0.4154	198	ATG	TAG			11586	TTAGAAAAGAAAGCTTATCTCTATCTTTCAGCAACTGAACGGGAGGTGGTTTAGGAAAGGACTTTAGAATCGGATGCGCTCGCCCAGCGAGAAAGGCCCTGACCCTGCCAACCAAGTCAAAATCAAAAGAAGAGAACGAAAGGAGAAGAGAACTTCGTATTTTGGTAATTCTCTCGGAGTCATGTTTAACCTTGAATGCTATTAATAAATTCTACAGCAATAGTCCCTCGGACTCGGAAAGTAATAACGAAAATGGCTAACCCAATAGCAGATTCCGCAGCTGCCACCGTTGGAACCAATGAAGCAAATGATTGACCCATCATATCATCCGAAGAAACGGAAAATACCAAAAAGTTCGAATTCACAGCTAATAACATTGATTCAATGGACATTGACATA…
71	tRNA-Pro	H	619471	619545	75	0.5467				P	TGG	16302	TGTGGTATTCTCAGGGGCCGAAGTGCAAAGCCCCGTAGCCTATCCGTGGTCAGGAAGGCAGGCGAACAGCGCACATTTAAAAAAAAAATGAGATATCCACTTTTAAAAGTCACACGTAGAATTTTCATTTTTCTTTTTTTTATATACCACCAAGTCTCTTCCACTTTCCTACCGAATCTCTCCCGATTGTTAGTCAAACTTGTATTTTTCATTTTTTTTTTGTCGAGTCTTTTTGAACTTCAGCGTAATATTAGTGGAAAGCGCTAAAGGCGTGATCGATTTTTTTAATACAATTACACTTTACGTAGGTGAAGGACCACCGCGTCCCTCCATGTCAGGACAACCCCTTCCTTATTTGAACCTAGCCCCTAGCCATCTGGGTACGATAAGCCGTAGTAC…
72	tRNA-Ile	L	635848	635920	73	0.4795				I	TAT	1137	AAGCAAGCGCAAGCGATAGAAAGGGTAGTCCCTCGCGCGTTCGCGCGAACTACTAGAAAATGGTGAGATCATTAGATCATTAGTGAAAGAAGGACCAACGACGAGTTTTCTAGAGAAGGAGGAGTAGGAGGAGTCAGTCTTCTTTGAAGATCGAGGAAGAAATCGGACAATTATGCCACTCTATTTTTTTGGCAGTCTTTCTTTTTTTTGTAGTATGGGTCCAGTTGAACTTATGCCAGACGAACTCTCGAAATTAGGATTTCAAGACGGCAGCTGAAAGTCTTACTTTTTTTTTTCGCTTTCCTACTCGTTAGTGGCGCTTTATTCATAGATTTTCAGAAGAATCCCATTTCGAAATTTCATGGCGGGTCTTTCAAAAAGCCCGATCTCTTTTTTAGA…
73	rps10	H	637058	637309	360	0.4	120	ACG				201	AGAATCCTGAACCAGAACGGGGGGGGCGAGAGGAAAAGGGGATCAAAATGTCCCATCAATAAAGTGAGGGCTTTCCGGACCTCCCCCCCCACTTTCTATTCTTCCTTCCCCCCTCACTCCCCCTTTTTCATTCAATAAAGAAGCCCCGCTCCCTAAGGGGCCCCTCTCTGATAAGGAAGGAAACGAAAGAATCTAAATTTT
			638174	638281

## Sheet: Table2
Table2. Base content of mitochondrial genome
Strand	Heavy strand					Light strand
Base	A	T	G	C	N	A	T	G	C	N
Total	174629	172983	145343	145527	0	172983	174629	145527	145343	0
Percent	0.2735	0.2709	0.2276	0.2279	0	0.2709	0.2735	0.2279	0.2276	0
Note: N stands for unknown bases.
