# Supplementary material for: Sequencing and analysis of the complete mitochondrial genomes of Toona sinensis and Toona ciliata reveal evolutionary features of Toona
Source: BMC Genomics. 2023 Feb 1;24:58. doi: 10.1186/s12864-023-09150-6 (PMC9893635; doi:10.1186/s12864-023-09150-6)
Supplement: Supplementary file 9 — Additional file 9. [file 12864_2023_9150_MOESM9_ESM.sqn]

Seq-submit ::= {
  sub {
    contact {
      contact {
        name
          name {
            last "Zhou" ,
            first "W" ,
            initials "Wei" } ,
        affil
          std {
            affil "South China Agricultural University" ,
            div "College of Forestry Science and Landscape Architecture" ,
            city "Guangzhou" ,
            sub "Guangdong" ,
            country "China" ,
            street "No.483, Wushan Road, Tianhe District" ,
            email "wzhou@scau.edu.cn" ,
            postal-code "510642" } } } ,
    cit {
      authors {
        names
          std {
            {
              name
                name {
                  last "Zhou" ,
                  first "W" ,
                  initials "Wei." } } ,
            {
              name
                name {
                  last "Chen" ,
                  first "X" ,
                  initials "Xiaoyang." } } ,
            {
              name
                name {
                  last "Hu" ,
                  first "X" ,
                  initials "Xinsheng." } } ,
            {
              name
                name {
                  last "Zhou" ,
                  first "X" ,
                  initials "Xiangbin." } } ,
            {
              name
                name {
                  last "Zhang" ,
                  first "J" ,
                  initials "Jiaojiao." } } ,
            {
              name
                name {
                  last "Zhang" ,
                  first "X" ,
                  initials "Xinxin." } } } ,
        affil
          std {
            affil "South China Agricultural University" ,
            div "College of Forestry Science and Landscape Architecture" ,
            city "Guangzhou" ,
            sub "Guangdong" ,
            country "China" ,
            street "No.483, Wushan Road, Tianhe District" ,
            postal-code "510642" } } ,
      date
        std {
          year 2017 ,
          month 12 ,
          day 22 } } ,
    subtype new ,
    tool "tbl2asn 20.0 - LINUX UNIX" } ,
  data
    entrys {
      set {
        class genbank ,
        seq-set {
          set {
            class nuc-prot ,
            descr {
              source {
                genome mitochondrion ,
                org {
                  taxname "Toona sinensis Roem" ,
                  orgname {
                    lineage "Eukaryota; Viridiplantae; Streptophyta;
 Streptophytina; Embryophyta; Tracheophyta; Euphyllophyta; Spermatophyta;
 Magnoliophyta; Mesangiospermae; eudicotyledons; Gunneridae; Pentapetalae;
 rosids; malvids; Sapindales; Meliaceae; Toona." ,
                    mgcode 1 } } } ,
              pub {
                pub {
                  gen {
                    cit "Unpublished" ,
                    authors {
                      names
                        std {
                          {
                            name
                              name {
                                last "Zhou" ,
                                first "W" ,
                                initials "Wei." } } ,
                          {
                            name
                              name {
                                last "Chen" ,
                                first "X" ,
                                initials "Xiaoyang." } } ,
                          {
                            name
                              name {
                                last "Hu" ,
                                first "X" ,
                                initials "Xinsheng." } } ,
                          {
                            name
                              name {
                                last "Zhou" ,
                                first "X" ,
                                initials "Xiangbin." } } ,
                          {
                            name
                              name {
                                last "Zhang" ,
                                first "J" ,
                                initials "Jiaojiao." } } ,
                          {
                            name
                              name {
                                last "Zhang" ,
                                first "X" ,
                                initials "Xinxin." } } } ,
                      affil
                        std {
                          affil "South China Agricultural University" ,
                          div "College of Forestry Science and Landscape
 Architecture" ,
                          city "Guangzhou" ,
                          sub "Guangdong" ,
                          country "China" ,
                          street "No.483, Wushan Road, Tianhe District" ,
                          postal-code "510642" } } ,
                    title "Toona sinensis Roem mitochondrion, complete genome" } } } ,
              user {
                type
                  str "NcbiCleanup" ,
                data {
                  {
                    label
                      str "method" ,
                    data
                      str "SequinCleanup" } ,
                  {
                    label
                      str "version" ,
                    data
                      int 7 } ,
                  {
                    label
                      str "month" ,
                    data
                      int 12 } ,
                  {
                    label
                      str "day" ,
                    data
                      int 22 } ,
                  {
                    label
                      str "year" ,
                    data
                      int 2017 } } } ,
              create-date
                std {
                  year 2017 ,
                  month 12 ,
                  day 22 } } ,
            seq-set {
              seq {
                id {
                  local
                    str "Toona" } ,
                descr {
                  title "Toona sinensis Roem mitochondrion, complete genome" ,
                  molinfo {
                    biomol genomic ,
                    tech standard ,
                    completeness complete } } ,
                inst {
                  repr raw ,
                  mol dna ,
                  length 638482 ,
                  topology circular ,
                  seq-data
                    ncbi2na '3840D6B58E9EF751C14428CCA87733F4DF6B94F9E8B8EA44E
7DD2C78F6CE83C9195698D03DFAEA0D341FCC3BFC3069D19FFF0E37FFCEBCE5A638CAE8DEB0FAD
EF58F78CAE45E13A4FD463C0C33F4F7AFBE5142DDF9D73C27497CB20BAB2691EAE86B73595F0BA
CF1494F7A2892F8F490FDCB7D3737AEFD353FCAF7343FCC10437504E6E85E838739323455CFEEE
B5BDCB8493D51FF3CD1F5AC7A4AA43C53BCF058D807F0C417FDE3567A2AA2154CF3149377FEBFF
6BFC0E95FF48F40DE0C64F99CCE7A87B79F0EB1D71CEF4C2EBFDCB00558DCB403A2CDC2110D24A
C14184C024B72CA05D221C4E64107CD7035F7B8BA727A0F363AE3A0B3D0BCB010A331F77E03C73
A87E08DC61C718CCD41339FAE82CF00E634AE7027CDBCD87130D07EB38F01C383ECF0EB4CF613D
2461C7D07136EDED0B1E8CD5EC3DC5CF11C8E74350FAFE4A3DFE39E3AC53EB3673824D871741C2
CF62C0C301F7108EC8B7CC2B2CFE8A03371FE32CB403AF1CD0EB7B102D8023BCD38E723C7F0342
C7F582D3034618F7D7CF8A0CF12DFC6374093F01784B3D14C093A727F5C840E830BE38CCB517F7
DCF4D67DCF2C82220915E0BF135D3DE5E8D6B34C2D336FDC7FF6A005ADF6ACDCA4EBF394E34B32
BBDFA3F7EFEA74D33BF1EEA7C86F8C56E5C7D1649C538D327B551E830037F2FA36714EEAAAF631
0C401153BCFE7B2AF4DFFEF47328A1D1E832D5A40F7A9C84F9DC4E31F3CEEBE44FD4F3B1FDCEA2
5BFF9FCFE4A3F473EAEAC037FADA1315E01FCAD0353FFA347FFDAAF0DE17DFD5393F7CA9FDAB39
46D93D48F35239F19E8E8395F24BFE9DF3335B2FA8F6DBF7DBADB04347D092E80C1008EE750B5F
A9EF8120D41445A0E8EB102D7527FD31FFA207D49CD0A2180273B82C020802B65879C708170481
FF403B8BDC0147EECADAAF883E8A9618A72A573FD490E16B42B4340BAA3D1238F74932088DF042
DE34537320A3E069A3E34D874246CF949F44F10CED5780AD040899757D4470160016855F89E050
4093D4F83E0951F575C80947F5C3E54F81EBA0C4D917F9D1D4E76CF6FDF904957F7F73D4DF1E4A
81E97448934CB4918C95408CB251AC9FEBCF12881B953D39228DC5A8FF61D530E8FDCF32A4A252
80A0BBFC9D80E28F3C77DEDDD52BD4533ECFA5476EB82F43420E93F62ED30B82E29FDD110512A1
E91C3825E173038E3953D6CDE65EEDAFEFADA2BEFBA9C0301C54D58D63DCCDCCB014F07767F097
DD648983E532CD8C2EFF9949480A9FDC2308A9B0A787388C5A49FD2D7293AC273D0020B1E3814D
0D2C25E82A4BFD0909798C1012F2C2B4B6FBE9F293F8E09D1031ABC0815395166B634F3DA37EFF
E55365F5C87202497D763433704C1F97874353233247272C022835343463516142DFF6C8762EAF
F7329C97DDBBB148FCFD1E2255DEC022801261C3E31C0B027A158D85856C83A3FEF4D391320C0E
0BCFEB93274DD5D850F0F1CC330CC5A3A9FFEE572A0681A71F4E3188A8221C44E8E3088E561F0F
894FC4C33072EB65F60581C422FF0B34C3AB5FAE4CB777376D2BE10A38F8D851B799F23263BB47
4383637304C80D1B3330D8AABEE28FEAF4F4A55C1859490BBF4E5BC645FFFFD3623EAFAEF4B96E
AC4236008393E836271CEB4B91EE23E88F5B0B074B839FDC23708AA7E80080380C6041667ADBC5
8FE087A01090B40E3EF720EBCF5F1FEAD4B2082E509894D3B4FFCFDABC801806C4F78F747F67D1
C34F328328AFEF7D4FF00A3F60207FF4E52F7F6028577DF7FAFF75FF8EB51FC9B47B2797986A20
90F7524B73F83DE78D680F597815A69391429A15A9380D42558D59688F5DA721497F0C1A34926F
DBA2F90280FF73F3CFEADB35B70887E961F66248F202A5BD63202033609E7FADF63A738D68D834
AA9838880C2B435DFC54551CA39D7DEDA26857C1433F4780D40A0E81CA689B94CCE62CB2994F6C
32837DF7F07F47FFFCB280F9314F39633133332817EB1FFAB7C7FB6CDFE5A2AB74801880A8A123
58AFFEE02A30A8E77CD3B4EF3E7003C0160F5DCFC3B63D3511F53DFEC8A0A7079F9E9FA27B389A
C1B51B1AF5B882A6BA1203A5FBEC5D1DDB7D0EAB79DFFFFFA88B394338DF0E2B9AA7F93784F6FA
9F577DA8979B5697FFB90C055D6960872EB2BAD59A27F6882AC972EEC24490E059A60574861737
08F2AAA8D74B2EB8D7F477D46846878C4EC5839D31A80BF1F7AB7A05EAABE750C0D7F7FDFDDB51
D2AAB9A111799A3C4AE1AF1083A6A82E04B158613D2A3A3B21536A4A8C34F7AD76882E9853DD08
14008789E1A0955CE2D1E01869E8A95F8F34302A24001A9FE755154310CE08080C2AD82FC859D1
2CBDC5CC80234E02298D20EB1D8353F18D58BF52113647D676AD8A79476B5C21A340822EA83776
7AFFC83D84D282EFF44536161361D35437F0A088D863542F7FC553D202CFF596861DB28AE20A55
F1D6D5112EC71CDA5714A4137171109D8D288CA8A358482C603D63EF488308DAF73C284ADB3E38
50800801DE89E8820909F419D542124894D3EEA8AB0224D41902697F4F57EFDB6E911555442455
5A74AA81480197F6FF555F6DA57E597D7C1095D8975FE6597D74C82596AF85582960F73AC8819E
C30C3EA538885F3C2CF90080A979E3227A9AA298C72F34AD222197A16C27A557C0054F1F0C28FE
F1998CE5861D1C7A836EAE5B227CD32031001B36547D710D697817FAB29D64A3410432791A2C6B
20F55AC6B4F6A0B5758A18754C43FFDA89E8826DC6AC0916CD4CC1E7E51719D65353D42FCA15CA
E32CD58D0127860AA389804A8B71E86ABD07268877E8127A1C20B550B89B3DEAA16D09135A428D
0AA8DDBEF93274ADA241994DA1BD04A4B74636A4E2ED682FB4FB31D55AB6829A6AA0A28A11EA6A
37349260F5531232299734008C75829F6A362B74F25820857A50D46E979F8606D261A2136C0FAD
66A4D98C2D77B5C712B966105FC50B9818FB6145235BEB790CF45725442440D7699A0CC3540B1D
4087408FB03420AEB0857E40BD54124CA38F43F708993DE5480D53D8E7CF22DCA3833DF0787D14
51CC37414B93C9C294B041D80C1B08C280881515B3DFB43DEBA17DB5B26CCBFB2DADFE925DE5DE
A180D54FFDF8DA872546D2A0EC3ECAD11E307BD1EDF9CDE07E08F7BFBBD6DC591609FBB25CE609
097132AC82374CE020F67F8BDBDFFD3B7EBD12FCDE0D21C227E93410242954F89F25C8923600AD
D9825AD568EBB08D7DDFDDEE08C879EFCF9FE6ED0B988FAF8815F6544B9FD0092B75BFADF5BB1C
ABC2BA08D80E82D33325CF0F230F3FD4F4AFC4100410CD308828236C9B2023C9DF5F5FDF4D7247
388E23E357FF3FDFFFD6B396759890A2622040BA9EEB8EF20FE45CFDCDCFCB8F2DE72FDFE37CB6
B7D7FFCFF7DC32F617352003EDA5C60EEBF635FDAE39482DBF63318FF37EFD0FF3F3CDFE37A0B0
5FFDFD7EA4B3774108F8DEFE8FFAD4E3A5FFCF8FF863E8FDDCE0E802AB9FE8FA8B0D1CB8CA9001
6AA82840A022639713C0D0F8F6D3AC882001A64685B1D89FE8D0ED5482428B3979BBF618811600
05C3D2771B08C940B1AF890D84E333F9F13D6A60AD30FE4A04F73ADF0C228AC8B808FE52BB80F5
3ECF628B428FE7A83D68D8208A48D00CEB9200140363383A08E5DF81FBFFDAD2D880506543227C
94EEC8580EB766096B55A3AEC235CDD8642309309241522F500B2A8C3FBAFC0F1BCC21D2024290
5D7640A219D3F617071DD15EDAA562C2AFFA6A8281094C8B7EF3D5B5966645D3D3FD383B6C2E02
BBEF04C0BEFE3F9497E97224382287BDB32CFE105A74C24E53C067080125F76E02D5D2E8F0FBFB
8DFD6380A828FD2F77ED0A02021C2C0A48418A608C921F97621281324CA84F9D6872F0B2FAF900
27DDE7E989D77FAF537B513DF57D4D4AA0F6A7E3EF5BB2D8F674B15D4E048B5389DA8220B2A5F6
B414222B5257D78D3D20F6F9BDF7F6278D2D27D494541435EF8D785C481C480AAE0E2B0882574D
66FDAE14A22D25A232B7B9FDB4AAB276D2C52BBE34B4D40222A9DE2852FE1374F42322E2D35350
F5CEF448AA5600222E2E00E391C468653FA15C602425589EB5B1408FA7D3F94EF8A9D208274EFA
02424EE42050D28C40C0C78ADF5E8E8F85C61D3F1D295FDD1E1F7D7D3DA20B4D283A052E80B6CE
48220B900EA4086087FA09808E458F8E77D495279EFCF89D02E8E22229FF739DDCE73ADF743E5C
9DAF4084BA0A35353597F73751E1791FD45CBD1617462DE3FA7733ED450A01D4041D47987898DD
363785F5C76B3A0A1DF878778874B7DE1FA3E931EAB43D45735DF824579F5FC6C49C297074D034
2C8487DCAE1BA57F5E134D116A8D67F40040020280C82497C774DFFED80DDCE27838ED1D8BBE27
F40A7FF4214D429FD4F790A6CC8959FF7DF638909DEBA3FD197F50A083D51F408AEA1DD7D7F850
AAF47F808A9361C47885F374AFDC20A1D1C28834E9FEBA74FFC7C89F4523A3B801A7F5D0EA8DC4
A282EC4E8507FFA75D928A92624FCBB923C282D8CC6062DF56D2EB3740F53CAF20E15FABF0A006
BBE34BB331702B4BA890AF77F72D733BE184C79F9C92E37AA7BE4E318293D74C281FE23828CEAE
25D33B4FA4F88F44080FD48ACD72877748297035402DF222B3ACC49124054B6A45EC482B35828C
B9F64BB58A2633030202348E0A93D4CE7DE7BE827E3B19521BB11A5A13E5CA7BABF1CAC8C402C2
5293A24FA02797D02D388CDF6AA14887038D130698D6331E8B60CD61A23C67AB95A115A035134A
34ABFCF1E7E5CA553F5E822E202AC927DF5FC44678B33E7E718A51314A213D71A73DDEB7FDFDF7
F70BFF4D0FA2229EF297B2F71F2C9CE1F681CEA42C973C9279FD62D08A90918DB2B3BCCC268CE6
EC42CC1F8DE3DCCB2CB815B5E310B4540B4CE7C113B77F4737FDA234AC2B2971C79F87A2F26096
C10AE92CAA9C307FF320B28863C8B8DF7F3329CFE67C18BC823BE50E56ACD8022FA39815744E20
289724956319601748F5AD7CA705C61CB4A0F9B0882080C2C14CB900969A68A88100CDB5089003
683049D155171D9FC00014D8B6221500803970AC30DDFDD06C02C0009380A08D4F53D73D7E518F
BFDFFFCDF7FB610FA2EDF573FFF4BECA82BAEA6DFA410808FDBFFBE56A359ABDD3E9AE23E75F52
474D0E582131574DA8338EFD512A9F5A54D01DDD537DE95DAEA13E37432CD5D57A882088F4AA94
F8DF0421576507619609D0F9F4806507203238006A6D8C624EAD8FA20D28680D88542BAD759FB6
958C881FA1810B771AC304FEB55010A8D6D417C50AEA58E5FD8D7C3040F3ADA0021DF5100312BA
00A436C8A4BD97F1F2C8A02A085AA94A90BEA7AA25B899CBA11AA2A64A609BB784857333373FFF
BE354B07DB04024A242AB81605D3A0D3B5B96C9FD89ADD8DD76B2B2E8E0DFF7D549761253E09A8
CE5849D05093F7B7BF2CBE97DAEAE3E4289362097380B636CA4C8486A83B2B2A7814234FD021F4
F5A5F5CD1D362F582DAB2332B54FD414F8D7510534C6272F8DDBE7E2F9DA8FD6DCE21241BB24E7
A88EA8132DAFD37F603F62DBFF49F0790EE3A7F59E5CDE806024E04A97070EFCE3437515FD5CFB
0FB90097C9602A52A541C2AD221095821285051D222EC75BC6F167143890BE3AAAC482BE15B749
7F4FD0BF0208E1206814137ECBEC5815FB0FCFD00E04CA995F63EB7DFC9A61EB76E9DECFAD8A40
930E3098288083E7302C007E007F28FA7C6B8217CD5DFDD8D9F12C21F00C225E071231DE7F0308
7279FD00ADFDC9FB8744201F51E41D42000A0207A77A7FBEC2891C8F87C81C43E5DB2820A0504F
4FAE1F7BD42ECBEF5637C7BD4ADFDEB7F6BE30C2727FD272B1B535C81CC5880938CBE272B1A135
98D040B11411FFA074DCFFF3FD6CD19A10A742D027E8BA52E78069CE82F28BFD19FE943F737437
8D0F82D2E0BA7968F868FB3820A2D5FF72E878A6913036FE397E08ED0A25AF72768FE80277F82E
886AAFA636B9E28A8096310097026FFBD272439FE202466272ECBCF49E3B4276016F77FF7C0820
2F5376F5BE91A32FF457D41340F4FDF7E7A4EE2742FFDC2B2DBBEECB41F2436202490A0A70837B
A025653EDC498AB5828820020C2C4F00925C8000E77FFE30945A91D1C9CEADEB76682143AB5000
A88D77333393390FBDCBFBE1EEDC7EE8EEEFEBFA4B7D757DFEF93FD8C80A39EF9FC060EDF82337
5C8267EEFBEC3FFDFDDFBCF12FC2B5ECBEA33D583530C9D2000A9DCF042C51A1D2731B5A0E809A
3129D3B2C7030D0DC08C9D1775F6957EBE83977B744A788C812C3C589428A313821223EAD0C0F7
BEE08B2009EF47960D9AD43DFADC30388D74ACF8CC8CC80B996C2A93C2A3F4724A3658888C8014
F53D72F621DDF2D0A350288343B03120F637D2A6213820AB48D0D4F5A6F4D6E882203A0340AA74
23D0DD1C03630820BCCB2E8328B4B9D072F30296203AC32CE6F7F7F3D313E3E2239FE0CB0A0B4B
41E82C938DC3ECB7D9FBCA4CC9CB7DFDE260E7C5D2A4CDB30B5CE83A3F8C09CF73DFD809AB9808
086F8A293A3C0F54E2820D268BA4F0B2CE50C82DF480A4BFD1EF3BC37CDFFDFF9CD4F72E65CF57
CA62E02A60A43E7FED0E23D5E40283F66D57779FF95F79FE79237F7D33D441260BC7D6A5036FE8
F4383BA83032DFC7F82084399083D333CB0A4281F7F170CE44F3A8C9FD33D33D77DF8C9128FCF4
F7DF5485A20DC0F4F3BE3C17F748A4FC72B08242A3C221EAA36CB7435C174CFC827090B52E7129
F4F6100248A008028569F6E848AF6E862020C8342A4E561589C7294A978A2281CFD090A39CE174
87E2163D0233283838350ED37317FFA7B4C3B84BF61F536B61F7B5DD427E1D9FD00BB84F438252
20EF65FF8F8BF58182EBE96183BBA25E3274742EEAE8517C5AB882C2BF2CD7012030B61DDBDA9C
780E05029EF87502162BFAFFCF5E08915C9D3028180AD0DE059585B7F7DCCD3DF73A0208D628C9
685CB8A885216B529082DE89FDF365D4C65B4F210864479F48C489880C94579702F7C7F7FBEAB2
1E6210B77FAF214C9CF24817DF420D71C2058835DD43DDE5179CAE216985AC0885D27F4FD227A4
5AA024942490A5C524208208298B830202C82E4BD70340B1D77F4B2389E3EC304CE4E7D7FAFD39
F7D7FDFF7FEFE09C9414E5381AD8422E79F7B7CDCCD38C58250AC34A918A81EFD77FD5EB5724F8
1D7DA15DA7810737C37C343569E67009176695CE5F82DE377C3E970F0AB29177DD0F4082E74591
7E7FF41A09C8F945F42B602D0B482B8F57F9FA71807293E0090D4D4A024B6D0948E68E03DC1E77
C8B3697FEF10C0CA3F2DAA44822C6CFD950C3A777558AA5DD0C82D2269E440DE5FDFC320FCB088
0AD6545DE3509F27542DA8FDF5C05C0B8A1FE55B32923AB302EAD1DE508F037F55637F7FDFE2D2
D6572AE49DEF571F3ECC222FB9F77D5E3F7D44AFDD89792BE79CD558220C8608AF7D53CE839089
009A0354B3EC220AB49D3509E2708AEB93F78B478A050B73558BA50577EFC7F4F976E8ED056FFB
50D8BAB3EB7E557C272FACA7D53500168D5CA505712809C7C1F08202095DA808BD37FD3AB1F156
B0708EACCD6AFDCA15C7D70C9CA48764A08E75E02E64FECF2C40028DCE562E4F1427AB272CBDFB
DFB4F5CD61CB28272CBF3807088323226D099058CD3734D637FFDF5F6147D14A92A52A3E835EC7
C85EE9F808227DCE54F3063370DC93F0EC0715FDC344E5F00ADF205B5CA0C1316030B48675E065
455E22504256B477A429075C27297437F27A7F27D5FF6F8BB820820821D278154237A072354ED1
D450C0B208F4E4E1250D5F81F475DE1290D59D1D737F8B4357527E42A8227638719F9434EDC03A
82A77DDF57E3D73F551D61356760D07A07ED5151FB7609FFDB0D735037ED3D3D4AD74176AA71A4
BA389482FAE2BE9DB4FE020AFE4DD841A200A72BA07586890932B750EB36C9248A8E227F609AF7
40508C2377B5A02D2C2B58340B61FDECF63CB59D08EC16148FFFEFCC66D24CC0470282AA7A5357
83919162E97341838307EFF99C52303834381FFFFF7FD3F1FF688314B9755F43E3DD5D8E22217F
1505072087751DFF3F758D39FE88E9F9736183433FE87A39C1C8C1422F8B8E5F9271601C640E0A
0A8D140071384C73832A8ADCBE264954B20481FFFEE74D52FDDF2030ECACA6A49F3EFD6BE2224D
C8BECAE5F24A337CFD4371E4243B4FFE7FD41C800AA357357DC55CD5CD5D2E98802BCBE5F9F97B
94F92F3312FC0CC23BA3B9E8F3A3CBBE0FC560E09727A36AAFB528CC905FAFEBFBFA3A2010F8E8
E5C8189FE768C71B01D1CCCCCCCEF22F58F7CD5FBA30BE768F97994FD87C05C05BC36CAC0D6529
6300E038E393C8920223520DCF044380A0355FA215FFF50E3F9053F7AC8DA822705D9CDDE61401
0080C87D47D7D2EDEDFF63F2FFE0521020A22B2590C15FB430E5B87A948B2772279FBD4A238038
C78BD3173E824A544030EA029C11A72490A0003105C38EE90A0A9FD0255CCAE7977B9E4820A079
4DDF1E47B1719DA8052557D70A378DCDDBA87475A0B3013C08AC04F8E2B0A7740E624056200404
4C72F406349CE2BC77F60808B1B1CEAD2C7029F6F252F4BDD7FB0151405CB341148133C8273DF0
E5945A1C3E23165735CF00F5CE3C8D951A9C017D94D958859C10A3DC15C7A37F5C57DC701787D5
9F082C763D5B989EA3AF8621FDFE27B340FDD645FF7F6C8922D200209BFDB00266309FC2607257
7DB911A395C915D456020297C266009E68249808310808053345200213E34081215708182A2EBD
8F57F26A9F409BC676E7DFD8A09C9C9A1D3D0C55FE717FEF43E8C75C77BE09794E82A00275468B
5033E809FFDC3F224C0A4B8E183A091FB944043E0882D45F4AE48A8568C06F07AA2977D7C47583
49EB5067C8DFB02F3F4E4BD7DFE55DAF45FEF9C88C96BE902504A8CA39661000D4BE8B73688907
10240EA938FA37E037D90D09FDEB857DF65F6BDADBE90AA80E77D15CDDFDF3D14DBDDD7FDFF559
DE7895D7A4D735F439F68E634BDFB437B97ECD7D4DDDD73AAD4350E8BC9EDEDE3027CB7E175554
D5AE202472DF773DF5F964F6B0B38072A730F3D4ECD57325DD05E63EA1288E42008C82A90F50E6
3E09AA40F50DF88CA37531FF7FE8D2316D49E3DBD083D89C0513D4A88AE90E14262494A1FD47DC
D3389FA37D222BF85082797D5DF78C6A4700FF7F381D4DCB0292353EE8E5D099FD7A0FFFC1E041
69A3DCA20E2F517766D6021E4773F3B777F75AA025CC73739CF7F75AB15E30420A053ED42B48DE
A7BEF22720987E79FEF31CE9C5FF5132DEB3410E815A616FC2A8BCAA25B9AB87DFD2CD2CED2D7F
7F5E93B9A3AFBFEB689C95E1F5F7F76B7187DC26257D7967DFD359D4024400796AF45CD2F38803
97F68BC005CC783D67AA20421815E057CA0F918E13B3E088E237F4CF0C9542A810D8B3D402A90A
88396F88855E8C8070088F5608E0FD1300DEDA00B8B0E22A22C2902E51E90954AF82A642FD7F77
DDCC9030CC1376D59DD343C2B92AC07DE0B61D7DBD3BB2CAA973C2508DC283EBFBD2F40F251F53
63F5A9BD05A3C5F7F9F808CD63EB7DE1FD5039725C1C40B9C53FF630FFF80323B2706BC79FD357
B74F6F2C347F7FBCFE1361EDDDFB248EA075F389739CCBD4C74E7E94343F49800AE7E68DFDCF0A
702EF4CF6A85E355D579AAFA1A14808020B830E8B79E6F175C01A8827C8BE0ADCFEFD3CE03E8DF
A3E8018025D47FE5F5D14D759C7ADA9063D63E2123535CC557D15881C87F29CA5A32BFCD5727DF
5B5F25D2A682771C3D7410BF5F250532CC8CAC6D2D9D1F9A9A48097F56C75374B52CF533FD4F2D
414101032DCDCFF72D4DFB7E29E888287642A2181E07106B24AF6DA1C8277B324DBEF5A4EC96B8
BCB659EF14B8B832FBCB6B97CBDE41D77E26799452E1F0CFE0E8B0AFF7F5B46C1AE7FA72FF2636
ACB24759FD27FB3639CBD98FC1D02957D7E7F83D034340D120B02022BE221B8ACFF5C0C26428D8
6CBF3D1F3F4F4992A2F53829FCF16BEAF7EFCF41FE934924923A800FE2D3DAA7CC254BCF4B88BB
90BF49717CBC8F7F7F3EB2FC747F92EB8F8D20B17376DD4E1E31E21ABDBC5054AF0A782F01BD9C
A3DF7720FC4E8E872E870F877DCFE373FEFD800BF0D35F35F913A00B9CF842265174ECDEE0D3E4
FA58D282903283A3F2367350E062FED891937FB41F85210508A7EB4B830A82AE2DAB3746ACDD0C
AA41F0BA80A02C7F3E1049360B48283A8D8F8F8A35828BDC5B1FC81B040B387B7456D4B3D0322E
B6AAC7E51D0F5337EC0A0C8027483600C808322A0B917C96C2830D7CDF39CEAA35EF9E1FA33290
09AFF4434FFC0303E07AE6C890C03DFCFC3C83D0BF5D8F4F8CB45F9FCE0F8CF85FFDE55D03822D
0C0A317D4A7C3A3E3D4C4EDBE335479153DB0D5740B70C32BB2BE2BECD57DDFDFF2F400AF8E082
4DCF4393B2B7168EC39CE7FE2839FFFFFA7A9EA210BDD93B870F060E3409D79063C0A116201CE3
E82A0C1C07B340D12AF4FB68347ADFF7D4EFA7AE3B04CFB829E29FCA83A91FDD55B5CBDD0D3F6E
816A6E9E053718CA88983912A0827C8C220DE22F935F1EF82F2EF4D9FA01E4F3137A151C7022F2
44A17F811A30A1E1E92BF6BE058C8769DABDE68279E7E0262C8BF9E3DE4323443257F7F3DE747D
88ABEAF5F939F48F24355FD74AF9F939F7D0A6808C23D1C103379914B5A475307AA032A91D4C1C
A84808A28C56007A283EA121E2226C56402A30717C2FC2F0A141848A22AC8E8E7D70402027AF24
032D0F5585BA8C147FF7DF62087481C4B161D981FD87787FACD735C20E1C7D55F7BD0D7DA04775
DD22C2424689C37F28735FAFE308F6AFF5FE7ECF979C005FE7F98FAFE7E8F825F5670F4B2FAA7F
D49C50208A0300E7437AB452C96ED3ABC6814D771C1A0FFECF0F2684029FD8B3AF8BD0370740F9
C2F8AACA788BB01CAC61EA3B52CB8A09780BA7F8D712808EA335249DD42E282CBC47180CCD7427
FBD105B6270245F75E25E778C50AC7CFC0BC0B88F7D4C17C26271CDFC7FFDDCDFECF74BF753477
3F7C15A21E27CCB940E875F5C8DF5FCE2555CF897397F5A77E744A5C53E9048C51C05C040405F4
F475D5688AAE338080CD1CE8299C10160E018478712823380CDEB12990C1C7D1A9F7D5E3E9FD0B
A3D25F54701688CDD3FF5CD0CA0D593423E0D08A17D5B9F9C36FABDC5567202358B490592348A2
4088341041053AFC7F87F7EB9165B3671957E57CDC0956F8381C35B16C767F87A7FDC35334922D
042909301F7DF79992078060D595F902208AF9E27D70D34F50F5F8742F8AF9F783907E41C83D13
4D44F40DEB1FF60D4B918B028DFDD5413DC5482291FD455472F47473A054F558A0A46A447D17F6
CF73F7C493CD7F780D92FDE7F74D687C010ACF515AFEF9F007E978CA2035E07A54A3E8B7F4DFDD
71571231231221AA7D7D1E5A05E573F8BFDBC02943F839F201E4B83D5FA6C522C4FD0B8D438807
C9F105CC7D0B637F6AE2A785F81E95EAB471530253CC253CC381FCFC0078D957E344A1C9E4DC0C
E9C7CF39FEAA19568345FEA08A223555CF1F6160789FE04F8FF5779E85CC43C43001F893F657F7
83E3E0E023DA3D47CE3FEE7449F75F73F81E0B9736C5F7F42F750F73F85DCFA2174B69D545013D
3EBA7DEF50F81E07AC12CED32E4153E864EE50EF711120AE1E45C1E0781203330F3A7F7F9CB2BD
6D17FDCF4F5D3DEF8D4F737CFAFFF4DD763B43FA379FF0D00F03AE5FB420B7F71F5DFCB69DAFAE
C5A2774FFED3FF9FCFE3920BA404E3A55278C2137D8BDAE8FA6D0FCFDF588282382F8F5B55814D
47ADA15797D2A2961460534174D46E8BA76E8F880E9D8ACD37DA55017AB49A490AA28E77FF4941
6119241512D9EB53681522A855993B55BA2D554FEF377F481083371043FF7E8A2A679EF8104104
968AF4A299E592994B169E08548A68A53008683CD2003808BFC556635BA8D780340C35A282AE80
280002AC6943843D283C6033DF8597036A1A800A567A9D283C7FF28F001EA3E900D4669C0CC9E1
5DFF6410AC96CAA05E69E8F8357473583C9DF5A89E9DA4B14C6E13F6362472C3DFDBB1F3FDAE22
2DFED022A47082B740A028B090B237138BD0DFBFBCDBCBEF9FD976112E20BCF388C5B5967390BC
A88300F0B0AAE756E5FF7D568B85EBEF8D5C318CEBE35048EE1C64F9DFFA0A92AD2343220B0A9F
C9B5C7E2080E0F020F7320CBC8BE747D282A0B27F749E83A0BF624BF8B2D2D9FFFF4F380BA90AC
081E130AA8BA8AEA5570C93EC02400477A762D88C95E7D7B56CDE5D1F24BF49C2BA2886E387EA0
2020B835BB9B2295E80A8B5ADFCB6475F00F505755720D32DBB55854F6F4FF4731F3C836BD3700
09EE11CEDDE451CF933AD5A8FC1B575DDF9760FF9141F238E26D885B8DC0D42A778197F7D700E2
90D8FD13FB3F9678076BE9F98728B3F14FF917857EE57755C5527E6886042E09E70CC50075D8D8
C0B1471BBA000D417E3838EFFE4EDFDBF01F7F5FA2D3E7A3470DD74D7F8E0D713FF4B49EBE0D33
96A4F7CC5808DF9F733732CCECE14A00622F8495145A11E0020B01DBAF3F2F123697DD80023D83
D9B80951FFC52F5B49E20D22020BD7AD42D415A8DF7DD04032B29A4AA4AA0AF7593BD12E08B823
22320013E39182E051C47088D98EA022383A05DC92E047DD5F7575E56B79417304C4FDD82727E9
A22370130F4FFD022CB6404082AC0FF5F7370023821FB183EAEAC3D2288FD47D338A8E2800E8B7
76B209F5E42088234253AA60875D23860A239273A74F7A22D288BE24A8953BED200457003752AD
5E045DCC0DFCD65F033042AC89374217DDF73BD45278A4A8A2281FFF730730000D7439F3A22086
43497E28DD0E274D84A84A80F42F5C74FDD02C229E3401002DEAE427C24356E543967DFD221EEB
35174802ABEFF358A2A6E7DF3108AFEACF3890031B32C701F01D790CE3404FA89F7D348758E080
E5483B4F500850FAA0DF5D60DE0823B47136CDB754010095C0432BF4D230E3D34002C0AE7F6248
2137C11837F890BA732142D5408A7D7589D021A755489E823A2A4251ED8E072C82E05E8C48D081
529417197D02025CFE21C2929FDBDFD878F97D67FFE00F1BC6CC20881D47E408173C666D49806E
BA3DCA70A0247DE9EA4E44B1745DD520C0E3D3E9F962F778908D835CD2232B9F18C4889F100802
03F67BC871B73A40922820809CE29C397F52380352704397784F35CD68948DEC53F7D748823C78
2D4809C35D3F3C48287F5428372463872E72C90A0817760277F0282A6CE778ACDF40338029B5DC
979508969FF4203288608805E5BF47FFD280F45C69227EB8FAB7382824EA208229C8D1EF9B47F7
251CF5214487F781D821A613DF3F4FCB277F8A2C5FFFD838D024D063813108B7CD250E75773554
A568F70F72FC88FDD6040088DCF5AA0E1FB95D0B3A86059F3A7BC5250A020B433A821FD80BFE42
86184F5298077B50221DDFC8B62895F438D7B9757CBA78065A374F248ED35E0194CE1863695025
8C82078E88FAB35820BE381A54396F8438DE8ED8405C28877D20E389A5C996D90D390955DFD2CA
3EA0021F52405FC0AFE815F42792D20A2DF565029087F77622D227D8861FD923CE0CFD8A6CE242
0522C775607738A515C2488F96A004018E741282374B050760028857A4C10B2E377B1C82549C3E
E0817125A811DFEFE0206B43CB80A27821A7AA90505837867E14A026CA9D0D4A29312EB7EE1F75
F74028D2B32F7F33B53FD3A3A415117B8F7FA409035A2442028FF570D202B71532091E14260D02
F73BCF2C099C9915260D01D7F038CD0E9F0D47A145E81E77E5DE7CE0C071AAC28B747A7CE85CC9
1C1A4728B57D17F70FC832D0D700BE67DFD0980223768D0A9CD85612E75BEB53F2E8D755500108
D33E24E24907D8A88C93EA139CF173B3AE1ABB4E522522DED6AEA7427024A2088BC9FDE78B8958
12C9A1911C8D2242FC9E950E9121171CA38A4C9A83E0544DDBE279D4909157F682743FB285AA20
4762144208B6BFFAE918B8A64935E244408BA2812DD1ED7439449E62EE79485D1344F514D77553
4D37E26513D93F44150FB49545F4C5D298F75097356B577444C9DE45E1D079D40090F5D35D43D7
527780DD4D0440F4DEF312C6ED7D2E4F751E7E7D0F7507BE4E4FA071063F4507AC914FD4FD27DE
E5110DFA070DA40E0DD231E35D66D040694F5F640B9F1DD48325E2C943D4523B8D77B0D41204FB
CC48D05034FB0134217A452238E7B0827F62B9F7FF9A74806F25D3C505D1A3A0CF500F62E1EAF4
7B98644138FD710D13EF4F9FF204E352485ECD173382589E4DD9037EDBB4E584EE7E3D0E6D4438
7DE7B03DCB7DFB294DC73531190712C88175CC27BE1F77FDD0240A7E77ABA23DE72AAB76E3A08E
8A2782C9FEF0FE4C824423F8CBC130178B237F8FB0527A7F474EDDEC386033F9F8FDDE5FED2FF1
4037D0E347D0BD4189C24BD0F91E320FB9DE51D409F51A4837B255171405083B53090653024370
8D4F85FF77944CAC7C8165F4394F0E4850385015BC4B834A739088EADE0BD4C134D35229F3D474
4D35B2A34D038C7D6FC848038F9D4175000142C625D2017C0F5DCD2C90C4CF521426900403BE08
08C481241D308406F5B865034FE42E1105A3C0A2EC420F74B0221001170C28A03583D509315354
8A00E127153F4A0182000930FF47052E4DA4F8D12CA97A881DD86D77D0EB9237B39024D7F08B55
F7C7C0CA07C68AB9CD48240A08DC890B7D5C288C8A8909730D54FFFFFC5CF8F22724357008B424
2825C7DF561C927921C9FC3FCA98AAC720BDFC0A3C72288AB3F4A8FC015B90DC0238228090FA80
177CFAB6E0329E7FDAA2037C0FC3208B5CC3ECC303A000C230FF5852AF3330FC0E4DB088B25561
D56FEB0834042A8B3CBB2E4602850E0814085682C1BC1324AAFF75410803CB23D4E14F0455F901
4D0771A8BFFCC304F224EA804643F0550C7DC3A366F11247D03B835BDDBEF222073581820FC0FC
0FC3B2BB40EDE8E7D000479DC080300A8DF5483D8003D3B52F420AAEA854D95C7FE18042300355
EBBAA40CC41C080DF229A68A5E404C00000003AED23916807000028A4A500021034FDA6C000B00
37FFFFCBEC09D30002C025F7FDF331C0047FF00C30C009779FFAF4CC49CFFB53FDC8CC003203F3
A8DFD5C041E828FD03EA42222434714154DF7DF55140410F680EA81D7BA8B767F3F3DC30C21D7D
F1DB803E1450AA22693DF5F95CE13FFFB834E83DDE52279A07061DCF202CA3E907FC460FF42E8E
236B62EB74BE88EA3E46EFCE8F8188F427AA03AF83F949AEE028326F837E20E20ECA8FBEDFEB2E
31673C08A88DFB42647A373EE8EF566A029CEF2A6EEB619BEA2C5CF8E822A9DC2634626086ED82
E02552A3CF81B037B9189739012AF009AC8C97AF5CCA5BAD06207CC36A858407A001273E736314
CF0140240E0742A517788B884FB3EEDCEC98FA12018D07BA443CBD03DFD209839FE833D4F7EC92
5165DA35E75DE43F7A5533D2AEE53AA83FF598C3A0E464F0C3738E37CB0129AE9336103B4F3EF1
96155296E29FD5298EFF73F13D5B77C808967018DA1484AE4AC9F8597C56D3E01109E886CDA7CC
F5C40EE3753C78E840DEFE80489DFF36683C85E73C1B69F37B4B66FAB79674BE02738042DE6B2F
C01E83E910CD982E965FE743FAB485F8E79874A4F1D0C8AE429F120B1E010510CE451F50F80040
F72D3F3927B43A3DEE360E51C8483F643388894F70B2CC00783C710D5FF2002BABC1C180808E81
C8E7F7C020267F97C5CE390A42830E87843455FDF770FB2FF7CF3A37EBDB9FF50D384A1DB7E7EE
ED974200C9CCDDDCEEB70E3EFA93AFE7E0F000FCEACF632071FD367297E280D9FCB9E649894A82
392582F15222732730B8267A83A0395322B2C9088A5296A29B8B482489F0AAA982AD96CAE2B25A
B98B440350CBD4FF546CBDBEB405063DDF7C0B0C888DFFDCBC87DFDCD0E4380814D5F5CFEFED7B
48C80803C85502257DFC51FCAABAAB82AAAFC4C4162900EBFF0E8FA32C262CCF7F53A8FB6B8BFA
63717A4FC89E861B7D9A9D1558813A08007B687FBBD877F008BE3F7DC276089FFE2D92A9E4BE56
660E24F4A3BA5951753FA1BA28DF94F7D004FCC1D1F9A04293102D04F34E79AC9B3BDD4BDF26AE
AC3FCEE2080AC2020796AE9D69D682CB47CC808020A1816AFD409463D8700A0291F48BAF60D46D
BA817D0247FFDF5984F5CD3D9DFA74242E2499761D8BF59ECA3D7DFFFFF43CEF74C5425782B375
CD5FDC439532182E7DBF35180048C6203D80B01E3733771ADBD50B1338FD214E7EA99F586FF2E7
FE0B353E03777F0B95AFD440024F95F6C9E4F2884F2321E2B8C47089CACB110E28F55B784DCA02
75FDE7BBB9F94777DD073F7DDF72F8D78600CA34BA61D6CDD4DFB3E0C80FAA900C35A9FDC249F1
5A0EE3A054E178BB16F12247FFFDF18E3EB75A712137F5DC86C4A9BFCB34C3FFEFC14812B77008
AE47E0F66000F583C28C9FFED63D6E9E49ABE4B53D217738A7DBAE7A3328ADF7D025B24FC3C69F
C3475093EB32111721C609CA1AE8FA00B1ACB71BCB2E3D97B68B0220292B3E2F32B4C53E28523E
17D7FF0CDFFCB80CD817F1F0CB408CD5152C0CD522D5FDDFB4BCA1242DC5E509505DF77C327D7F
2B7F0225F1400A9F2F06CCB4BFF755C68029734602748DEA69A9FA2E67B2D3F2208FF34B482836
0A027178F8721021C9D05F5F57227837F3C809F805F73E0928250CCF085818AF0EF424CC39795A
B3F7377F823A07F63D8C43D41080882729DA7E8FA271C0820009FA275B071F434B80F9D0DE078C
1FC88FA7EBEE7A529E0CA5CE0FC7F1CCEA3A85B76379D99F02A2BA91E9B7007F568B270AD7FDF1
2A02B30CC309DB469B4AA6A9EB66DFA72DCB7ECC97EDFAED4D771E0ABF55F38ADBD57BD97020AE
7D57CE807CD5705C022C21AF50A76A22D4B95EB679FFD00037947E09824C7BCAEA1D5FD8B09C6B
77DDD7FC6CF6FD84E8DE116123C5F169F020202471DC7AD64726DC080E50DAD0F4C6690845FDBF
190C80E8C274C0949107020A5F1F55F602E9F6E2F7E31E0C50977F4D1D5FC2835F5F3FCA72D4DC
A7E7D2D8FF8BE95F0E2038C86071FB0EBEFEE173838DC08E6E709D9CAEABB8C2A375F76ED5FFB9
D682DD5EE8814F0F242C80328F74392B693A308A0375D2E3E1C8034E790A2A72AEA82B290C0912
E66228957D570999CC70089C8CC25709C0908999C741023F42CC998222A66AD8A89A95207E4D60
2424B90D6A7AE46BBDD202555765F8E755096033F50CFF7388E971F43E5DFD5DDB4942026B8D67
77F77E0895DDF76C76CF251615602910106A27AFDA27C2CA2D80924A47171F694B62F276DD7338
0CA47E809C25BDF5CF6D4B97BE1A97271CBE273032E0035FD00571DFCF2F2A6254F7F5DF7F5DE4
1FD7DCC975753417DD80770BFF973F4D1F80E1674791EBE0DDDF6BA59E4D37CF0DE88CBA27D378
C63FF8AAE1EBEC4D4987241A20A0B6750DA7E78BCC22EBD8748B3F5A68DB553408468E95C67739
152942174094480A42A52BBF88203695208BA2A18242A276D734000C2EAF280D6E645C96F76AE8
80F0C4EBA641EB14023A258247B884E0281F20DC22E4D69ED068C1F565D10FA3DD4A5B8C3BFC89
78B9C391F4DE239A903A85477D88ED0A63CFA1FE545C4A3B20AB1082AEBDE1CE034D576968C69E
AB76B5A7A10B17828420825635949D49D7652067BE11000A02215A30A001F4AA4D3D008E308201
C962E9D891EA5F7873FFB804AFE5FB9B79DA568E193871D27FDC2791AF27D69098B7436D58BB9F
DD13736A87A682D0200AE8A4109D2D5A305C55157155E77BAA77BE3EF49EEAECE0C7D5DB7675F7
40F1D46F58688EA45D207C45ABC3F2EFB494696F8717DE04F5A28D8525AD7D394F4D454BA760C7
49428E28B7F009F300BFEDE45223756CAA722501AAE83DC56A5F1DB41CA5FC7F14A7B94455CCEC
6224905A95138EB480B876B776DC465F1C8EA9DE3D0FADA9F7EE64AB575D05FC585BB7A222E494
7B83AEAB0713490420C0E5D74101A4A744DE0634772285C2A47229248A712CA40AE50AA0A801A9
C5CA292880B4A7B2209450901080A0275048E3AD53D8B95DA9156D028CACC29FE117200237CFED
FFBF55F45B39C15FFBFD5FFD2DD25755897FEF894BB6DAD204CE341E1C9D65B944560A21E14EE5
009E281EF845E3799232B7A54BA38B944E9B63697D73227B42423120CA290BC0362584E36939B4
9F2AFFFF33A3D31016AA0DA383846ED21DB410A2ECE384892BC8D8D7B130BCE3C044BCE796352A
E858D725ECE36F4F482CE325010AB81A368FA2D8FC2A698208C2120D7E0C368822086C19802242
A756CBA892D7CD7CECB9092CA2091231F2A0BA2D3EE08726C8AD5C1FE3A0BE29575B86EB7C87AF
2D98E852CFD81C8223C685689AB1BF471460BE0801A4A7CEB8913B184822A24A2882671820400B
DF0BF0A3D3F714AE3B609A173C082FC20DE210AFBFF3FE03A73888B13828BF05CFB7710EC8B828
A886433D89E1FFDE2460F93FBBF9E849B20924C5B3E7F8AB70A171EBE25001480583828260AC22
D00C65BA2089F1F1F389002A2860B64A23DAC8A23A27AC08E1492097412A920E59188C18A86F0A
286EB22B8C16D1BB94288E98F84F83D5D779FF0CE0F8779F6B47275B2B5709075DDB472D1CE560
AF2425ED54AD2798AD27F74D41A909E7D66AF28A797F0B8CAAA574FD3B0440A024BA5BD1BD1D1D
0BCA8E418019A078093335A0CA2D25BA00A220888880C2F00E1C5963676369803EF49E088EA3E9
4FB97F5097C8B79E77A39D9E420A2B02F8EF77FB7FCD7DFFBFD83E057FBA7FDD3DECA18E386683
3C67FA29623649A23A28A7D65A28ACEECE9A477F087A18D7E3DC307BF4F9E363677E877FE7FAF2
FC82C25E07C7FF2DFE7495813D717E5D899CA83CD4BA509D1F66906135350623B9F6A03E148AE3
05B5901B7939152723F08CCECEBE0A89E12A2D042A0CF91550DD8DC516BFAEDBADFD474DC2D245
30543FF7CE8009FD4AD0CAF09CE3ABDB6A7F8D53D609BDE74F8BFEC30AF5ADFEF6B83762B7F78E
9E674970EF371BE15FB5649EE83EDD5EE57E02472280A209CF2B9D46A1E7E382DF6D713540422A
D09CE94E725D10B57BD634E51E7609DF559539A0C55696BD65AB285305EBE29DF33F7F7738CFF8
01F617C97F5639638497558DDF27571D31C6CA88BB43FF70650A1D8FDC0079DFC095771675078C
82F7E76A0C0CDEFA2F62E8291F95AF42C67039ACD0C4E94141F6C9D8DF337CC7FCCAC1A3F61F11
0B6A23D4F460A0B3F800883988483EBCBED4B52FEB3583756DEFFC25B8F7E5F1089E470103A029
DC560E60EF4CCD3300A0AB5828822226BA122EBFA9D571F558FA20024B9AF99AFBBF8D89069189
098280E9E3C154145D747281DDCF7E220BDFCBA1F756F2740743608C03A02BF0DDB555C3AB71FA
1C7EFECF780202688328F51E3984DC81E86251B4FE0D0A4A541200A830AA6CF21F888923299B25
7A050D05E7D858C89E0541C267F83C62F86942FDFF1FF0102435DA3563A4EB8BA30909EC183683
59737F33F3D64F4F8DE8102B1B85C71744CE4383470D1E7CD556DEA85F793F1CBA42FA6E822FE1
0526719FA7EA850324AC4AC822B22B10066E2D2E56216A2AB2A008F5028DD845C0202260DAD026
37570B2795C0AABC2FB7D5C062B41514FA3ADB878C68F609505004DF54F83409C155C0C0B1E75A
EDCC29E001FCBE01FD10D42ADE42208267F57F2E12CA0FEDC02B43E5DDCEBC0BD62881D72F512D
829504E1DFE12F49D2D4B3D75DFE8862E9F519D757F7AB7767F978140F4283AFB6D485D5FF7F5C
87DFF5FFBE9AE68959D3EABDD95DC7B423D05FF9A2FEF8B17F7EC343C6D2761F9C09B3BA778085
F8DEDC3D7481BE4DA928174A5E835D41DE04647D7F5D2935B35140E4F5DFDF20FDC1B53F43355E
CF6DF353D17CFDC33A78531504374227E95AF48E54F5D06A775DDCEBC9C950002C042A40B831E1
FF1E0C767C297718B267F73E9C968F5C020CBAFD5F7F4A8A1F1FE3CEC321A7A5410A12C6097748
D9BC8187CC76F7C243D0EF1524FCC89800A9FD8B89FAA8F6342B428FADCE40EB2F9D0FF75153FC
D30E37563A308C2AA37D488332359E88202351E802233D3C88382360002DFFACA63FF77F77F7B3
680B7BB2E8CCBD3302302BCE32B7D41AAA1E7EC59EDC84098A35D688250743822683789814898F
1150EDFFDC97C2502CB4B2D3EF5F2E614BE62CFA6EFAAAF8964F2C9937CDFDA7BB0B021A57CB5D
71A4901B24907C73E2A9747570F0940B9B4AF4FCAEA5610A8064D5FDF87CBE2ACB6FBEBCAC8EE2
80892E7F380090B7008022231DB6318CAF8FC67C52D3CCA4C0970DF0FF8210C50C8AA7AC3C0218
309EB42C8207548BB8255EA8CAA3087EB7AA43E45BDDD5D664E1C3620607D90F22F1D85F74A479
A0EB5480A38802A96A7285A67E7958736410FB2696704A743E5F4702491C0182473E515591CCD3
91D011FDD7FCB2F02482CA59392C901FF25249C2AFC900D1D9F68EE4AA6BD71FE27865FEBFFF3B
03F7BE320ACAACA4E68C4B0DD8CD7BD2FEE849CE580629382821E6632400849020275C59948826
A8207C293E021B8162A6A7C829F7503546CE09E0915AFC60D0D028944865014067BF4024D60F24
D2C8648088D7355C697F9CD9FC07D5C7D532A0202AE54DF409C7F74109DC9DCA9FDCADF4DFE800
B57CD318A4D40F64F54D54DE0563884D2DD2D8140776056D482F8A3827C63C0DAEF4000ABF2530
2096BC088BDC1BAA6102AE5701700AAB95D5E0B5C87D72FD27E321C1C3C7C1E0F948D053432F5F
2ABF28CA08A9C2741D0239C002A4F4F30C9FD0E64F8989EF2F4ADFF7FBECE23776F55B088E0A75
E2777FD28E817FBD2851286A72AD5BE0F317AC0D59448ACBFDC5DD81131394275FF4F08FF2875C
BC42CF82E82A3623F6F7F412E526AC87B21D7697F3072F891E1D73D471CC1F7D0DD13630820A3B
FDC9054A0E0B803632268058A714D449A83158A71B0B2709C335A0B89F0AC3D0F747F43288E8DC
E030808B26552F82C2C9814A02232D9582829FF90D3D2D20CAAA9560DF34098ADD8D8B76CA0A54
375B2D2B0F88BFEDFA2829D0DD668F740BAEA7261CC3302C350F4352E058F5353D4824837CE629
72B4292C27D2EF62EB809A0AAC231AE0D03141BA745684B5D0D32897B28363E087894B2C9024BE
F27B5B2E12E15FBC9EF849DA696C9CB273F4D6DD33B83F0FD6AD0A8C34040CA328CF9D947D27DB
D2EA4D759E0A44A8B3C0C7DF834620323880180E00C81D032A4AE0A00480B337CA6A87548C0B2C
BC3105A2313D018C1C1212927487E49521C654203439DAA7949005CC2B2E86AA03820E8ABFF761
40B8BF173A571A0B67F764A37390C032C2F9DABE7FCA5BFD49A0A0200CF53F71C0B029D1AF62FE
020082F50F61ADAE256CD6FB2CA54092D084D8B255A322F8A3F280836E327CA8254888D8A728D0
8340D2323589983904F2808A16C281541201283D430310DFF0FF00BDFE3BD20D20D20D0E4A99C8
08B02109F1733330A0A4ABA92F0EA3292E05CA42A0E0085CF4D12960260B608B8FAC4BD1C0F8FE
30A12876270C0A4FEE06AE8C848340E57E092AE3186CDD2E02B20EC3377DFEAF89CA35154D4FDF
D7A09D4B256566A20F6FE0D1FEDFF75FEDFE66B8077DFC4DF7D7ED75B7D47CD0754D762A0380CE
0236CCA509A83570CE0FA2FE7827DB52D589AA08D8F4F5FEF4A82353D728F202452DCBA82A0EB7
2D251F7CBF2EA4D559FD09E0A0F496B8800A89F82409AF809A0D03141BE7472D0860CDCB818291
E09F809E929920275B60A20222489AE0106CBEAF5B6F4B60AE088312203D88E093810B01F57DBD
2E5F2B4080E7F2A0278260A20AA6C9A0F72F40C81CC92746052D081D15D14743FA0802082B7B52
79F69D3C5460B2F557F2DDD17BC2F73832A08E671D08A83879E755FD212DAA0A5088B20B7205B4
74F093EA4BE88ECB2A74DADF4F63294E4DA9A3EAD81F53DDFA97ABD760A7DF36F59F75C7ADEBAF
88E50A567AE0A83D3F9EFBA2D08AD9EF8E7989F536B9E8A048085EBFEBD1DBDFA672A7EB7CFD47
DFE915F153EBD67D1692F979C3A21A5A56AFABA83080247A042220902D5F52FE3033512D5C8F4F
2E08955F7E7EE7D5AB73BFBF0BC2B79DF5DED4FAB39B9FEF754CE7B9D0BD35FD7F4FD3D2A0B767
B9417E3F24890D2E21CAEA804147DD5E05250B1FA0D49D3CB0023275B93433B07AA4D024340DDC
D0FAE490F7B3FCB70CA7170C0327F807E77379E7A3B81E91E8D18D27AE79F9F87D7F5E5FE57D5F
9FC9E597C977D7F97FB77C5394E5CAE7DF61EB96B1C8370AB3AB1F8767445BE87E247855CF73FD
D565F197FEF689BADFEE3757D5DBEBD5C5185735B30A2CF766CF6274671F55F551EB2511F6B225
CCE597CEBEB37D0FC8E57AEB80EBF6C745D7DD3CD1E9C4573AF336BB11E398A508DD21D22A87E1
FF070510080E62780249F17B633C135857D7CB53926B262477A4FA41FB4E0255815272734E82A8
282E7E5B09E71425C33CF3CF31302A9F349F4BE0B743682EFE8FA068866C5129C361229C4E2E02
002B0AA90A162C8151B2654DFF71208399BE23177B0ED0338BEA2237F4295576E3A082A499F874
388EA93EBDDC56A7DEA55F3745ED2C48C5E283B9C15ECABCC108CA12054F03737A79CA8226C1B7
1CBF7ECBF77F7E75ECABAD823C7A02C042A8987E0FA27E09592CB15FE6A2CA3EDED48FB7F626C1
435DBA3B415BFED4363DF3DFEFBE557C2B70BCB79F3DD0CF033C0EA92D20A602403081FAA26E02
71F2F0A8D15FF0249DC820A0875D79EFBFCBFC1ACDFDDF289A402430337C3E009C1C7023DD7CFF
55C230AC0ACAF0AACA041B9E7EC9B29C36341CD759C7A28795707F1285FE7D5509E471B25FFEFE
84D0B62532F71DD198DFFD454F0F0800158AC47200808A29A1F39B98B5101028FBB08872DA7A73
EF5C8B2EE571C332C2209AB9DF57472AF71E162A62C9F56D7E7EDDF2FE702C0AF7BDFF9DD6FDB6
2EE302E28096280820097D5D8DA6AF667FA626060C0993F62703D5BDEBA0777417005C0221FAFA
E40F8BED54F80A4235400DF3F2A7625DCD82AB7E81E1D294C8720B7ADD630A7DE7567F97695DF7
D7EBD01808FC28E6ACC7FD52FFFDFCF363F509542BC280A0B1376CCCCCCCECCC3A8582CE4C202D
BFE094DFFFD43E50FCDD4F783323D257A1602E81542F5049F011514C87A7B947B23934B61D0001
7B3787C083281041CCCB5536D2CC7C0402A50DF538229C754523893A0A0CE2A69F8772360E61E8
8FDCFD527702A3FD74102AFD0D04202D38088823A873C9C9A0828FF9DC8169CA0D5895880A20EE
0098823ADFF68C29477DEF2277F2D5357351D57C02A262E1DDB76BBDD80A83E169AB982BF29889
FA8E8828C3DD048205E70D09DB829CD8DEF3F605882642C46CDE1C08A87A478F40229D702B485D
E1DA62135CBCE2253E33DFF92DCDFE264DFDD16F253A736D72DA26E884F4F9D3B206BAAF6B0CE0
7E888DA3A08E31EA215D40B09282A340AA42A0A98C8F0E37FDE4F4BCAA33C9A3AB49E14047FBCD
1F77F8CCAD9887581EF80FC0E07E1F3587B3DFE22777F9409A2D75372C9F714087FECA03611DDE
B2F4708439F5EFB9F7143F8E7FFFF3ECA834B1DCB2779E8D68D73748E0D260233E6C2B227F2D1D
8026002F6FF5FDC9EFD8F5FA2F83AE27E7AEC2E0313A8FAD87CF1F557DDFEA39E7D7B090A2ECD0
FAF8F0B2DEB0B77BCFFD0CE8DDAF12778DA234A2FFC22381052C48603DC2503385E147F3CEA2AA
8023E12CC730732A9093280B2D77D31CF3B328B74E87807977A3E1390A022B0CD73B0C0207E760
87CE81E4CF6FFC2ACF308B08BACFBB2EAE77FAB0B410AA82776D7F880EDF762A50C8C3208096AB
4011BFEA16A5E4DCF7BD04A4B49A98B10815CD57D509AE00A20130E008BFAF47670E37D7FF91D2
F690A539EB7BD008D8F51851B9C264D0B4FE346AEF908A97F557BD017C797CCE33D4022F6BEAC0
833E3CA2846AB8924C990C4A70187694AD4AC53D7F4E0D5AF3D614CE05352054F58A8DFD5F855E
A58857B5F55473A3630B2A973C553CCCCCCF0D03E30D6D7175F5F2023FA4FA55489021EDFD5379
27644D0FB09784F6F43447F6024D3C004C915A7B5C4F30FE7359DF53B5DCDEDCC755658D5E9F9C
9DA0AB75CC91DF6A0780A0B0CBDDD374482AC021FDE82AF1455F77F3788080EEC9EA2326C8A423
28A028871F487EBABDC7CF0CEB7CE7951F68215692A82829CF3E7CB227EAADA79D7632597C947D
EB402CEDB838FE3DF5E81A7CE84C5FDDA057D5E66AF756445C88E20015E3588AE33EBAFECC7730
5185C98F2CA22035B333012C09DEAF427CA4B0837EF411060491EA3B848D9DA288789FA3832D25
2063F2FA35A55A551257178C9455947342ED79118080823871145868A0AD02C882A293E3E50894
076FCF1258D8AB3EB3C49DAB1250D8AA7E0E133AC6A4213507A92B7DCF5A8937025DBFDF53D5DF
E1DFEEACC9287E05E614F2BC025439DC50789CCC550009ECBB2CB43BAFE33E17A00E88E85E8C3E
45EDDFDF75C233DF88B43028E4FD3AACAEC51FD20DEC9FDAF7BD63AEE208B4082709981209353A
B881E81E21E32860C4E1488389EA29B8716E77CE7802C7DF359DC0E620F90E42698071D0EA9242
7DE75D837EEF6BE705141945EB0D38FFF013B51E0A18FDDA97E9FAE177FE035CD8D13922689EB6
C5B3AA823885120C27EB5577D45A09A44F229ABAF8734E105227677592A9340823F40111A786C4
5D886227672A3EC07EAEAC88298D878819A28B4B54BA082FAED0209C280AF6AB2FB18759DDDE32
F0223DFDA052A090B42CB829C9F409C527DDBDF0E2E414B74A9CB82BE48213D69042042B83F67E
47D01331348F38B79F527038A4A328FBB06159C04022BFE9472DE0FC58D8F22E20C1EF3D0D05EB
9AE342EF439FF8DC36FE3EAF4DBFC1C11007080A828029E1C77824979A16A4421CFF84FE80F88B
E32477F40973A901505428B9225554D49D418688C8F712F2B9FBE3C2E23612D6A72366F12CBEA4
2152E12ED2FBFDD678940F12D52E82FAFB56E425273EF904298D8352CE50502BFE41DF52F3281C
0A2B19E7AC4A2274B3AFB55077EFC20BEBEB52FBC67F76F4F081E7FD72F682BB25CCDBEB8A589C
42EBB4CF5EC795D01F40C25A4DFF5456AF43D5B654D374FE2ED837113388A880928B7825700022
AA3A7D36AF3542247F3538D52BC891DEF42C5D75DC7625DA48ABFF8DB3DB3CC183C3E0F203CCCA
1DFD33E05AEB803B5AE7A008FB1DF571E210884B7D048D75FD7E0D072C8D14FDF0AFDB1871D0B8
C6E0F9D2002EC9C168280DB808BDAF77215379457AA0AA6026BBF2F8167D200008AFBE8022E818
09212B8214022129FF87011C5681825438F62DAD2D8101021DCBD98D0B6F67DCC9AF6F0CD4DDC0
BEF43E353428C82204AADC2CAA4DB60EA3A7FDE8ED42038A5D41DCEF72DF4E5763586B5D3DD51F
A4279C7B810403428E7D4805B86BDF5CA0DF5F7F7B54F88A38D5E94D94BAAF2376D024B24EA04A
DD5D6DDBA86A65F008A8853A0CC260947647CF83346D0A8306C833A0CCB3DCCCAE3E7B92DF2368
0AE104DCBD62BE9705C1F8E119F322FF585E6C0106DFDF9DAE34B4382C3DE8D561DB00377F3FCC
C000220221A57E37A9A8DCDA49A4F55C04008BDFE733330201F5ECFFEF7FFBF29FDFDDF77F4E37
FF5097A223FD445FDFFB6485289D4187CF520B5F68684D41F7DD46ACFE149F9FA948A397CEA447
E8289E95088F468A778610A0F5F7F53CCDE0203082AFF430F94D0D09389E819CF094CA448C4D30
902B704DCC596F93E8FE224CEC8C79E3B28C5FF4FDF608DFB402FC000C0980A2577D51DD5F55F8
2F2C02078B4B01C7C5D66E7AE014F530282E1EA70E4008A20277E3EBAFA079AA43AAE0ABF3CC22
F627197382FFEFCBD3277BFEF742B099F9F288A0AD0C80FBB0EE24E409D0F4FAD6B00A7FFD0202
ADECA390242C771C20BC9C065762C710A1C714B0BCBF174A3D0B0820BF28BE9F1688A08A9430A2
689B2E832A2CE021F41CBE8B2767ECA8D47D48B4B6747E282417292CB02618258DEC7ECFE773DC
BE2E08BD3D693076890AE428FFAF07270FE30B22A7DF7F659F59E7EBBD628BD6A70B18276C7D5D
FE80A5F5FD14A90C099767E7CE0CF3BE8FD53E11C097745249F5D05DBDBDDBDDA97B7E5F5A9DFD
FE5FA55254BEFC26FAD7BAD5D5DDCC24C26632729D34F882902BACE23D240249FC82AB430356F7
43EF70889A4D54DDE9F0B6DF6834C7092ED8776CF31E1DDDDB3DC7787749E29C20250A2E277FFE
BD4F28AB8E0043C08BCF04308F703D50DF7804047EF3FB3030BF4A75048B8BE79D936F780BC18F
91A6EACCF3A2E77396515CD8373BD53B78847D80208090E3D5FFA4D453083055747E388CC15861
76CBD70880185DC7C7E7EF9FBE7E55F5F1ECFECBE2C287F09F72FF472CE60373AF8CA9DF175D0F
FCC020D717828D8DF5D572AD1DC0E47AF52F175E5FF5DC723FDAF5BD6D2B9FC327637A0505CEB1
EDCE57039CF2BC105A73A27EF3FD79539DDDE78779EEA6D5758AB7379C7CB4129DEB568D042B4D
C7A079972339B102839E91E80A0FA1CCE3AEA129EC0D23C8AF69AB2288C1CE08300A41A0682088
828CC10092DC74EC70E90AD6A39223DB7BF9CC808E023742508D279C9E878B0990E34848202EA7
ED24EB0F55DF4A4A022AE1ACE0F090E0B413B83408B48BD105C7E016B7F212E036A1090BD2E058
AA481232B3CFAFA4E9F829C8DCB382708289EE328283DFDFB79CD5F7FDF5F1F5F2C9A2086B239C
8320A28BC01C7DF08080C202022DC051F37E0C3FF3C017D1F032B020216BE1167FD021E3EF2487
80B97E5FF57F8F12FADDD07747B28A7D9D5E7834B4B83432E8CC822F52CBA3562BBD0DEB6EBBB7
8EBE27597F8DE61D5F956267A883E9D14AB1477DBFF1C6E127A36BDB9A24085C7FAFA22035F4BE
673DCFAEDE0CA281380F9795957373209FBE51ED73408388888BD2F54AC17DF4BD41F585D111FA
FA0A5E5EF6DF795C5735CEBB73E523808BDE224E1379D34BADF0FCA09D5A7B267FF66441084082
70991127822D607EC91FBAE64ADF7F3FF40D4A0288FAB33720C8341238A9AEA82BC30E74600820
E80BE0C008254E028A9FF8D764581DC262E9D36E217C958E5FF058260BCB44AD057D22F7DF1D56
3DEC57E9C1FBFD79BE755DD3701CDFDDD706F89B809A7781AEE28FA9E9F7F5D35ABF1ACD56D260
9F4703A5FA24AD1D51839235BE40503FFC642493BC88BA841C1E0B20A71FFFC893B9AE00A8B82F
4B34DB3342C7673A108238D47228A5F22C2AAEA82802BA228A2022DDFFAF27214DF55328450A7E
49817F57EC9498065F990F9FE7C9FD89C9C9DCC7DFDFCECFF3CBC105CF7F7979778005EBD03D00
801C2C757E79EF709E37A7F49F40A95856809BE5E7CC3FA4F50A27D7EA29D5F3A13A8AD2D01795
A5F3448C5559050EEA72C8A522B51F9F4785C551979E5D54EBF48969F4A5FA527F217CAFE8BD4C
E51ECD73CF8E8E5731D1D5EB7BE880225D556EA8BB4240ADB5D65F189F8508CFF80B35768C005C
FCE40059BF9BADDA8527DF4D23D85DB1D31F2CE5401702EBEB528DEF97420010A147A769281E8D
7FAF6F65209E8D4DA761B7BEEDA4CE7D2EBF3D33D21F97D215A5D67EA9DA7DE00212C6DB4978F3
BCE0DE9C8A5C577A081D353EED3FD31E2BC02A24B27DCD7EB7F7A34123F2B9A1BE1043DDFFCF49
8B5D838B59A1AA8FF8814A33989CB480EA17BE9F8CC0A095BEB8FBC800D5C623DF9F25F5515171
5F5EAC3F7B4FF7DDF53A1B2FD3FD5A0DCF77173235715FF8F8360F4F67665DC9B1B25FFA409DFF
77F55F35EF40A448F448977348E18F83A7D4518460C1C75F7E183001C77FFBE05062E0BDE59C21
C22E3CE027F55E1E054187761DFDCF808B42A9010000395772F0BCFDAD49C1607DE5C3D527009F
19CE36B12220E87E3578F297C892D69BA18890DF60579ABF5DCF4189B1BD8F4091F1FFC00473F6
A09424287236CE8CC302DFD44E55C0217290175DEBCA9CDA3D68B8AD2DFCD01A1756C764E2A516
4493F40C899EE8C14549FD6E134D7CD47CB442B33543B2C75FEE2905223930CBE85F40A507391E
667F70A66594626495097F410CD03487F4302DDBEE080AFEF3AEF313EA83822095472A750765D1
78FCF58BB3C52D222AA99D02D23428A08D9EF596B28B9A75CCBD5E7236C878DAAD57F8669B63B6
11232A4E0AC6257D82BE2D0BFE579734EA4551A39EC1D0DF76DFE885FDFCEF0C499F5FF7C2664A
F8C0A7FAE1677D9ABF8FD3F7F4D356D02DFB66250B22ECFC4A816628C3E4D4A958D2523C8E88AC
A4A8DC10A89855A9E8DC71E58528F4EA92A2D00EBE3243E4D4A9D8DC61C61ED09FD53D9397CA6A
6AD167637FBF7D2062F5880A6A0C2A491F5F0AC942767D9E3F4CBFCD2157000743C2F58FF7CBAA
0A092C4577DF00C2F25DC0A7856E38D5C4D1B0DA03EBAD66821D00E4A535AC1A040E79C62E255C
2088289F27F7FBB7AE6720934B73A666F89FDF5E545973237BD63DFAC71538B11F0F75FE802740
EABC807A7720278FF9C9A409B40A3BB622E25473231548A88550182D2C06214151A8EE7589A363
7F7FDC7828B9B42E156F447FDFBDE8A37252802177F3854358305F3B45A93DD91C0B2183080D20
681048D70C86D2C7E3634E5D2C8694D2048F57FBD68C01377F889505782FC69F9878018017EACB
75B8B0808EB395085E01098D7BC0A0FE80C234E39727C0D55BC81415CC027DE34D242A0AD2F6C2
636D7D54C098348139C5BD6941243DEE0E0162771731C22835818C430B8E1562042242AD2FC993
F6F43297A9C212F53D0CA16AC7E82BA2B0EA8820D87D0209070DA30909825FFA7E7B0CCA8DA957
2325E5DD33FACB837372BAB83657F799A0EA3A07040F71C86874C2D0720ACEC0E12839C7DBE851
090C1313170DC7C9CB61CA143B9505BDEF7FE9E8635CEDDD4FD1182D2DAD01852B54FDB1F5934E
3DCEA4CA8F32904A41488B7774A43071555828085D6378C3D123BED5CC34F2708D7357F8F87382
E0BA9FF5CD4DC28FD75FBC1275EFCAFDAAC0F1D9FD2A3D5426F411A8FCCBFCF80C83330FB6BC7A
BD35537CBC03E5F45B64D2CFCB28BF393C90B781DFDC2293577428080A2B7B73EA6CFE63DF3F3C
CD9CFF53D831F47F8009EB8684F02F9773EAEE36CE53282962DE53C8020A00AC74C4550102B20B
88CB7FB6182CBE0DF0F8EC3C23833ACDECDEB0287801DA2D7178E394826307C971E02670F34302
9242568B5C5C3C383D75BFFBE7CCD1F25F30D04FDBBE28FA3E7C531D7F5FDF558FDD78C48F8BE4
E1473C5F3D0FB88D35A1E8705C783B6C50654FD4FE7E6CD4523F7F8D8AB0576E0F4FF4C3D006E9
7A6B34DDCFDE8A03FE2C3C63FA3CD33CBDD7F9F593F7C093F85CFECBDF87AE05DE9FE25EAF741F
35FCFA09136A0DBF308B9F601911B978556058E2D038F95099400D344FF68E181CD6D82A550D3B
585DD04D5EDE390E0CC2B577ADF0F841A34A5957E606C3278BE29F72DCB4DDF7577D9420A22881
540377332F5D374A26F106092323280CE8381DFD99AE0A50828036026006D77F5CD53C5F5C80C8
1CDD976D8E256466D45CD0DC1CF8978F8368FC1F3DF77DE5F41835320876A417F8B215426A3D5F
DD50965839FD2E38B0106AAF325797F57FC77C7D87F27FA55D5BD5D72F58F9FDE41C5C1C5371E9
F5DCF54314DFB1F9FB38B7028A0C9E6AA0182020377F6FFFBFFDCF21C2F4F0409BD0BA9B7F9F49
AA3A04F30130C2317C9F1D680394765FFBFF9C083734F83D149D69E0E0AA8A098BD17420E083F4
C0A2AFB34833FC6DF43570DE90B7FD41AEEC7DFF4CB4348BFE70ECB1324C78E0D05BA235CC1C30
903523DFAECF4A8023635C93E15A55A5AA42402B7173C60143DF18908A07377DEC6EDB5805F051
837E2B8AE4027FF3FCE85F1B0CA5F46381018CEF515D50945F7E93F533E8D9D85BB13D5688DB9B
887473B10380735F5455A5C1D233E3EBE488B5BBB9649032E81BBA059D57D69BDED7617E024137
D2E0EFB873B3308881D85D755AF400EAFEBFBFF7E76AE557000F7230FC09A9FCB7828210A0571C
2FEB5883838008FA77633A720723B6962771DC3DC3702BE2C7FF2777D6BE6A06571CC8CA63616F
58D98880AD0E4C023205A5FFF33CFC2727780D7F3F8F88DD56AF406358429AB7DEF7A1FC53DBD4
255E9CB02070F5E6B1F3D7233A31415473E2F205A235D005E3C2237635AA60C98244A557773000
ECF008EEA02BE788D8C65C34886C869BD627B181E052760B4143688A2227B9D05B3CC47C7E9435
D7F5F8D7A13A5E4E84758243A810718155C5CCC1E126A82326222A92306811AA8B9E038E64DCD5
7139BF8869A552668C618F80685F033B25A48C5A9239656A4A30E0F7D563C5C31A2A307FAFF0F5
3D7C066BEFC03037E01A01EABA9F197343959F4FE0255CD0EFD3E32ABABEBEA48B2325C4EB03C9
50C0AEB8CFCF2C1713E017342BEE3E32300A308BDA7FF0C6CECCC221BDCB7EA3D01F041494DD15
F434FDFF8B775FE652F9205F22AE0C234237E23E7045858783E7A8385F62D5C909FDE8E07D49F2
3A7A23A42924E2252B96D9CF9CF1FC78368162ADAC288268E8E7DE3CD9E88E7458145AE82B60D2
0D6CCC3220D43365A29ADFA27E8808BD3DD9FD31656F608084E800024C30761F65D8D816F7D2C5
624FE829353DDB9FE75CD77F6115257DFD2F4343505935F93DF77FEF5255F936C977479779FBF9
F7DEA07DAF9C9AD53536BF4B28AEA358D534F47D52434390B2377B8BB5F54D7F756DBD4DD2DED0
45436175F7F4BE497BE77B7FE8F4DC624833A3E5EC982C823A013A82E4B7CACAAFE0CD87EB89C5
B5F774367EDD692BABD0D2F03549423D3B8DAF8D3DC6DFDFD635BE7D49F457B8DC1E42EC94D7A7
5827F708757E2F5C2B252E7D2C067AF7F757C9D6477C414244245A052C04143E9DB43A70B03A67
6057535DCDDFF72D5D8CDE15B417D5375DF1F1937D0D034E354DD8D0FD93E34A9A9BF5353CC0C7
30CC090280AA09D92DDD72F20A886A9FF35404DD7C79191010004009164555C8CA803C297C5FCC
C40A99D499FC70CC3342C0AA7E027C5C5F3CF0A028A8A9FFFFCC8F08AE2C28AAFE7E7E7A7276E4
341820F5F65F2C2727FB09C2BDD6A471ACA1BA3634E1883A1F75B0EC3B0C822C1AD4BD56A7F757
DD85218288CE0F43D29BB0A9FA7E15ED77752B6ADAA9821E87840BD34F4BAEAB7D320282976542
8BA48FF8E9FA39EA68DE8C8B7654C8C8A08B1999C999C69FD82F8DA348C95FEA644C03D634107E
8A8E9E2E9F0A4FAFE70361310823ECD3ABD8354FD75A4682F81A9A980F1B8880800008177EBA2D
55A284832471F2E1C820001BEFFFFFBF85A5CDF7FDFDCC2427575A5B52A0A87A1A776BDF893BEA
23CA692F0089E76027E1810980000C333F22A7FFD5F1CB42CA99CF638200487F280BAF4AC9D2FA
F2240A1E00D7EED2EBD8351F709A982AD96CAE2B25B2A81CC9293A7F7010D0E1425D9738098466
2102F8E80A141862FF7220A28B28A2D2DF7F8236282036843CE51DCFF4F1823B3C6D08DEF9D01F
4F1941BCE82F5E8FBB80C22CB140A45738FD30D003A00FA73A23F6E6B480F4C48440AAF61280B6
FD8D4353DFAADFF021028CEF2E1724610247758A93A0EDC3FFEB4837E12C3B77BC8F758D80C6A0
0753D0F763A01A2FF983DD5781E8234FD88DF604CF62AF43B877ED1F69411108E21FC71EE89A7F
F900238AA8074B08EDA20980CC6234406C8F9D9A703383E21809FCC3FCC08D58DF5CB88E6A1013
6F30BED42F942002F5FE462C20163B3FD1AB6576F5B338BDFD83F76CDBFF6E8F24DD8ADFF8FF8E
A4C080DB7EB2714501432042AF277927AD44242B0B2B53C5A5A77A160085C1A2C357CDDA3488E7
06A9A8360BAA85DDC5997BB7375ED0B39D5484C871B12ACB1DFA02320CD166E04C13C2F1833075
62A36140D47DFF402F15963A4D34117AB443553ED3E85AB27BAC7014DD8D1AB74F710BFF7BD699
39321A0E1C3C2A3EA7FF5445A2A4495080B92D82F50BCC3206B27478180D4FC4FCB2A0BEFF5655
A6CB0834323D14280AC410A802439FFDF2656F7062F250D47DFF7D1FFB2942BB098132389C1493
1FDCEF8320A4ACDFDFFE0E0701455D4190242229C9030921881DC71579C7A208032874A2E81A26
822F0A0029DC8882AECB09C88FEC37B7FBD48AA0E2EF8E8F951AA4AB80188DDFD77A4C4B85F539
3A3D024F83616420B957F7F2EE8AAA85FC7F54B4ED0D3E63E9608702608B8388235C08B8749168
6F21FBAEE20937976A1684F22FBAEE20268248CE58E9E82B271197400223E1EA4282A297E2F89F
F5172502505F7F7F8CF7276EA900202D7F9FE75CD8F72F7B15155F87074480842D00D01B1310C4
7FF08224706A1DC2EF88AB88B89FC71C7F1D471F5F55973477A3CBA3F23176D43523FE2D2DECD4
D775F95043EBFD05FFBE2D0F7A0763F60D4D755FF129A178771C081FE0F6C077F5F5C8922A7C75
9A09A3A8EE06A896AE7C665A6DE7CD5DEEAE88EB8C4A0BBEE9FEAF237D567976CD51DF5D9F63AB
871087E7DE22617A5C8DAA0C4017427F8BD7D7FD4BF27F9D821C56423C8F85FDD6955C62388BF8
4DF516F5E9A26E29F7D525CAF89CE1FDF3DE3CE007DEBCE0F7724F773E91D02BD12F44321C47FD
2FFF7E503D71CD02C0002B3C0E1760D5A3391D0C9574DFBFA792D1D48D5D7B123A208B2145BBD2
E23349C7E4F4023B14BEFCEE7F6D2787D88548A2C0D2D04C9176E1C848F5142808E0540809D437
1B3F5F5CF7A0157EBCC957FD4200BBDFFBF59FF84D730F3834525494A2F93F00C802056AB44388
20FD53F863E1B7D5D1521484FEB114906CC01DFDFF2DD9F84DFF5D82D3A070001DF65C245E7CD3
3005367FDD58E70EB0020F8506980A68894BAF6F68DF0C80E3FC840A7F7424A6CA228B82B06AF7
F705CFE3B055D0D04B6886E8255C7E07E23295F55DD50E862B40BEBF0AA7B999070BE5BA57F55F
1F8178428E236BCBF2E6891961963DD45F7437DEB1254EBEFBD0825F0F9567514D8D9CE388DD74
AC5ECCCC93ACBA80D6F37491F40167897C71DD57FA3F8B21540D080821E650090E7F437D6DE252
8C02DFC731CC00209FF23ABFE4A7E7D471F0E2427A355D171EC6802E21FD2F6B57113D2E3D38F7
DF2DB8F8C436C1383F323EA38202038ECF223E322F4BF7B5FF1EB4EABDFAD7FE76B3E44FAD2274
2E9ACFD475C32C32737DF9FDFF7CB20ECFFD731264204AE20C8FAAAD025735453E28AC3C23E360
A3020080827E28F813607259FE5D1C788C851F789D720FFF33AD1C7C9107C32BB276AADDDF0453
D9D4F1707272D44753F817C7E893FDF0FF28CF7F4D0343A82B907E4E0010238B02898998824602
48D8C42F76BE84F4E8EBE7F74BE82FDFDD25A3D4BA94954B0343DC2647CA5F01EAE08325004082
7F0B1F77F7FDED25860FF1723FA3E73AE43F81D30A87F7A601F79D852D0418AEF4DEE8823D3D7F
BFFBC2A08B7D93FD09C58FAC28839FC3EB208868BF2F424877A243A0821394CB0ADFE5CE5F6FFB
7081CF407D9C31497F87D18D3C70003A489D305A3A2EBC900550A377FFFBF4F4CC55D75DF5602B
83C87F0D130ADFD32720280196FF809700B2D548CF81D933C80AC8D140D1D7CE32E00DFFD1F83E
310D8E74BF980D7E0FC8DE808D634017E9C042EE98028FFA3400A8BCFD1FA701CDB0FC7D7E933E
7F733ECFC3F7E001DDF9738970E00A2E354D57F7FF53ACB2BD6BA7C4E7063D4FA273C4DF2F0B02
5A7D978F373E18D47E53CFD0247E3E082C083C90CD524DF3A31A07019718940C56B1DF30CF8B3A
DF97E7E101D456363E0154D5320A10726B197FFBF63F0DF5FC7FF9881307DBDC3C09A387E77733
E14A9E5530C00AAAB122FF407740AE74D2B627B88202DCAD3409505C750FD823C4DC977D7FD1A0
7035D7DD4A2BB80816541C1108709307C8CC3207106A903D73D947028DF750821EC738634A08BF
3F31FCC007B4B962C875F0C032B2CAC9309242D1A315E3F2C86B8CB52EB8108824BE350C41FCFE
FFFB777BA5EF2F6343FDC3030BFD5F79E75F43810297C79E739CDD1A3D5F144883C875C1053A70
41255BD0024783E9D149DBEC872D88AD0582F53CBFC89DFD1791FEAF3CDCFF37FF61D8B09072FC
5DFDA3DFEC0747747121D2D0A73005C860A0E9C0145C9C874B029402343F9F2797DFD0FEE3D80A
38179F2C3DDFEB27209F55B002CEC0548609CD5009380272307FC73FFCE53D43F7FEB50E6BC7A6
7B4FDF0C8328302020CC8703B0F44188083559FEE87F20022FD67577C1E5CEF975C75C828B5474
426C34E9FC9C700CAB16289C8A20967777D17FF5FD0BA0AFD433D433383F8B7B743ECBF5FDD715
733B98F147D8FABF9E7736384AFAF9F67D7DDF0D0432A8C828222080A62D3F8B7A23A402B9E801
0A3F20E9D97E2BE11A3E09CB79F39F7757DDFF7F75BE358D2108E22080E23A3CE850A0EF7050E7
F8EA3A632452D0BB50848F4A46203EBCEBE7C73ACE8F31358350E2025DF13773EF23D7D5E69AF8
BBD2F5F750989425372FD2D7CA0242F40433D0CFFF3F0C8DDDDEC0E7DFC7F0843C0380380FB262
9F6D8F881129D5659F8AA909840974BEE0070077D5F46C3D74F702400A7DE888AA456EA48416B5
CC00B3022AAAF044CE9EBD5FF80DEC07D0CA00D40E2C8D44D08B2E34073DD10D88F24ACA0E8C9F
EFE4143C81C889B8280577E43B8FF99747E197218DCD0CC94808F5CD08D4A9C8DC8A0A4762B221
D7FB820C894049CB010A8F0F2A9DBE324F5D980E82C01E71E7003B93157DF4B4FF24DFF8B2CFEF
E3F359D441D2A90AC0FCDCF4303B69FC9FC9400087E9C95FF7ABA475D3A712F1C370A47AFDCAF4
00028355785C7D7F0D0B3FA0CBDCADD13DD402A4A10731073020AAF02E0337C7277C8CD75227D5
1FC8B775D081F87247850A8009E9B7EFC085330A958AC8627C90A3222057B214D0CD0EA630567F
E025EA3CBD0480A81DA84220A809889F9F85ACB0A88B4CF2CB49B2C9CBFFBCBCB24FAA722F4429
DFB343D2BDE859D42CB4835A3B8B8F9D02CF00C331DCCB4EB001C20F71A05F7FDBF62FFC7F17E9
A24C907AA9094A8B2CA4A03D008E88D0C5082BB20FA0E872AF283D227354F54E8225334280BA8D
D680048F24E5CE50283A088D081A8DEA3323022202542A7D781E9AA7A385FFAD0C2CBD561B7808
8C95AC90FDE7DE82EA687201C741CB2C2AAE0A0E020BDA0720E002B929F3202705B8341E87A9F8
0A71DF5C7E8014B3F8B26C1C1A202602E54DD582A076FEB38083B8BE0A70BCBED95F8B32A7BEC6
317302FDF216254393F8302C240F4BBEBE94DDAE324E776C08091961CBE12BC08DEDDD7F7D3E0F
4FA1E5CF26AF573CFE2DFAD894F5A712858032528FA8D50267F50C1E0553ED0509C6835047C097
2E57DC0B2CBD69FC6C32A13742DF333A15F7F4C03B1F8D6042D071CB32FBFFD4CE4CC0A92B7F7D
81E240C0CC8FE3795D1C108FE7F67F32809151FC727F3052394013DEEEB88A6260B8A187B42220
281828862242FA014096C99B4A977BF9D3555D57B9532F4CB0AAA508C69F009F8ECA01B42D094C
B99CB24071A242E12071E33CA7D1E1C1C07F734B29CA54124231A79FF0971F4C93232E1F03D1FF
63DFCDF7443E08826C263CCA79DF4374B12C263C8FB4B60D94D4C20A0D3D1808B0E1B2516BC58D
6B1DFE98EBD7EDFF97F637A3DDF7CE01AFD5FB7F8FAE48585CB0AC5FEA6BA45F77F5374410898B
410D83783733DCCCC23084F56005FC8152C80819F4B4C2F0811FF451E9C8D7D25095FA0ABE0A9D
93B97F7D7C1C08B214526BDA3205FF781327D64351FFDFF75EA95E5063A3ABD6B1C42A0EF4F7C9
FC6560093DF4D849140DA0B42A0EAC682A3BF05578A82C9C120C0CE8F2EB4A4D3FB7F3557FB77B
F2B9AC2E640AEB4CA9D08DD155FDDAD0542E76EFFD1E3F35691452753496BBBB89F675F3277116
596947F675DC533C8F4E3D3DFE82F291B8763264A44217F83901020C9885933402BFA05427C5F3
CF3802A82BF8C0AB2CAECADFD4968F4F0E43A075007E081EB7E8280CFCF40D30DFD209FF763737
DEB79FCDFECCC30CC33AF277F1DBC8EAF277391DFEE3D768B4FA79ABD37777702B7F20B90D710B
42DD242C23CFA55061F681A93FDAA1C959F54F1D08F5D9130F0A894F80AE1C0114806A871589C3
8C8A42047F5A50B54F0F8D306336E80E791A15333320120220D17E31C05A36256A37DF803A8237
28CA694175E88898EE4E852B8B2A39275BA1676DA978CAEBACD115F740A05B1B847766D31A75B5
6834A1555FD7F8506AD760509E55573A755CFA3AB0947F54C0FC800A2A7F1C00B1BC835257F750
C32A4C0CCA222D8C4D6C035A3E36188F13FEE6275B528B854AA0BBE4354E3D111F81D4A22D9CDD
B7331EF5A2E022E04F3C3952775A4C75806618C0EAF7A66A6AB38B0222FF8BA7FF411800943261
E49D59E010FB249D691D3E4DF704DD8BE20F76D19FFD3D1EF3A3F76D8F7D576F5FF77E937C7E8C
982737FD8DFB15CECA7E7D9329C44279A26B11E045054376387000908247E1D14C822360A23D81
D53E5FFF5F5637E141C7CDCCDCEC3C8DD545479D76643E7F7F5FC0CED42D6B7BD5E775FFDFD470
D8A51DDDAF7526DD5078EB13F8922E55147FFFFADFBA70DC852C87F71790DE71E363A5DFB2F371
CC958B48EFBDA59B4D4FBD39E4FEA70117FF7CD195FFCFB430301F7BF9F4712B090F2AC86D77A9
77FDD1CD514FD3AFE7E9E689A7F756B18B63D7A5CE77DFAE396CB4F9632CABA7AE2D02D5DFA0DB
EA2DFDFDF5502C087F97AB72FE7098C7FBB429AAD3B8DEDD4386F88FBE646E7A7DA5D3A6B908D0
8FBB9203DD4DFE56A923CD7F22DFAFAA7E9956F015F7753A7CB8DCF17880D67C0502BCB16F22F8
5F23A22B3235E89917E3496FA3D00BA740DED4FBFD316E9FFCD4CD76DD42375FCEB5C5B301F1E8
26C605A26388D30AF6A79CE80F3380CB8534A4AA4F6FA71450C4A6DC72EF97F58A408F770EA814
B827E001F52B8C20292A4C213C848B43E5FB7E88B8325CF82DF690810105E19F97F82CE7DF745B
493572FE64D57F7F1205D6FE7AD1AC713802090AB8681C48237C73330BE30F43E004A2DE00A00A
78C25226E24AB207ADE01414312C7007238CAD4FB475E2ADE422286E52D83CB2BE8BC5E223F8DB
0E0D505948F75F6DD70F74373F4DD79B75F6F1CDB074C979B45F0DD8791C69F473471F7CE5BAFA
F3D0E43E3908D2C79D0270E1FD0A40A82A9818241F8FC1412BDEF8345F7BA3DEF7F7DF5CC7CDDF
91150009B3FF7FF327F258DF43E793F4C450416074C93AA2212D6C1414C20B226D27ECFF9CB219
FBE1DA30838499C681F01CD0D2CE24048A2BB0484801220AA582343943230BEF18CB870A3B904B
E2089FC942FD7436372F0F7824BF4B549051244101E1A24041C4C901AA8850B77F262583BC2C98
28277FC962F838B6372FC7DDF8FB93F5CF275F739D44009F3FE4F8767F246074848ABB9088E0F0
C874B697E39C7F3F11C458BF96AE0A23A0353FC5CCAE0A2289002A09071FC5F8FC3C380099FDED
583B100E515EF47E3F8F232F87763E09ED3470AC95CC4A20C981E3F5C5F806CEA08257642777E1
69FBE7F8B09E7D2F2391B4E7FA36A9AEA2FFD3D72EAD344C2EEA1F5342F2FA4228BF7BC8320775
4FBD50CBC8FF39BE2090543843EBF52082A0AC827162E6E692414884A62920F8DDFDF76F87A306
376C4D2F4A4BDA927806B7DFF4D230E8C588D8BE99D13200B91CE8039649775A7D0989582FD30F
DFDFCD98DDFFFBD43F5D5FDF9D3416A0D08F636BB82CE6E7BD34BE263516BA22C260A01662BF64
E99C3AB7F7FF5CE18886A0153B406E5901ADFE07C7E5E6404456E744191F539DD80E5679553EBE
BDF14821BD490A0A3DA2A3416A98A2DFDD02086CE2102D3C447188A2A2567D7BD04D78828AD7E3
889BFBF16576CE9C524E5A83B5725FFF3A335787F34D8E0AD221352A38363343B17B7B989E5799
50500A8B800B9BD42FAA3F276E88E37CDA22998343E341FADB5A9C9F2C909DCDF808AC512487DE
B8B16AC3740728F42A3615A5F9365737FB7D00CE5E206B0B5803963202854293D3499A4C4ED380
A54F88015FAAE2553A878FAA5AF6FFE3E27E3E01E9EE281D77A50AE28BAAD357BA0C0D4303A017
A7BB642B706167F83A27E7F4002D1AA6B23E1810A0B48232B61D83747A4177CEBCBDFA22B75E85
03773B58228B2105F8F69F8D53B7F977DE48789D9E3E3F2C5D68E927DC1FE3D1B634919E119D52
24E4A0ED5C1F3E9F3EBA3F5F7F3634A36894F9CF0E33879C73C732B4805E73B612482208A53B36
2898BF2CC6F1894B02B30C22F5974260B8182A04825626018F55EB2DCB7362E3D0A8F558BF2F5E
7735576AA8321E7308AC2308CADB57D5F1D4F575C0B4A0E9A86B02271C028CDC4B32B22B0945F5
F022708B53E08234862486308E300A3D72700858B52634240A1C530CBA82691F5214827A281C49
F39EB03AFA43734F427F777827B3805FD1771C95CFD0429F9F77CD2488377D7C8455D0D5002A21
CC51C0200200B7DEF5D775D2DC96B029E366B0A9EBC63E00C4473FC9F09F14F78F9208A0B1862C
6B380CAFA408122CBC2CD005612077F7F56825CD5DFF8ECE314B62C4006C904367EC7EEAD7F57D
36000CEFD49888129D21A8922580923531BE352D02072C8D501822FF3DC7B608A0880A5CF5141C
77F741FCA8CFD31F7D41C6B0A240A027C207138B65476D5DE80880823CF000002ABC5A3E27F097
206520E8C8717FFDFFDFFF3E597177D74274C92D020E0382102D24B6D3588273A83883BE18E09E
B434B94BC4B94890A00AD0BB2AA18C25CCCC8B1B643028050C212FE77C59FB97ECB141C82CB54B
54BD51C80732B72ACA29EDA878387C4763201C07887768F753F5FF9AFDDDDFB68F5F022D70CADC
171FC1BCBFE7C28018CBF0B2763B315A460B5D2B582B8E249A26B4F0A7385E772D7D69B0EF758A
0E1F2951A38A8A9ED2ABD167CE9C6F4940810FDCFED48BF2127E58A025BD08295B41E9FD1F85FE
0AE4B630356F2E852FC84577FFF9FF7959DFD79F0BFCB9C3022A1CB91725777633511B5758497F
5244E38F51E2022827517AAFFD614352EBF25F50F198DFE3D1FCDD3757DF9F930FD3C5D4711DDF
DCE6022555CD4CBD2F4DE2D24664688D5FFF6E0022A9428F8B5FF7FE8DE71D856CF7BC4AF6DC99
D5DB249D0BEF1E9890042AA54CFCF9CD56D0310FD0A42FB1F83E0CF0A1211755AF757F7B7F52AE
A1C36B317D5CE7DC9E5C2E2FE7D5F6773D40B0EB57540F577C0BCA1FF5F7E7FD89675FA7E2D2CA
F4B71C30C29FD42FB7AFCDAD51D64E073F57FDDDFA0A20B9AC15650D0302F542DF425055B58C2B
0AED7956F09597FCFF221504561FF27C9D462048A58B77209C35A23257FA7FA917FD507C412C42
829A35CACC970401015845C7F3F3333C5200240C08B9F2E7EB548C9275E381E569CA4636484844
0EA99F8A0967E5F2E276001282A8A19FF9108102BE2D32A8F9F8A0A544C53D6020E8B2291541F2
E09883E30E5FA997A943A60DA86AAD90EE7F88B735AEAEBD89E09C010BB4337CCE3DCDF3344FB2
D919DAF43475F56E82D2D3F5F67EED3DEF8F9FCD011C7A8285E42E57DDDA280AB0A034B88F8207
F6795A9549F8C8B045DDE5DC1C097A0071FC097CDC340AE455D577C4BFC097C27A0DAEB538A2E1
E4BE34447AFDDC7BF9DB99CFBC9C96B0233AF8BE69C197DE74F53EEFE36040471CD12449957D15
8FECB2FC26ED70E0E8E0372D17A9075C72F6FCBF3DFCD9FB781580BAC2A82BF47DCDBF52B29EAD
8D30757E1E17FF0FAB66B6A5FECB2AEAD99CD2827F579012CB1D565D6A42D3546962B62464A873
374CE98E347CDF688815617F773E5BA55E971F49D4E11F80C2641728F85F7D262A042C717D5134
BEFF73FC0E0807D55BF78BD0CE90E9795B58B9F0BCB9E89E0B2948C8808A9AB5FEFBC683908E0C
BED500A9C248D072C104A220C3CE8F4337C77CF46F5FA0A2A3ADB9FC8E85409E79E0970F3F3C3E
7C8F28449D558A2B562A9DF0E5315B348314153C73812D2D72A41CBC31FE1F7729F7722F4AF90A
DF8CDD55A9B8551FDF02A9C4BCF073C1CF067E310BAE4EBF24343D427D4AEC776B73E14C389E43
2CE7408EA0417C27A38AB3AB317151521875634EE170F4F30E95467A5F59B014B915639141B934
2B4C1CACB730A1D970BA148D0B78D42A2B4577C5028A8CE2C2F8147C5072702EBD07CE87E17551
F4D4AFD71D72B0F1FF554FB2174F55D7D79A07A3ED8CD8583FB1C1E0C21008DFFF79047977BF88
6573437F333AF14B8DCBDCB6C25795F7754A2088FC8CB7FF5C5FCF738C7D3C95C40F51D71E01E9
D97A22CA88223FCF287A1C007EC085D32A0176CD43596381E89C8CA7C01E875C5F00241541E1A0
0AA05789DD7FD7E7D27389FCC034009C50DFEB25E7D957DC9E27943A2F83E7BF0674DD17A67F75
D92DB9D39F04725FDAE277E5DF019DCD052AA2E9F07C0275FC9C2091DC70D9F48FC9CBEB0BA21B
382A08289E43E1E7E0CB74D4EB8BACDB36CCCE226BE4FCA2637BD350700386C02080AC0482BEA0
B2C7BC8B108D8C0354FF7BCFFEFFA002505AF3F7842DFDF4FFFFD6FFD8802B54D4D145737A1C96
67B4024094C928CA90800004CE1D971DFA72C5BE73EF3454FF728D80BE980D38512B20376F3FC8
0CF8FFFDF8DFCFFDB23FDF7CFC20803567F77F73FB44384FFFEDC37525F973FDD60DC7CDFE17EA
D7CCFF23F6CAACAAAA3F70F753BF72EA853DAAD74823D3DA9D4AD7B6897E95BC14433E6EA0D747
4804A3DFE5E8098C316FFDD7E30A002A933EAA8AF09091E8D09F6D907A0CC143C760F620DA8DD4
8F6A24804C2EFFD1DFD022E7C34135F5F259A3957C4350282DFDE8F3F0510162311F85242B9C33
FCB808502A0793FFC00FF254A37E0182A940B7533FC131FFE200AFF245AECD73A16AF835710AA0
B0B0E3A833D6FD6F4012302EC75A9E1C0C37FBE0B657F3937F7F754E7F7BEB4505551277732F4B
DF471DB129F868BC27B7A2A0D3FFDD0D0D397416D2B684C57807F2335F656F375D37D73F329449
D1F61BF50FD5320DD6A9FD72518FBFDFFFCDF7FB7803ABF8FE7D173883F7143DF7F9FFCF4D027C
D70DD6D88F1E5F257A5CD37B30EABDB4FCCFCF868FFDA8FDDFDF20FA08008F80E3EF003F45CC5F
E7F88F00000FA3FCF380EFCF3CF3E67D581085482ABD9FEFEA381D90A2D856287D5DB22E9B7FCC
21DFFF74B80700008BF89DFFAFC7FC9466A9AA69CD64EED502E1B53FFEB0EACC762200BFA0F617
75F319F19DC00AA2AB4E875FFCBF28F28D57F713D0F7FFFF897AEE834534F113D3EFAFE9E7ADC9
8D7D725965C8B925E5E78216C1B0B077B9D4C6AA0380C20F6F68D7544EF437FFF26BFD52237F34
F0E417D3FE74F4E8BECFCB177080CE3CD65BCB4B0EEAFA7E8F1F2EF999728A92667FA8E68A273C
D95254B55C170E6916AF68592A05B24EA886DC35FF96590A7A70DB1924A760855EBDE829138B58
19CEF83B98584711C6CAC5EE4AE29B6B6B5C8069A49A6628BC185A1B9E4172A34529277F67732A
36AAA4C910F7DFA28ABEBF95AB878D794C3B1D71690582D8931318637D39B8325AAA0202A6B238
C3800A9966DE86A6A683A38980A653A2E2833562DD3B0841C0E65D8AE796281EAA17DD89128CA4
3E22320725CF6F3AA0D0E75AD60C09F175A45E9FDD69133C9F27A5AFE9F5DDEDA51FD7C5F1719C
475C7509C65E78908E4F98FD77DEE8645A0E8338D6E1A822021FFF75A6A7F776C094086550842B
107BEA0AA138D0C817A7A35A9EA32E9953D7052F5802474E7A2A24D547CB8DAD672F4640D6082F
34686251392A01F91BBAF7A5A9FD78ACDC305F9F79D967A645DD7073E54FCF7A0C37FF28A843FC
4CFDE5035F73CF0B1A7AC53F63BBF63DFD81088AFE39FF83D3ECF0F51F5C764B39DFCE3769D38F
43E53B3F273E25D02FCEFFCEC36493400803783FD46825A76033F8DF2B93F577A0CF3EFEAC6168
41C58CDCF0CDFFFC83BEEFBEF03373737336C07368DAB3C7CF1FF1F2FB807E405D3CBEE33E37C6
AA8180D020CCC87EC885773B2FB7372A63637137F753257AA77B76375C6380CE2A1CBD73ACE88F
55FADC3D465F38602A8B69BA6C0B823E2A0B22003D5F4AACF582BB05CA41800AA5631F41C8A261
4BEBD140550549B446F752B582A352E541C5875D5A0F9BCDA25894A0E96F2E8454516BC88A577F
0C4F08023BD12A9480876B4CA07C8517199EB0180145D852348B01043B60D29655F97E020F4466
94527F54030AA2379E7C79D1A013505CC732D0B6272D0D447E5FD677F75A09D4F2E18FFF9FDC8E
E974B7FB3DDD7FBFF456077E4030A5E85021740AEF82981517F2D8EF51BDD7D5FF5B9F79DFC682
922E8BAE6D7FDF4F40992B40109C6329DC3505000280D61FADD736DBF67FAFE28F00179FCFF9F2
50E29DF1E3547FF9F5DEC5255507DFFF08876BEDCED0C26A357C2B879C9F8C280B8BE9F95ACAFC
20F5FC723BF0335E69D7A9FDF0DF0E0380F491EB54B9FD60D773B8DF577A27A272CA48D5A45F7B
28627DCB24E33F6E420727787FA9AA54C72C220C9F7F0CDFC320A5FC55D78D42789C10B6E4F5F9
50C8A91755A325636A38C02BF7DFDF0E929424942D5B9FDA0D7F7FCA0FD46E4207DC774F8F8AE5
767075884A4166DCD794F1362B89514BE72DE2DDEE4FFDCB14834863DC348601CE8FFF63BD1836
DE5EEE8195F611037F42DE05508EA83E7CCC8C8D657F2E204D9777DFF35E37B7F5EACDEFBD3FF6
ACDE0D318F383DC6EC20BDB7A5F5FEAB10D0EF8EF8F2297DD59F7A20F60EFA8E18C7AC404323C8
25FF547A8AF030B2C2CBABF5808497D5CCE9FC7F607A3D4CBA0AAA7748923D6BFF834B831F2528
3948D48C02ABAED57BF242BFE3DEA35CFE0EB210D2F4B08434A7C6F7D77C5A8F62A05CA4472272
0A020283DE01739553F79442D40337F5DD5CEB624CC0C176563BB41A8BF4E242717C2C2C9C3E0C
B9E72A898B749096818C2512220E0C8803577F7F59F24376535BC263F57518320A0095D860D918
60D82907060E1E0D432AFFDFEAFC63E8B344A2A1EC155DCD36CE2A8626BCAF227D775F97CD804C
A974F7817EDF358250DAA122E2A9CA1A0082F6E7F7777CA8E034D9719DA4FC6DF8BADD7ABE8277
7EE77BA9440AEF735FF7FE7FE3516C1B0825A8F38384F84C0A2E800BEA1FD5FDFFBFCEA747F5FA
BD53ADD3D335ABE5DB49E6A65AC080AFBF3CCAC1C4F713C242FE215CD187A98EDECF9B75F8BB8E
A1F8781F3450202038A0AD22AFD2EFFF77CCBFF6FF8F80BD6D5F2F20ED423EB4FC52386974F7FA
6325F934BEBEE7D1DCD7EA40342E7F74525853C1CF073C1C26A501A3DDF87D6B414F63CAF14E5D
BA51DFC97374D3E8EBBABE49A322FC540E0E2B3D025CE77CF76B06236D3A48CB2AD8E08B74BA35
C961F23B50BF5036035F9CDC0DF09FFD3F9422B1E2E2A16C865DD67B739CE96597877B6C410786
B77514F4F64826D0DF7000C80867DECDEA28929FD87DFA5B5C2976742A48681C5F3D237CC8781C
D73C22237CE8B601DFF3C237CEB3AAD874F1FE38661685FD6361C97D8BDE7EAE9E8091D0556CEA
0A821CBA3E9D2AA42F4960A375E7D4582F2B8F3AE627CF778A346271D72234734D42A0874D4BA7
62EAE279CF602B27FA35F7B7437395F7F5FFF5FFA76730ABF6A91FF5D563D73F1D8D4F9D5DBDB9
D5B7F56784DDFDEDE7D48AE7AF40D4BDB84EB4DD8E20C251789DF87C67DD676A25A977F23145F5
52635950535F5F0CF35F738028A0E35AACA5E062C2E214D1282C8D3BFF8A445D4C7BEFA2911544
79FC0000264B8120E563819FC3741161FE404AC2590672DD478C861688E1C01857C028BDFF2536
0A7F40A57D94E01CCA457F70E67AC04CF3D38C3BC719080088C39FC8F41DD7018D374A3858A869
B587DD13484DD71353493E82941161229DFD80F3DDA810F7433DAA828F56354C802839773F3BCE
F393F0E5FCFEFCA4A00DC1C971DCF81C4E5C9B28C0D660A30E09768D0335C63F0D0242BA320408
29FD3E471A08740948EB437777D4A1A29F82DD2388F940FC737D3560F4EBD0080A97DF867DCA1A
7F5CA34A5EFFA978BC030AE0EF7F74181C73D62FD0ED4F8F43B38F838D363F5FB5357F7E5D0049
B7B0BC1C0E8083DF955D4A8C02B3D61D5FD2A7EB741F76B0A836F9D5D4587D82505DFDD0172EBD
AF9BD1D7B2DDC771FCCCF7F49AA49F82829C82A2D7BF250B279C202434BD9FF69EF71A4A3A07FD
EF85C1FD4B89A171D828284082AAFAAB9F7370DDC35AB7C55E79C40E8FA391A0745C009405E6E4
B4079FCF41FA408409385DE8140DBDFB77A3E5D076093885EC1527C141DA7A47A07B9ED87710A9
1E75C591F76248D8E60171975FFEF8CD472F53DD07B95970741DDE39822085DFB7FF57D7FFA032
35800D6834913D8F1FFFDFB147FF7E833DFF76FEA56776AC4F2CF7A83E904F8480020802AACA0C
07FFCAFC9CC729705F6BD5B070BFF7F7C7DF3B1ECEC7B1FFFFC7FFF82EEA902A65771F71FF0701
98125A4F909232225595BF8B6F9896809B1692FE2D980A967E7C3C3DCF33C3C3F0C0FCF0C3C320
CFCF0CC30C0CC833CCCDCCCC073010C200D3FFFFC3EF4F5EF5EA08A08248C89021755FD6D677D5
82E240F93B2235B2A9F32FC3EBE01B1674C1AF33ECAF62571C25C5157DDF77D1580C282D8E348D
79EB7A087BC555541724480829629100C4707D2558AF4FDF5228D7984DEE9637FDF371F433A94D
D25FB37F5E417A7094969C915DDC31137AD035824017364720A90CB2C33EB2FD77AF39CDFD934E
E32B34255FD6B9510308BDDEAFE7E855CBD2FDD8D3EE32BC8A2FBC07753DD7F60A9F7FF4F13F87
E3C2C35C3024C0C20223D517A683A8D0F2EB8DE90AB8DCF0EACDEC7375C15884A7AF3B8CAF8AF8
97E7E4261743DD334C5F45D191899AFC7C302807278F46D24737830A480A1473F6D2C50298201F
1D53A88787D8C8A3DDAC094E367AE110D02009B11B452D3E9211349097F7BE78FF827FF4D6DFFD
947566C631434047283DF2383442B7A4057C8DE81317157F7F47DF8E748E79B721FAF467F71451
4EDF8087D74FC704A07F8EDE59E2E632BF7DFE87FAA085DE1FFCE91724F23B8CADFFE4ABFC64FD
13DFDDF793D4300820BB8CAF3F0B420C7CCF03320BB200822C802D3733BCCC0AED34516D94D34D
3A53CDB6D4053C87683A8E954E8384075CF75E73856D7C1C28A2924C957318E8B7AD49E42FB8D9
1097F3FD4FF40334333D4BCEB3D528228EA7E32E4FEF52A822FC96309EA0AF7FBDFEC9D000F85D
78F38CE0E4AE1E0F8E8E80DF437192A3A0EBE839F78E7DB3CEBFA82777D7F37F3A3BA7EB04822C
38A04C40EA8E0C20832B13BD4FA8F00300A7BAEFC5BE557443A4EBCA5E134336FF6318DE3E9EF2
FBF3636FFC7A0F5314D85FABFA9CD42FBB76AD27F84A0816354F8082EDB278D17E5A33891FDF5F
593801EF8FA4F4C29F63E3D75F61C29D2021023F4B30E0E2779D1C8E8D501D93EBEF702374DD2B
82B88282BD8B68DA5C65DF4E02C0A7F7F80B1FE08C4DF0D1DC3C8FFFB27D1DC4DD97D071402203
A359FFC7353029F811367FD61D7FCCE2182857A6482400023E89EA3DA7CBFFD35117201687F74F
D3C088AB55B2107ED0EBAAFF837CF323451FF8708285B36091273A07E824FD8D12BD3C23020D00
8E350A55B3DBCFFCE5FD5D7C7A315F80E323BE1D51739CEB40272E293FCD773A312442EB0C3875
515C5B405E1FD33BAC0993760F16337203132222A0EF82F4DD96BAD2C224BD5F54B6F127A72FB2
D7D57DDB7B49E186022A5C28C38CD9CDD102E4BDD7DA6A024AFBE1D38AE0504162823A583D7102
5FD58102E2BC9275C0C82702321E1D387B88889071147CADF68A78494D7F1D3C1242A83E0267D9
C7C280202088FF2C6C672CA03EAF609E1F5C105161A719B8803F7E9D369280AF877471D58F1DDF
E1F09C92A63F853FD8CD78C3FFF37E3EFFACA0824259F5FD76FF5D07D737FC74C1F414F10A9E5F
0A7DD01F9C036BDFDF635807A1AA284924A2088B989A92A1240A04A189C905F1F78BC2C8243C8D
1429B014110C18FA814141C320CC5427F54C61D3CF1267F35F73C70008201447227228342824DB
FEC37E14822E5133B43B1FF47470EA5E9735AF7323CCF31E1E509D027C0A408D1740B41064242A
3060A8AF74BD037610570A646C45CF77FA0D34718B7C5CFD4F2725CF1D3C5A3D3487CCC9128A79
EE4B826EDD2BF3896E15D7F33C0A33CFE3896A73CE0E4CD57E1704DD388808A94080AA21F857EF
5C4E158D0F434A4765773FD1E2BA7378555F702E0FA70F6B62FEC33E2008BCF65FB3FAD0D3E4E2
C288FC2C80A028E3DC2F0F3CE8545FCDBF3A49124034EBCC8D0F7D583EB2AE87EBEB027AE57E80
FAFCC025537EB4FFEB2134F03900C0B738EB7F95505D7738835F24AEB6EE7312200AE584E7B873
D8D062009E507EFFDF3CD72C2150D9EC8B43CE8B8E2D87F7DFF72AB5F89723560808A3894FF0FF
0B23035C72309CFF161FF50F8B9F74044D77372E2177A4451CFD53D4DFF5350CE8888A3B800B02
7221444A2A1018E73B57FFF99C7D9D3E5E3801F3AB6A165D199D7815793F62808801781E041771
FCEF4CFE3634C70BA3DB617837B59CB4F0494744FCCCF70C2EDEE62931CF28B2097D7DC1E20628
8DCCAD24C9F6D8CE9507B9F639BDCDEB52790B2CAA6145F7D3556877A2428091EFF3808088C0C1
4982454FBD74A2A54D02506250821C189024A820EB1C3BA6AB32D08270B4894924A74D3B9FC084
73450EE320645ADF2D170F5B29BA4E758EB5047A2A0D3FFDD0F43F40F42C08F2583818F347C6D3
F742ABD00D4C3F093C2D36F5B4D4139F7000B8FD317C71F575B45745FDC275FE57397FFC9C9795
F327CC9D6EB226BEB1F07872D035C7EABDFE2C071736B88A075EB30D28039FDC8B42D2CBD39FD2
DF4B708CF9CDCCCF733024C530320739F1C0CECCC312102024043EB3DA8141AD9F010CEFB65221
EBF578A3E7F7DA8C195FBE718D968C8096A9F9A33C52002F720F023FD9F228683DECF4C7A2A355
8FEFD26BF998D3EAFE793AEA9F275A05BEF100948277FB91485C0BEB2F4AEB0080845F6005133B
177459B892D4E60E6982609DBDAF68999F02004489EEC327F5F2E8EF0151E0001704347022C1CF
17F5C8220241202434B8E0127D9F5C116DFFD7FF09F0759C021CA9DE9CF44C988A80A2AF494721
C071E4B80B8B27F39DF83387747A90D303D747D312DB0A5D42A84D809C2610224A08A1CB090C9D
57FD43EA7FB94451F688B8060A0097CCCCAD35CFDEE4EB4A356CE6ADF5FFD28308E36FAE0326CC
A7AB28E3380C892F943E93980588281F1F3D1E03D7BB80897038FC9BFC9B222287F6AE06063F48
E49853A5FF3FC6CBD6CCE8F7862E0FD353F1E323028CA05C7CD208AFF072086042308A3954FF7C
8ACCAFEB00EABFC172CAAEE3A7E3E22FFF2CA21C7E50A7FFCA1A90A946222BFEFF5DF351672090
DAC3A0C20892102A9173F9378026B1AC4B785755F9F9AB4A0087F45D14DD1CE0D64820CC53360E
08009232080C824080C10C142AAB32AE0CAFEFD83D832BF9342B1BFD503BE3A7E8BD5CDFE08828
8ACEA8FCB3322088A17172AC6B958118FDCDFDC5AA5F37FF8DE71D856CF7BC4AFEDC99F536027C
C60849E02829078471CCDA1B02DF95A5D1E2E8DEB95116C9CB5DF27F3E890B9509F7FA70244DD7
B7815F858F4021039101513E08088E362DDF194D729AF756C9B7796987F70AF4AFEDE5CD70B402
CCEBF02C0A5BEE79721F41412802894E7FB0BB08C8A73B4C5717070A9ED454BFCA24F714097333
6DF04F7D73EFC07D57735FA7CE7CE9D3C14E147679D7DDE5B11FC032A05EC7C0CCA0092B7EFEBF
CF77A2EFADA0DF3DFB935FA3B71EEB85415055EE8DDDD3FF7705DA4D1FDF7F3ECDF290F5F5FF31
A0D34B07E84F43DF55EF1DFFFE0C409F4F7D37E2257C74CDCDF4F3337F71C3020C83A3CD7EACD5
85DBC8C05A84AC2021AD4BB359453397F34041C813EFC2302A4104E88A1487C61537F78D6DD845
033927310275FAF214D2E3C708F1FCB032A37C37D407CDE5360E712114203EAE008B7D3F4EB2B0
F330CCD308F2B328ED806373F152F70041C3B070CA37F315E3E318C57DACEC43D6FFE5C72C8F73
4570F00AB3B2CD615C3008F9641957FDFB718FA6ACE0700083EE17B650371E7BE39449E1057374
DE7F80D7E2FFE0EDA40E82BD8211EFD24230DDCD9557CFE1F97F7E0F5357A0F8D068C79C057CB4
7A16357373ADBE97C7FE0D470355E9737E3762A0E30ED50200881CA3AA2282387330258CB52CAD
7EBE98BB4352C03D7BDCF1E9D70789808323DF9722020AABB497E77E399EC4370DED289E3AE333
EC30F0CC24C3CCF38219D3FEFF9D8C271A0C098E88AC3C085090D72369040AD9C10ADC2D6DBADD
374DCB22ABAB13837D0C8538A0424927D25C0A604B97F309D3A083402CC9FDFF625340079CCFF0
3A35A7377F0DACC9FF7F4F8C71D6D7D805F44787F1FA59F2A683A147611F2CC0B3027813202809
3400D7C55D93200218FF4DB80E15D9F47D0144C544F48081C71002C3A0CAFC235D0B47C1D9ED11
71D4CE2D5CC060222083057FF1FBEFAA2A87CD631631B1172CC7437BDAC3F05037B9EF39400868
BFF003B56C0BA002AF8FBEC2DE3130E3D82CBA0AE493E7F3F13CFD43215320F02DF7B0D62FA4CF
B44C2A0E0080821085CF9281DCAF6189DF3D9D430B8D8A2F228285FDFD90BCE1D79FF7FCA1DFFA
02838EBB01E7CFE28D631A20A70887FD43F32F363FCE1726055B5F70C7F00731272AA20D61C27C
97E17E937C4F5592B017C3F0C8C860A24B2B7C74FF9C350DDA2BEB50560227C7C3008801A24F95
D9CDA20C0D0F2881237D3417F6340C888A5F3A7D21F02C0B163E1F3D078F58075E79601C81E780
A9E050699F5DD55A7F5F31F302CCF37281DDA882BFFF1A11CA6A0F3ACA2C480E51DF882A430A9D
1C3A0733CCCCC910240A7C2721C2B278D1D33B53BE2BA805357A052FD1D731C6AC878D8D57F3A1
F400E71D37059BAB0D6C081CC2CC2BAE6AE0BE3C5DF7FF7F3C8027F434325035168C220CCCA8F3
40441E8839FFDC42F50AEA0D77FE3E048ACDE1DA3824C60D358448442A0808D408248EE25CE16D
57F70278B37278FCFBCC03AA920DB608847C245D179402ECCD60D074FF2A48C0FC14FFC392DD54
29FFE0CEBBFF185ED0D97CE7C8924BE909FE24F89080857B7D0280F587332826374DD5D3C0ABA8
D30827DFCE17963477F8810C17C5EA81DFFECCF0CC6341E57C8E20B8FA22E4C07874832D124CF8
2392F5CB8B888C0827C50415DFF104C97CD3DDA2209D55D03D1D0BCE3D9C7581CCCEC3B1CCF772
3F9FF32E71FC5F805FBD096B3C03F0C2CF0B0B82EB83E94FA028A269FF2C8200210B2336902323
0AA3499CE230021AA9ACED491C1ACEDD7D4F67AD05CC46B740B4BCCC370FF37F3F7330C325EAAD
3F3734C0CBBD8CD977BB8F4D70B2727836805DE7C664E6EBCEF69A76925675EBAC94FAA5C2F260
2A3814A714BF271E6F52C709632DBCD8DC4A36B09244EA3C86DC72832C8E4DF88A1BC6A6A472B9
EECE8039652449DD7DCBDC050EB94EF596A48A78792A2889C961AE9D4C6AA306BDF7C900BE8104
04A02113EAD3DAD1C5DB395D572FC230ABD22F68268F49D240737E5F6E349E75FA85AC0CB5F3F8
7D09F2C2BD3F3D3DFA338F73DDE368C25A3CB7F86D02FD2212C82BE743836AA4874C085D020BE7
A796148B09F527FF488382FA27341FD3AE188FEA32232384CAD88F220208AA63E48108226380E0
A7F67F10632A7F22B1625DFB9DC9722E04F5D820017C8808E71C5894C57252E053160094CD8170
5FDC4542036D758DD3DE02129069FD1343A80202024277F4B95AD4C093E08420680895DCBE1F25
57C7002D212A0AA08DDA29C7143172EE7E68C8E971624254C5A250824C5A971C2E0820C5820082
5ED8362F4D8789385B25DD3760716A9E248E504BFAEF6720888CFF3F088AE559AA0273DD7017C8
B7FC7E9C1F9C82F5949C88CCFF0C84AC6FC76D3B1DCD3F13327D9B9E575DA7E29F12E1DCFC23F4
B7E3F770BCDCD3083280A0477C498357F7F4F5C0C0BAA0CC63330B7EBC3F7079AC30888F0A2D1E
C222BF00BFFCF77F7F2FCFFCF705D7FFCC0E3045E0202A7D9EC2127DA41201D89E2021A0882683
A42092200210E00120A0B60A3757C95F42027847D4BE101249E26271D89C47F6077D82333DDF8D
713F2F28E55C15F1A129F727724F8F5036037E8103DFFCF8334F8074D6001B8D76993357717389
2D604A7F4EBE9F1CA835CC52FFFFC5206029F1157771051C318CF7FEA0C8D118D5191DD1CD128C
DCD0C5AFA737BED9BF2EC4F9D3E42ACFD025FBD227107202288276B6C928AC2249F7BB74DDFDD5
0ABEBD00A4C29A082024D5028606823D0A7F4968D89E4EC94FDABA8050C98CA1D3C5DF8B54BEFF
5072349EC4F620A3BF2040A762923A0C8C0CAC2B9FD7CDACDAEBE4F54DF7EC3741DA2AA323257C
CC00ACBE1D9B025A08686A08202A24D089FBD4052E501D0A1C613A1509D4BA4056010851AE87AF
E159F0CEC000FD73206823FB9E9483724082195F7D7F79F77BCDFDFDC9DFEFC2A5D285FBEFAE18
F70C070BE2040BA6062D74F753BDD7E7F77ED615CD5C57374A6621157D5F32E5DDC5CDFDA80A7E
1C5715CD060380B261493F77773FCF7EBE993C63F5CF50953B572629E2B8DDC562DF7BBD7FDFFB
E89C40A7FFEB8E37237F7E80283FE7F57F77EFBC0F4A7AB275C0E02C2F67DCB0BF0CE9D2E723B4
0F5DD1E485CA42C5EA2C55D31108AB770061F1C5131D800B908CAFABE9E8E829224BEDCE9E8204
F9EBD2DEC1779F79CC5ECC453901066CF5A094C05280C8CA281E48FEEEAA042447E88992C41A22
FB39E6F6A0A383675600A0D6F8F77543EBE85B2B98E3F1F46A62B77AF40D4A3A549E650A008008
320824DA1D7D3939D47E9DAAA33274BEB22759DF90FAB6F98F1ABE8EDC3ED4A6B0E32CDFB17816
BA747FF70B0EA82285804E51E021DC788408EA7B4206C822B28EA6BEB48DCB3A36C4E86B2FA2DA
69DDF2AF574DEA357AA08A342FA57E6049F8E473757D057F8980E6100A0A00D4E8585536DD455B
281C6234550A197DACD4AAD9A1614C815E7430BA0E4F27B51DD2BEA4B0AB6882A43C74F7C0149A
DA20A243474F7C01493DF085022EAA6802AB8089DD5C54F2A0AA5884A901D0A8555C9B09B0200A
7D4F092AA517D87CD48FE05821F71D65E6802BF8F5FD32CC5DA38B8957F9FE54AAA9ACB0B8E722
0982508605108724CA30748D03383FDAB1CBEFAA71A8D4F97FB289E6943D8888082234B7908C4F
CAF8FCDBFAC7F21A36F63D5F2B93216BC982C46CAEB17CDBF25266C097F8FE0EEF70356F2E083E
D8D0F40928A030B55C1CCA3BCC791EB68323231F7E7534D4C83BA6B9FDFCAE7B1705FEA4CD0042
00A4717920880A88A0012C64ED2DCF713433E8D883E80B55F8FF7F55DFA636BD1C78D7FF17C7D7
21E6F5262120685FA25F49B23374A08A8D63541900A27878038C016A88885C72329032782EB5E5
C8CAE0C960B2D8FFDC3372028A5E6D1AB231E1CE027CC507E223B905DA9A89FF198072A48A6818
470643C4807C68E79C10105A7A2323302410980A3DB06C7A7E7A0390A9E306123A7F516E306309
CFE58BC47328AECF761D4F10AF91E9157F89DD3E954F5C8EFA34C53EC5314FF7248777C521CDFC
803ADEFD314B80CB043E032BE420AAE2F8B0C9238A680A68C9CD3A4EB3881C77E8F82002AC7FED
A48D8BBCB908D8977719515E3BC64D268DBD6145FDF33A30C0175AE77F74CE1540DD3DD41797F7
92CF40D7D171D73A271FEF52D0F0C5F5495F729E4C2A2C34017D9D88E2DC2A4D5DDF2CA284DF2D
C41E3EFD221DAFBB0C832BE855D78D42508E27252DFD3F7D70222D4F95BDE58DFDFD7ABA870DAC
C5F57B9F527D70B8BF9F7775CA353777DCB727D67C478F7D4754CEA42275F77FF9408765FDF7FD
E9A8CF486A8788E0C9D35CCB89E78086E4BC94198B4D2CE4A822ACAF24CCC0A1B88F82420C005F
55F5CE425F7C9C3A21205F0D83A509C208360D36562202A5F0DF37CDF0F2A7F7F5727EBCEA92E1
62E1502ECDCB0F3AAFEABBD53EA7FE3A00A0C8203777D8D638982A35A36B8385EFFD3D30FAB8F7
50ECBFF6183A72CFD7D73F2E3D1E377FC78E2342F58BDE2DF789C52DDC7AEADDDDD28EE7D4055D
CDD776F2976F450ED0422EB1DFCA5ABA3A8B8F40887DA8CB36085AADD3D2C7EAB385F5DB04F6D7
490D06422645A7423773D4FF8F545020922B540704FB879C93FFCBF36492895D47DD3D4FCC9102
5042789F508DDB2E345D2D4717FFFC1D456219D027F42E0AB31556E8022349D7400850FD8910B2
9A06023E379D8D22A234AFE45D4547CEA0581DFD191F20C80BC911F702BF976B725BBE68D27246
7FAF75EF2E809F815CB7775F22935F7137CF137DFDDDBEBCAA3F28CCA32FAB5CB4D77A80A07105
D256F57EFC02727DE7F73FE3A749E29748F69FDDF39E3C27D7581410F907C279C97277E978951D
1557E0CBAEAC0105076F01E173B453E081E801513E00A4A1D7B4CC63901726FC5D9CE595F7DDFB
F49377F6BE3ED4BE68FF52F0279E395CD75E152ABFA0010931FBFFD7D545575837284B80038B7D
625573BECBAFAA79F55F4D43169E77CF74D88F14ED381E8FE05245DEA3F952607D7F3DE3EE1FDF
EFC5EBDD460C8C6D6AB6360023418A9DFFE0E0D797D71547436FC458ECDB1D9DD7D55EBDD55026
F7CD5F0134E67F50F50C8F700F98AAE57575D767B7515A335333C33300F2437C843DFF8E27B470
1C00222088081EA2FA65C4C16BE7E7C5096D5A4275D4BD8F3CF7E1F87CF3CC0071D1CD00E0218D
8F37150823222D51318802B440C8BE050B04F902930E32CAB6A335595D605A1B82B755D35A7759
2A83751D1E7D570CD757F144D3AABF1288D5A29D9DA02967314C5FF8741DC772CB4721D1CCB2D6
D69E77E580D3C77D3DD5B9DC90FD9D5C851C53B2F2B2A10D0D6CB86A0DCA0E0EAAD5CF0CC00E08
3330F2F11C5FDDD1D0C8ECDEB18C4B118E8390EA3A3AC8A9E5E65402638F47ED57ED4CA85DBA4C
41601875672325957F777FF125DBA1A18082A0BC481A84B829D982C8490D079F74955FDDC30C2B
0BFE09E9E779CC731CBECA9A7267F1C320CD0B02A87734E37C60DC08DD00FC206277FEFF955573
7702A9B091F47672A8EA3D3D1F93D79C91C4009D6B7C195F1C79EE497F7DABDB22DABF56FC5441
A289655452929A51AA4C191DF64410351FE0BE1F3D9DA50DB683BB188C530A950CDD0C917FB702
7D83887D33580648063787202D3D007E3608149BF3E0827322D8F1002C72FE029DBE83E359C6A3
F13CC6412091782C701A0CACF2FEB0EBE89240768F6908374FFFACB182AA0FA5400FA32AB42192
192DA9979A78742E5558166603AD973C469D1C1DE5EABAAB173CF6DA6B5A6455C747C0A39E7C3C
60A03DFDF0CC88BD7FDBC264D894A0E84D3CD37921035235DFDDFD34F27C9C0BA0CB387A7F5A00
E21805277F6030D04E67400C5D701555E5088D8BF2DE0FE7B20BE75676A9F1F4280A02328F596B
DE89E17CF3CE0080A97FF322BE2C2AAA9D00D67AAA0A90A02145C00C009090615C4F0A0FE08A5F
63D02882A2468EF335FB9AA4403D2D7E7F6EB6B607C9CF825797B1516A72A3AF5793E845A5B475
3D4432F9FEF2E74F7EFA302FD1DD8E90A7AA9FC5A87062C0297225A098DF201436675A00037433
6CF6FC82001003E6FF4F3ADF1A0610F1F031BDB365A009C0AB41EB7AFF1C43C7E039BFA304FF63
EACE9F41CF5D095943CBC14C84CFF2F0EB6CCB633142F36F90156233CF1242A385003722770F40
3CDF8F4D515E283E5004FE1DF464F10CC0A3CB4340C3232C0EADAFE00C0E0F9FB6C833CF76D21F
0170700C10C1012BDB20FF5DFD1B0BC280A844290A0FE35AA2FF7FF754F4ECD32348AB23FF355E
5657F7F5E8FF5B34480FE83E20DCDD0002B787B7ACF4FBFFE3E8D4F9AD2C13EB83CAE0AC68088A
8F60556B0100B71324B9439865F8146694DDD7130E3CE1620562E0C98BEF4CF23EF23A31A10D83
53DC1C800C801FF4D02000F7D7D897A88008C3FFFEEFEE001EF0010108CDCDFBF9429A6758FFFF
78CFDC5A3D0D0E0FA060D054DADCFFFFC873AF0E8CDFD8D30F77F03D83D8FD4C20F700F5F94BFC
8D9D055F056C0DCF003D3034D52A3FF63F8FB32ECDA6CC547391074403A2AF3DCFF4D32063CF51
97FDF7FA34C3F0802001F760F35C3592802F7F8F7D07D8D036832F5FD3DF31C753F8380D836CF4
0CFDF3FFCD875E5002100F82C82B4CDEFFF0E2DE7FCEF3FEC7B10F5F7B6ECD563C3925D239F43E
D4F72CF8980AF1173EB1ECF92B415C711CB143A9A4CAA08A6719728341046007FBC80FD7CDA8DA
870820EBEA30404D4DDBDB1FA8C57C814D821EF82E3C3D7A03C2A9BE204080FBE8BF12FF372C52
C50466E3BC200808DFF9282BE9C80FDFB0013C95474BD30E20C313A0D0008F80CF74F39130A8A2
5B388E00DD3B1AF7A06883DFE0D838616C1A3B49D0DE0A43CE6827F120F3CE09CE61C80F8D5CE3
609CCC77304CA5F35310B0688131009FCC33CFF6A47206015BDF14427FC33C30CE9EE37B4F1B98
73771CC8080028020000AAAAA202240C470C0C72400329FDC4CE4DB900063FF349EC9020201F4C
82D80CE080D0CE5C8CBF3DCE8C0A370F8C8A0916C0850F662BFEA58E58D43081E7CFCED38CE230
0B0A0D07CEC302D8D570AEF8926BB24D2354084B0FDFDF2832820087FF408F73300FF3380988C8
C5FD200F70632E80E7CCEF3DF786BA8802300E0278F3C3F0C007C2FE01D39D3A0F05DFFBFAF056
60002CC28C8DCE20374F43D8FD8CCB23C00007A8450083E3E5896CE29A807742C6BDC280A0F854
5CF585AAA04A53C84A88F780F9A29FAF43425962CFA0109CF99F1D7AC3CCF826483EBE08D1AA6F
D83081DDEFCFCFDFCC3F23373FDBFBCC3C30C30E0FBFBE954DAE030028D3F77A82050D020FD3CC
D7F333DCFDB7ACFDB2A3018C4A8CA9220ECFFFCF73C01C300885767A0EDDF35CB0E1C3879D1B8C
0B2F53F2A1F70F98CE0C472BEC4000FBFF870C70FC097A02AFF308F0018F402B5BE245D3A33B4C
3235811F95E8D87D484C3E772E0C1C0803032320B208808070F2093774CAF470D1F8787BE9ABF7
FB3BBED6808AB8792A82380108974082A4D53E1D7F28C3EBE48EF88450C82BD023A29C21F7477F
35D3E87828319E70A3B7B4022D7671DFE37375D277D8C82433E8F1281CC941CB21BC675D5DF94A
281F2351DD7D2B28F7FCC00F8A2B0895CD05323F64C72E007209F02D7C741C40C4B0A0A02AA906
37E78E9C923A0B9D1E33A5330AE76F6475754AB09CA20334B2761D82288ABA8D2937BCA4D2AC62
0B2761D922888B18869C88D8F835701D391F0CE237B563BAFB419DA2AC634AA0CF37F5C3B70E0B
DDDD5B2F2EE30A7D2DC9F72BAC894D0A27D7F57B9F6C0D0CA37D76EA325F434242C035CD5F17CB
8848849F3DF20DEABADB2348223A7028270F4E72C68F7C2C24330C04430E5C243A2FB0F7C2CE77
F7F4262FB4AC2D2B082C2C29C9D3D424222929080A09324E4291F7677F0C39CBAF79D6B2908CC2
009C10E0277090A42827C9F771C247D1DCBEF38C0B39C3809090AC9F9F1DD5E177E7A093683402
3E20A2BA28CFC05FE7FA35A23E238E5C3A772D279F7C5752F5515562D7FE3A39FEC9F17D808EF7
3EAD175F53EA22234A227ABFACBD5BC9ED0A318312B02C3EBF3E87F839E5E92689A3A08808028A
E89EA5248A07E20E23BFAF7DD6AB4FA32AE029C9F78347AF5EBD23967935AF5AE5323BD72D6A77
BA3A430880D7AF3D9A5F2A2A8ECAEAD2CBD57D82B5CBD7BD6AE2A7DADCEA0320A5EBAC59F77AF9
E90EAE7103824243EB78DD3DB3AF603227332B33292BD27AF4C257F009F45349C283CCC1701DF2
B9AC026B28927823A81627DA4507B23A83487B9CD0C8C88AD0F2F80CDF30A0282809B21899D0E7
27F26F2D89BABA322ED902848CDACA09042775ABD5A000AACC7EF1602632E934E20C12BF536C54
17F510C86F7EBD2760C93D0B99DF19474FBD57BC56F7FFE5C8098B0BD28E3D8EC8216F74BDF1DD
7A6084B8C22D8861B2289D1F9B98A5CEA8EABFE01CAB8D81DFF4FF4CB0A8AB2AF30B3927AA0A71
DB5778D0E0383A6F3C30AAD53EB02E770517A8C04053E0D5DFB2A6E055DFCEA62C91290CE01E29
708A3AE4E43183C71FBFB82C53ACFAAA6A4E917AED20262DF7DBC4A6AB840CB5135933B20D05BE
0C0510F87A512FBCD3DBA47F5F5F22A95D8DFFBFBA9FD353628C77CF88985BAE6EA68E186348B0
91CFECEF1158220A01701D0B506425E634342E2C224ADC2EB253FB640AD2B6DC20989ACA4FEE7D
D83E4CC91818538B5BA9FDFAE08BFDAAF6A8B73D4FA8200C0C8B80BEBA9C145CF0B76C5F902B23
22C57A5515A402B3D88B0E84E2365FD2E128A4CB28B8849C70C2088626E2351E30A7890844BA3B
EB093F369042729343049F3578BE15A57C77722236C544FC4DCD89025BFE162CFD4DD7CAB37A7E
071F1FDFD051C43F9FCC809E73413BB701677FFEDFDF2349488B137180820B808CE010225757E1
DE0BE63CBE7FCBC6CC8DCC2E6E124875F40CAACFF127027DBB8E0EC8FAF8C2018DC09D240C7148
027F7F77DC8FC931500E109242EA234E102C5D158F6EC8021201DD3674F7C33A83C80D2732947D
0B0B6D0FE21C4B5C94ECE0117025094F59CD7FD392790236D0866A769D5C02A202008552B6C543
0D02A08288C0924A40BED78E192AF5CCCD3314D376D408293B49AB81B72FA854AE08DC0B989A13
7737C80A50091D03BFA0EA314287807D57F7D73F202780643D750FB80875100A3F851D3DCBE73B
11EA9CB13018C3CE202C0D8D064FE0F8E3188C48CE0E1FF4F8208329341C2DD5822A3E9DFB467D
4B5F5E3967A2708780850FDC309D5E0788789F2A7B2FF8348CBA3C6A1630B090AB164AC0AB0A08
10AD28A3F00A08AB9424A9D85A2B32B4AD2B4A842A42943102203C80ABFFED4EFFBF8E5A8DDDF7
DAE52ADDDF77EFE937E27A6DFE9FDFF7FE3E3E0F8E0C05C22EB612EB208B2ECB4A090905649CE2
E03B3A5E14E6CF37656243E463B8F0D67AA0AA0A809DFE39C716B142362173FE3B802460508D4C
34C30801C43C88200ABFFBD3D4A46204AD8CEEB7D2D11E92A2AA252B95857A831DE42228A557AA
A0AF2581193F52DE83041A0950DA07017CBD80A4A1188F44116249A3E139DDFB4AC000236A0BA2
BE667E6808114000AA24AB60A91C81062D4540590937717D5D11657C749F8025F3DC5F5C8D002F
E1FD2E037A4040C87F8EB72145459FEE0908FA2FDD1EA07837C2C89278E33CAD03E56D274F77FD
4BA2E71C5C1BFFFB6B3A753DFEC8AA05C39757F65FF7E8080B5B555E5FC7700520FCF160505605
89E250517E02E28E8FD51DF79B3A089FFBDCD0DC26D679F49A39E7C54A14B8F8E3D37D76841DE0
12F8E45DFF74C020F7594C7532E37DFDA9EA7FBA60FCAF277E7E541A3D7D5457257E9E7DEF7D00
C357F5ED99FA2F780A690228C7EA088D697EA7B5CC13DA725C93F236EB7F93E5CD07FD04437969
814D2FE20937BE5AFAFAF7C50096C547D0C0ED6CE27F7EBDE83B32B302374CC5F8A08CABF83935
7CF877DC2159A0848294342A0753C7343CD4BDCDF53C83DBA2739D3F534D4CA2D8AD0F58F0F9AB
A79F0A0296618138DD75BF85EB6B637383A092B92CAFF3040E03B25AD5FC282ACFE477E5CDF5DF
359CD57FABFA880227672411E34CA74461F1DCCF1342C21DEF7D52E56BD6380E3E027282CCA2CE
A00E3D638DBD276D7F9F483C5F7DFC7488A27E8E7D3089D9D0D7FCA0823FD4C008300F883BE138
D9DC7555FAE7DB501C8BFEDF7FEF2C9D5928BA1F59FCD839F99FF007973F55DF5823847B44D68F
1D051268E713A927C9C2C58156AB908DDCCF8C099227C0700FBC3EF4D4214FD7328881A148080E
0CEAA97DFFF17D023A2AFF8E543D97D8820246158A3F3CC5201A0DC402CA0D8A4CE6B1E0F4CDFF
F37718FF37750215C02EDC2243701D0240A02A5FD56110C2CCB312D797C1A7E468EA4F806D4314
80EA1F1528324D1F823C05790B7F9F8F0B2FC52BD24D0D183069C8A3B86DA931509A35DFCA2262
2A380C0228E82AA088020847C0A8680E27C0417CA4481288464041C170698817C433BC310C7346
817AAB3F220A0AAF26702646023A05B61BCE868C2A099CC730BFCFF0C0C530727960B45FD9C41F
BE1AA0B785E9EB124834357443439D7AD95C10AB64F45F7DF8D00D751DBEBEBBD0F7FF3C31CE7F
4F7DB3572D92CF7E741507FA00071722307573E0474AA0CF0A7D772F2A9ED15DD74DB4AEF8C8E7
614282C320AE3A4020D20F98DE373FB68807079D8A8002AFBC31BDEBEE3DD39E983EE366EAC37F
7AB8F41F5F0E85CA2DF9DDA0D740882AFA62253F54B2E8BA1E289B25FE0AD2CDCDF72FFF4F30D3
CEF8FD6FD777DE2E26252B4399E384DFF43EF7F4488185623D09FF81E179EB7776FAC8A4E405D5
FFC835477D9CF9D74FE3C2AD1D7F5C3334A027F720F43D032029FFB7C924B8CCEE0C8AAAEB358E
DFF56F0BCDCF45A98C4A4B7F7DD834A3622ABDFF65881F73170F3E23D4387DFDCE7E714883441E
18B82BFFCF9FC20EEBA4D6BB2381A08EFC736FCACA010A0A807357E8C9772EAF24260A86578ABA
4F22D2A9B2634D2CE2F5FDC822DAC0339ACADAC2D1FF748321D0741C870408F25FDC5FC0BC08E2
3087D7DA05F6B4B4B42D2B0C892C97DFD7F5B2B2B0B4770420C0DC0E1DD02038B95FFFFAD2D2DC
BC1CB7C88B22CA3CACA14C280084F1FFFE038BE1C97D97D7D5F8E3A392114167F179532C20F7F4
2EEB7E8617601C7890A8DBF73275D752095300ACADECACB8EF5E75F73D5973E2916A283A1450E0
D79F5077DF3D553D6E8FAF504D085AE8A20742D0E67C5075F3617C8377CDE84A04A30890381755
D5CFB73D71D7A74596BA93C3C85EF74E9CDCFAE77693282CD96BE3524F73DDC9F53F4BD4C94C95
EEC3D49E352D8F4C2FD095DAD8C545094924C5FD21402E1571C8E69034141A4A8EB270236A3223
52EE27058979E70A4B64A209BE0024B2FC253E35EDBE35E49F352D830916BA122B231225329217
DB8D8C988D4BF143C90912B114BBFA6CA49325EEBF15045349A428F1A08A5014152B13442C8CAB
E8924CD732010200254A9235219B1729A649357D8BE6094D57DC7BD88D48F4C5F2E3632A208A3B
D08588558FF854C24254F969C25894E7141457C9418D4927DEF87312DCE4BEBDED9F49A08B48C9
43E7A949EC9CCDE35B1F5F958BA27CCC5E851B621DDFD80B88D145A7F0CA2A023475C0E496E37C
CC6314521917EB1F535943429CBA260889400295599897CF800957CB32AA6F267F2FE3E4AA66F2
67F1C304C80AA425005C75C10BE78BDA7F6A9C5C7F2FCA9F3B0CCC0822577CA97FFBF0A9E765FF
E0C8282EA3268AEB8FDAC050E4E278A7554ED59615D6002C2B6C01A74CA8B4824248248B40A6AD
01D130922AA2113D38026209665BAA878507383237C7F6AC22CA04DCF2D6CD9AB71FBC40298135
53D4013D132B5D29293600AA18022DCFC5FC433D683B34E95CDCF4DFFDF400008BD64DDD6A96AA
040CA6EA822A22AAA71895DD57E7BD5A1454D5F5F5695AE2B58E2348DDD8282E0B8CA08801E7A6
A23773D3C4557F1CB0AA00682E675E64567828289FE827C5F3CF2202A90940171D7042F9E8D82C
813DD4D656524922AAF63D5BCC663BA60021E3D0623397E5E4F08FC01FB6DC7F4A03BDA04881F1
0C3106593DD608F8A082088DCF08808FCD62200DF04BC4D4344071180BE55FFD3AA3F1534488E4
48A048101F4CCD5FF51D0D480423E86F3D6BDB753FDB8073D742429258C2D360ABFBB830E83AC2
4F1D3F887F546B8CC337FD080386620D66B82030A237F73360334BE000C32803D7A3456B083BA2
08140120EBD45C7401822A8E5971C700D5AFFE412F9BDF739082087C8081020BFA35800B39F292
F5F67891048382283F330FC03573DF360882818800580FF5C760420B5CCBF1077DFCCCB0F6173E
759155534BF1CE08820D00A3E07171D3CF68AE0D32045009EEB37CE85C132B44D5D184C23E0235
017D77DA2680686E94013302369B2D9D32A133735A3228CB72363D32323F33533232B375BA3223
0232A3537237E3D1CFD4FFFFFCC8FF8F8F97FFFE1842FF037C39290A0136FFD0F3C7E7AB689B21
89892254A022A095B4C83224B61C82C821E7A5E220A697776A023A543F37DFDFFEFF83F6AFDFCF
FFFF4AA5406700AEAA20909605DE3617A133000F769B62223F88F5B0B074B8B9FDC23708AA7E80
080380C6041667ADB0C8D87F4E72F7E7524E02F53F4A82861B14E21FDEFFB625F9FEB77AFE3AFB
1B9C00D6B13D6FFBFF4D52DFF9847D2BF1F7FEF2B761FFD9CE37D52CBF33289CC96FF3D73DBEF3
8EF533D032688F46082CF99CFC52E2EB3CFA1E37FEBA80EF7D3FC8C38053D4F1C5054080C61777
88CC6BF39680AC60BE870FE804FA90FC7F3171CF5B7AFFE7F72DF3FCF2C94E3EA9CCB1E1CE4CA1
C70AE0084A3B3D6180E73E3FCA28730E28A184854766371C02A0B27E33EBD0350F6E20826D038F
E84BED99E9A24A89712A08FAA438A27618B379215DC55361C373678141F58161E1D37160D06930
D348161E49F4F878383EB9E9EC96EA2BAA9DC50020028E418443412B895F1591D424AEACD86844
187C341E8D458273F5DC84838A776F888DCF2E3EA51575E902020292BD298F0D00023F5F57F7FF
DFCE12243E0E39AE69E4A97708F38209CF4F35B573E080217DA4E3ACB22CB6378DD999A9A32039
73238ACA62AC9F9690080A6ECEB2DFFBF8E206A0A90F8F905FFDA5CFABAA9107A2821246A90240
A9227D8B82E1F3CA9ED822408342D1D8275DE9995C9626B5D9791090923C9D5D3DDF3EE5A4A5EA
6262B0AF23C8A8AA8798195B54E0994A814E4F5D5B9EA7766ED6AB58D23414D85AFC6810A2F090
A9E320817A582D2EFBBD0759ABE9EBE82A3E7F796DEDFD5F7777DDF240B007FE9F9C47109EA74A
8792D259F55ECB6D276F7E12358DABBD30DE8B00A3D817F9396B140058E5F147E9CC7531A5EFFB
FE86B081AA2B2982B27E7DDF75CA715903BCF66080292626BDF67CB22716165A186167DFBDD952
59CF33C00835C870208275E0D264A940D2492801EC7056596B87F74A9D640208082BDAB7DC3826
0AD557C7773DDDF027F302769880ABEABEBC2073E1EC05324BC4B4743A03BD97F00F08E8E24A47
E25E81E380F68A013A05AD1CC7AAA29884E1661F08F42C5BC030282AAA0E838717B0C09129C318
961482090A7C8F348D7A110F22F223A2255F9765FF725DD7DF9F9F17277EDF2E1DF7DFFFFFF2BF
FFF78BBC01AC8FFD3F94383E558F63430EA3DFA70080AF7B84E86541DADADAFA545C1238E23DD8
D8FE360FF801DFDD1CF4812E89FD8D08EF765D55BDA9FD9D836817F39BEB29FD874370C9712650
C03202FF64EA74D378E481E3F4C14C145353450D13D44D51F407FD8F5CAB25D75D7730293D49F4
8A6AC25AB4A082FE1E7A8EA368D73D824751460C22DF6AFA3292C88CA2F5CDECA9A9FD08488E47
1D4DE80A9FD5DBAA02208157CFC0AC2948282D003432000D5F569619B6AB7CFD3740768F2822E5
7E07123434C3010C420087EC3A3DD7969880A00002AAA232A08A23C28CB4751D4C9CB811A3DFBF
4FF43D7F6AD8019A9E7AEA9EE54F7577DF59FC416830A05F20F45717B638003A8FE2285179C9A3
4808FFCE83B5C75E5E27F58D070D5A84DFEEF2B2A52A3778F2C838951577A5CFAD8E9E9A75E4DD
79AA55F4C42FE79CA2D5DCB60D0C82D50C82FC785E9DF43618DC79D5DF2F9239539FE3D8095C94
B8E0D54B08DA2CF83D75D5F4B52FE056D52718117D71E42B8A7795F95C8371D5ADA289272D41F7
E2496233E041813F8F83D7E5D15E2388A82B63F8760D7A178DFFD35C45AF0E098EA21BFF3FFD3F
E7A57A54B629DB53950D50E8405F63595727730D456DD552D5E22575D56A972577F741D8B7C2F4
9AF6045E670C21020BAA2DCE5F83834B042C1068F2E838A8D08868CAA283A5CD0D3EBA17D7E05A
D1827741E2FBF2BDE83D4DDCBEAAFD2F60AF300EEB9ABD3777614BD2BD0882AE362A85487F2377
DDCE9A8AFCFDB3422EAFAA294AC21A3E8D88A63973977DFCD8CA3D534CD3F92DD69828842A6291
604EF735D05D4D6D3CB0DD0D67FD73D1CB11E667155FC72C2A0067266727271F32F2055C7CEA33
F820979E00120999C999069E0096074907EF28B2BFE9F957F7CF3CB08CAFE815CC429FF5CDDC0A
A7CE4751DBC51C069825289A0A2A1F815D05D25FA429CE7714F09CFD652712CBA6091C7890F46C
D1F8E6861F7BFF5968511DF85D6362718918B2B29A72AAAA2A9A7A9EA09557DFFE7D9948E238E3
CBAB4AD7BBB9DF8D1C0AA6A7A7A9E5FF434375A59D2659CFAE62FB0A2DFADD8B627AA6D3F4F76C
1A8B8BB164214842F1D5D97649A6937B7FC2F0B4FD70869D77CF718C35092495462D676814B63D
7894F6F755DDAFA6FED251C890B0881712E0E07C081648FF85A3EC45FDEDE9CECCE8EE4C04C082
A1A84DDDD7FF3EAAA02222A0C279269174607DF1EB535C35CCA662EFE8E46EFFBD33D7990F0882
0F8A0147EEDFDFA339F2D6ACC8E7386E035088763B35F83BDDFC38AD974CFF5F05C3C34956AAA0
EB8E88ECF9A5F75EF4D07605D3DF792F8EF1A3497477D294925F9524DF3963ED25EF49E1748A3D
4B4569124EFCF769A63C47F7F55F5A935FDF8057025454412AA1401216D8B8D7D822EBE05F87CE
8BF2D0E032EAB255C96EA2DFD8EBA350475217F5153CA775A2020BE13DC602C1513DC021188102
57D01CA8829D387F713F77FC88B75FC460BF6FDDB7B7FBFD1706BC47B23ADA8BFD30B202D02C98
24D61582A3799C973F6FA8077160933BBC28C8B4FD1631A30587E2B2DB21F368E077DDDD0E8272
3E70E7022C4B20A7E8288BD1FDFE5902B7F4897C54CB28B022BC996BDAB59C22022CB88A4F7DD7
E789F96ACB55DCEAC3CA73C2DAF52BDCF623D52BDFD1D427D737F5F5E27D9517E03D3DF4D646DC
774400A0B6D34274584FD57CDF3F3D7C5A3D0FE0B0141D4878837CF7409003E3CDD00A02233258
88C40A891CF153DFCD6F8277D5D67563838B47121E08EC9C5AF5F9F751D77A70D4E234E9C52532
4BC35E14F083080A1AE82682DB60140807750BDF50C57E01EAFDE2C283AF3A3920F31EEBFDF7C8
08F71F2E37AFF511C3D7F8CBFEDD8DB09495F4CBCCDFD50D8357C080FEC0E0E0378E4FF216BF5E
4E04E289DF41505289F35955A9FEF5E747272CBE389AEE8934A24D2CA82BA8C9AB2EA4E82AE828
E2822CA2C329FD020DD7D7D808BC324FA228CBFE1F62AA367D8DF9CD405D1CDFC7737D6DFFADD9
C6DFFD7FB57EDF7C54D0BD7FA7DF7FF69F614861C7E1F4D8D9C2D2D3D2C2C489D1DEB4B1B11D14
352C2D0B41A92E56C1D212579C2C2108099F6FEBED2B4A41C2BECBB20E701CC4213F63F42FE0FC
D54FA701070409093A0219F156E0F4D70A80BF78BCB40384B10F000002247309D5C64554C49802
026CF51107D680732BD2E651131B0E0D33BBF0F9FCB0D3C06F6F183BDF3E4B43DC29F5FA82547D
07DEFF5F5C0F22AB7FE9FDC303045400160E0D260803B5D80EAC30D6CBF1EA1E0D4B5CFC2742F2
F23A7FFD7AFFE1777FEABB842855BD6402FBA85AB5FEB100222E32FF7D41DCD071FD6046288A08
0008009E1E2F8BBD3C39500754E7F5BEB41050402EF735F7D1C758777F7B7A2A0D3FFDD0D0C433
BF07F05B7FF67F8E00CB781D341F52E3107DC7FCF0D4F64DCB2C71CB1C63DB0C71A34371861CF0
63CCB380DB58C74A75F74F58C74EB3F38A34D6A9F056D4B80236E89F40B8CD66202C820F8F0814
1CA878AF5208803FE9EE96083C4E68090D3DE3FDE4373FE0F7F01224A859A3921FD20E5FD0DAEF
553552557E143D80F756F8F5CE00CA01FB3F74F440F4DFEFDE79C1DD2FEB5C7DEBD3FEF1C00A8A
280FCB140E7E90D7EB227CFCE3F6E7817AC06040CAEB7F5A03B80402FFD5F937EB47FC7FFEF3FE
C3752ACE317CC9F44BC42D3FDD3C7FAB774FF73FF3E93C732EA3F4080EA7D3FFC27DF3C5E4A2D5
1E5BC997FFCB1D7E270DDF3EFF664F09F2831BF3F9C338E96B4CBF2C08FF0BABD9FA1CE73B3830
8FF73F4CAA37EB5FCFCCBDF93C1697A0F2BB2733C427CEFFC637C37B3F1F838E7303753C0BAF3F
3F73F30F810098A262967F162FC62B828368DF74209B098A34120D048251279F4198D079F7BF40
D78B473691C273DB758D078F41C9D073351E780767F7EFE27BF40D79B55DB0769C0A27D7CF4109
022381FEE4957D7346C08683C0772A4A7556DCECB16D16468C0AFEA693742F09CB03D20D078301
E05F5DAC200E30CE8206206755289DA8C408320D382E28886849FC3821FB6ABEFFD0B3152BAA63
D3D55BC30D4194AE05DF8E9A200A0C1473E0C0E83315F26362B814141654ABC32536D7D84F6DFD
026458E0509099927E04A18A2822C20820808DF1E3704D37D0AA0AEA6080922D7FDFFCD611861C
2132E3CB361EDE38FEBD2BFE2C19CEE0E27EE2300017F0911A448E00DC152EC097BE42A608F27D
D47EFED676E1B80C33C93E34962450EC8BB2D0340341D4F6F204794F8B778179E5362DDE4C2EE0
56CBE50E7414F9639A052D3ED2D1900BDC6569D5FD22DBCFA81B06CFB8DB1D3B2758092176EA45
4E005E70D7E469D14237D583D349C323D5802250F573D5812D8422C52900AACC8B4B76C7B0038C
BA302222DDDDE94559090AE89D738562038636BE00150DFDF0A930F088087F1A3F7DFC5252B488
7D56D13CA97602E2B61EE4DF773FC32120D3B8EF1967E520821A7A7B8F3892B45560458802C9C0
9C0925820884879F7000DE4D04800F229C0960DA0884CE0E30C488E44511F5214ECB4A934E0960
D47B22135823B64DE0D30824861D64CDCB9D197C9017E80E43E80E50142217D57B5F25557F5D3F
BEF805E07DE97E65707E1BB73D42096E2196ED06068A0933D0A442889043D3A868A0CCC7EEE301
932881FFF73EB1CD5233DDEFDD509A80C093291D71018888B650504CE08580409080364CA62457
D7946573C51512EC58478798808E5C027D7F94289EA76A4F8D8CB117F73D73D33DFCF50FE9EBD1
593E82DDA382748CF13345204E0B9F20064FD32AF09A0E020DCDCB26053CBD02BEB04AF4B2EA3D
4C750DD6BD4CB50DD52022D3D4207E8A2F9F70E4AE0C628A8229D380F4B29D85FC5FC822B31F39
FD85028D5023778F42C308274262AFDB2A42332040B4E53D2BC2F542B0B56353F4C2EA7756A833
43740ADF676BD4CB50DC097B897A01F710433C4CF54D144200B018C4B03A20D55F00CAF032BD1D
DAF0F539D0A9C094B6D7DE02B5DF71A742BD0BC0D0BD7FDD1D09A31C02C03439FC28087D5264B4
242328F74128C2F5BA10A627249AE5F6F5B96CAD0E03DDFFD24620B4BDE88080DD024088151081
030A9AB3602A9237A8835FEF53277AA67224CCCA542A802D76B1B6740AF0BC2741D014B2740AA7
C96A74A242E20BD33AEDB89F0859160820A78BC28A042B25B1AC22F7A290982505061A2FA00A2A
280D877F71E39A80A3BE20AA33B8D0FDD32FDC166ED1B65735827504DDD0E02AD036E08A2BEBEA
7A0A4AC2B7DFDF7FA7505E2708383F7CF27C80A9F8E00ACBCAAF6462A37E702806A1230D8DFE94
DD74DE29E79F7833549ABB32809AF90222BF31E26795EA04A3EA0283865E1C37634882C5BE1136
B327A8E3FF0F00CBEBF85CC6871BA80C623729096713BDD57E57E0632081C7CDF77C8C92D8DAF6
4DCEB4343EB59A373DF731880D94F76C914518658F76F3FD589754E59F69FE2CE3838BA0237F32
0957B58D41408BCB3770CCCCCCF33308C2AA20490BFFDE0006755CD60D598A8709988625304C2A
98371DF6C83614C8CDF7FFDACCFE4D29F255C29BD580AA1005EDC235EEE69F2C99B812046C9709
A07433D0505CE353FFF0CFC1F1DD0D0CC0CC03733333F000DCC8C330E8CF697F0E332DCBDC8742
7240010878AD8CAA4F1FF0FD3F20AE7F782CF053E9C99D375E77BF525FF3F4CCD3D5B394C5DF3F
0DF9CC6DC25F754DACBE82481E21E8EC1E0E5195C981748A0A9000E40014580A8C422464F61C9F
5E4142CCA414A49FD6CF04780A8D57674350C82036F5FB8C27E01C97E09329CA4282775C41D8CB
1D840A532099FF067C13A90CCCA82A422725FFD09E280A71C9CA5089CA7279FF0BEC3EF0F4804C
00830D637F483E16E8F0B437FBD24D57B840000CE7600913F119FF706E6F893AE2407F82B83173
9FBF30E9FF5FC7DE9FF792BB877BD8C81738FEE1AFD47A085C33C2338E98F9FDFDA707A7E55BFF
8F8BE0A33FF5AC21C75C65EF4C3637DFEC99FDAF97D7F7FFDE0B82F30FE9C1CA14FE7F0FDC7E1C
B2C7EC890A0F5FEB41C1E5C9D129DB38703487F765E0A47F447DC5868E0177358EE271D8CDF87E
3473833807DF9D7D979F80593F40355B7FFBD3FC59F8045B7F7FFA1BF170476F700C2FDC67E7D7
DE56EAEEA1C853C5CE1F610B01F37F7F957C8020C77F4D54A47114080E7C95296303D1DE5A245D
F9EAFBE5AB1EDFCC643CBF6317C66137F254E7CF7FD25B2672C975782F09506EF83E0C204FFFE0
7BD1B6DD3188D43CDB3F637AEB1B10D17E525308455DF233795DA012432794D7FF405CE694D7FB
BE9C1ADAA8B7E9DD38D63D637182AEBC2460C4F8FA77192AF0B183060C214BBFAEC6F4FF3B47B7
AD04689CDE6361DCC12381F717F62228B97E8E51080C2CD82E27748640430F9F3F795457C5E17D
DC5E195FD5FD3016A81DD50F8DF62680010040189B676AE5D068A89FCD8DE7765D77CEAFE70BBA
F210C46EB4844009F9C9478E42E79FA9C0408AA7DB4B7ECBE009C9A90B1220151F7D17A84A47A0
092B67FCE5B19D4507D07D46A43B541E8121030111DBA625F7FD3EFEB9DDFBE817F76C6FC6FAD8
C25D19F5C95CFAE8B416CCD7AD8C2D13133DF109DE38957C0C80C92625F7F7C42F09A09CD9178D
95EDEF6F79DA0435F795A799F4112F11D7CB522F9DBE7107D3B30CBCD568EE3D3F9C0081CD38D8
53022883FA2F50F642BE24020B67AE9F5FCEABFAEF2F537700442D8DDF22E0C00803F73BCF00A9
8C8A021B1DDF9F968D373370D35301D62D8A77A4D13FD089541507DBEBE8149D65E7D5FF87F937
E0A1A147914D3AFD8893470011E8D4BF4D0728A8ECB7D0732772D254D0570D49052A0E832CA917
07EFBE36FAA0CD5D938E0DA056E7CE34D1B437BE7C020E8242A3B8514822712DDB3502820824D7
3EC2357D5CDA3319B81390B7A0055A7BA15DFBCAD7E8DA35C5CF7FFDFFEA2A7CB74DBEF2E55435
CE2E02D82FA4D24DD7E7358F57C562FF89D6F77BCA2C41BE36DEF5C727F567E5CF5F75FE1D7DCF
71DBBDFDD7F879CFDE75C45245249E71D75D77D7E5FFBF6BC62EA9F9F9C18922A0AB7F87616318
8B1828FC7F9FED06A22AD80227F5EFBA6BE7BA70CE5EF56FBDAD0A62A80A02A0AE080AC3943F42
2C62EBE732DD2FE7676FAF18FD031318D889AA90DA23EA23A7F630F0C60CA29C37F733E7D6834E
0C07860E7A7E7E9FD8082B0282A5AEC8F9F5FD7EEB92F9EFDA79D57BAD932649B60BA3F8C985A0
220213A36223CA5D849022498787DF940B89FF696CE3D6030C256A6A4F01154F01299CD9E2D1E0
C840280AF29BFED6A0489B50D42BDFDDFCA6E0A1CE2F4A7EF56180020817D5B2350636001EC7FD
C11243B0023CA041007DB7CA02AABF1BE822545951DDE557BD4F9E012A5D57D418283F7D45A175
83C9FFC831A388D20294D3EA9018E4327DAF225403A4C140E3EFC9438E8FD994683A36281CA86F
D43161249D571657751CBEA5A0355F6F3F5082E103010CA3028BB28FAB6466A79549D5074DE883
93EA55EEF8E371CBE3D08DEAE3D154FD1CB96036B6A0D60386912442594C5D68A759F67F9648D4
1D2BF6D583755F854D77F8F7F13B2F5B4A97C65979E8229FD5BA9EA7A88B25977D1DD7D258F48C
5836CDDFA222B9209D55FE3E1D2AA9BD451F61E39A19AF576DB8082C3A02A09562D0166F6FBE5E
CC9FDC89223724193DCA448D3EB3E8ECDBCAF7962C0379D6FFFF59E48022357D5567F000E38338
2D6A29E4AC73A35DE1D50DABE5F57ADD96B7E5ECADB8EE5D88E96DD7B55796BAA0D6756AFB6739
E6DE95B5DCA45FF8292A2EE106C467D5FC7532A5F74D2F92AFEBA5603E1FA7D9402974DDC82569
D98A6D5DD92CAE8C571D97677EE139CEFD577F3D50B02AE2D539FFBA366B746470D5C4AE56CB29
696571701434D336B572954F9E80A769F4016C6E89F5974C69D772A3AAB295254A7EE6BC2BEFB1
185D308021C66822E64D4CD0F6EA246F57FC3F40CAC8A3EC779577D2B5DC32A4C8B7550A1D7756
D9AC6A0F7622F62755B54D43756FAB429594E2FE30DD05F85D832B7DA7E0D6653DB385DA08A80A
2CFD9402986F6427F4FF3C0C83ACA9FC08B29AF6CEFFEFFCD1552CA28C6489089DF82DC57DF42C
0000490D5D57DEF171FF1D337DACC5D0C421091280A33D0D005A9CD95CDC26AFD5775DC682D37F
CB73F4BD7BB736736573DDDD0F9735FCC8E2AA2C5F64B27D411F08F85D742E5A3383BFCEA871F1
F1702F07DE1F140C2FC78281E1709327777740C40E50808CFFFE30BA00397DDFF0A6FED71ED752
5CD80F6EFFCF04F050411391FEFA4700002BCF4351CB9078283C5DF78160008089D3051E7EE049
DD741E0A645C7BC720B72DDDD2B52FD8DD81C1F1FCA520888CF880158FD7B5EDF0817874022008
216870088DD1FD863E079191FF31523E81E8FE06DFE8D79F225A7F4751FD17F4CD281B61F91F90
CC83F47F4A0D7E75E9FA74CF44CA59D3083086F41D5C011B30F888748334B97EAC0E5C5F6A20DF
16062FD017B5DF67D508CFCA802A5FB69459F9E18681936D0F0366FA1F2FA02F2B9DA4ED5F9F98
1F3F2CA9AB27FE2354F5D1BF16FB5521F477F411FB31FDC0CB6A6ED5E55EDD410BBB8D458F478B
877F7C59E8B57377C097CD334875635357EFE58F82025F73CEEB74042620095FDCEF3CB025C065
791C099C189069FD9927435BE7DF9FD89689F9EA0B2D6E0AF03447EEF090922CB487C13E3E0927
BE8882915B485E4245A72C449A4BFD0D310EEC76CB787FC9ACB49ED76F75DFF4F95CF8B0AB6BBF
9003B62586AB4AC52CB843A40AAAA0AA02D0A5000402203029E442180052292670AE62A8FDE570
0083884EA217EF53E5E7A2D0943F7E42EACC42B826182E3A34B606A663EBE76E7F74492C6A3E1C
61886FCB56E9023071EE62E74DDDC1042D2D7A923A1B400F5FDDCE77116F55E5F4B7D5E55E4F44
5138380F51625424D1E0E7D7F56376844411EE02E1126DE40B6979331F68F21F7E7590217DE21F
A7CFF4B6E3B7D4FACBADDF7761CDD9077BDB89C77751F7AA829FF5E9F3A9FE87F81766045EDF73
40EA9D020794BDB81D8FFE61DC7AFD8B6756120175E59DEB0799D931DBB701DD62DE904713DDAC
8514E38E5D34084139A621B39FCFAEBA8D044DD457F7DE74DB152C08C45B365F7FD41FED614BE2
84086C9019159FDCFFAEDFB6A548CB1792EF8F8C3A8BAFE0E46F892EC0A578A7AA4E88CE088086
386B5893D803D6D6521EFA2C3E07E1BEE16A5B14BD08D2FE0EEB23362936F47FEA087FEFA753D3
0A95F5530A54DC679140AB02D0BDBCD86149CB4737E9E386002CA74202B20BEE493B22DA07D0F5
CDB34BD884B43ECD55D86629454020E08627456AE8039E982380F8155CFE2C29EADEE8F27C428A
9FB96B0F7942918D55FC7CB2A7E029E8730951D54A3C6F08892268828F002080EA895856E637CE
5955145DFC4527D58D02880A9FFFF323C20AFAC2AABF9F9E9DD2A7CCB6BDEF70ACF57F4F27198A
F217E1E0280A20A862E9DE3264C829EFFE324582052F94747A753375F53FF7FB555A0098CCCCF5
55F01DEC73273D27862FC57277EE7DAA0C34A82BB7000A0922BDF47D1B84CBC674AFD141F66DAB
D1F4B80DFBC090141AFAF817CA1AC980A05F72705AB43D01D1E4CF13A0F881526C3EBFDD49A77F
F5CCF7F48E95E71B7951C4892978756E24AD67A7FCB1A7FF1FF78D6938C10760741F73DFD08829
1623566C26DBF95BE50CA361FAB2C23D0FB88F400C602C2A1680DF28D00AFBDC0A1EC0D7E75CA3
50A2ABFC2021D00D735F5C5F5C3C5C1C1F55CF2ECBB71C1E2DB83C8FA3A963AA0353FE8BFE80A1
E08C73B3421D98CA378B9DAD3D0CFF33F8EAE3F7DF3202C8000028E1BAF9FCFFFCCE54C73DF53E
FD8C8DDA8D0C43005CE0F22C892F86FA3CFD83E360202183ABB26080C8368B9CFC4EC4DC4CCCC4
FC4ECCCCEC8C40FF33F37334354CDF4C43A32EEB202B9372F7F714C7373ECFA37331678F4352F4
74FD3F08FF83EC357F4FDFC34F8C2070C0C1D07F4F40C0D3FF1F1CC7CFC3FC3002C80720C00B92
C90C0E76B1F530DD34DFBFFFF53FCCF5FD4B760D1082FA268DFE37FCF2CFB3D57D7C87A864C4D8
8352EE43D3FFF8C23ED543CB4CCAF1000DA2720C0B0AACAF837802C77B6AB073BC2F0F9B36C000
0FBEE756A0303EE71DCF63A34A043600094052C67377F835E0CEB8C556C705C4CEDDD753436B1C
BCFB4FF8F5F87E3FB58E2039806020A35D79EA0F235C77FB775DF44811200E88D00F8D8F4D835C
972B6A1E1AA7605649F597E12A6B9DE143E0710D52803CA6C49700CF3FFDFD3D814F4FDBF65BBE
C12211838CC723CF3CF70F033333F70390C0E0901D31F71D6CD74EFF3CF4CFF3B7EA13233DC8C5
4F7836302DF5C7DD4FBD4348F400388080D00B4BA1783E0D3873309CF78CF08F6332380DBA09A1
7F8FD7E851B283DB6C43E0DF7EF5E8E75328353673D7F5D45880AF4F58B4422C3737FFCC3FD3FF
FFF7FFBCEB0E43908AFA034AFBF78E380207FFCEF3B80F8E005633F0AB6B0EF20861EDACDE3AC2
B08C5C6DACCDFE027486888301A1D762A71F0A47F2E4052061E89EFA3BE74B9E7307C105022759
B60607D255F62FA7E946A904975954453F6008AA9F9534971FE508AEB28D906172540547C07029
F256B78282090B217EC89268CA22B25CC87426349DAE007455B3D4EE2D2F87D8F2148585488A06
E5462A45148523BEC8E05C702082F8B334C9E14414453A9C9531151E462E831C7CB42C82A505E2
2E2262901EA06A7807C63D82142D221C7A1BF64898A1BE21FF60000300EFFFFFE7C3597F1C08D0
2028B11FB1D69C30A03FFCFD03F0BF8778F235F2642670B0909C5F3B0C016280306D0B201802B7
C6918D1CCDFF7FFF3FF7DCE808AA38C6E9BACC5C36FEB41886C6C2D84C9D4ECCEF7FB272054C54
C0C838EB8972A61833A742AEDCC4095777DF4F40882282290E477F83AC7E3D3DFCE0DFFAF20BCC
687F700A03946689BB45188CEA9BDC360982AD3177695CF1AC29439149796BBAE98119EE7B09C2
7BD97EC868A233202EE5B9B8F4C23DCCB24524B33CFF3F47C9797754E1FD685050568DE57642DD
DE4FFA89224E4036243A37C820F51FE0691877F73FF3FFB9E93F8BEDD575DFD4DA44761923275A
E9569F797734A6984957155125124E8A249D7C359100203403EDD68D8CCE38E70162162322022A
7957FBE9DF62100402474C74CA0EB9C3D53BD7DCB75FD7FAFD889755755B77C76DFF8096D35E8F
FFF6CE5AA02E5517F713C3DF3C03F5D2B7730048380256AE82440402888A04B202AA820B72E72F
7C7807DFCDC1FD3FF8BAFDFEF77CBE8F80808401F5DF7D860CFA73850E551C9E0CA6C102717800
290AE45F0D860F9BFE52223FFF2023DD4FA3000F700C80837030299319AC2AA5471F52AA88765D
3C7D51EA622B9170545C5474D0D1AEF49E1F91E321573ECFA0F2B9537FF1EFB41C3F7D0EF63DC7
73BC813F7B839CFF8DC2EB7CF7BB56E72824F1DF7FD3D40F420C61E318F8FADEEE5DDF3C7FFECF
57EF7FA310F635F71A503F43FBA025F63A7D7CE004C0FF8FEACC86B377F3FF6E33E144FDE3573F
93FCBABEB7ACE20BCEA022CCF324FDC3FB83F70E365BBDE4E7A37DC73DCEFFFD809B9C3573BEE6
89E24DF73D9EA3027FD7792A97EE4B0155C6A6B6D6DB6C0B2D56609FDA822AB2DFBBB09324FDEB
60525415070820581784844DFFEA2AC758B2EAC5FB285D8565C76ADFB3A339282AB9D72BBBB2AB
EEFEF6620EAF5DB42D2FEAABBA111F9983DAB069C42A203602807B1585AA3A1B01DB09C58AB2A3
0DB52B7CFB804002595651E4A6AFAF5DEDB65AA277E98A217CA30B2700406A2AAAA8D856F4B30F
582021EFA492BA213F7FA557D00002C0E6A4AB8276922AF620CAB2AD77F48C2008BD005FCE4E45
D6CC2E79B10BD6B4A30FA808D0143F816744D10CB2C9B0296C2DAAAE94C130A73C7F44DDDCDCCB
32322222359E6E241587B9BC4EE77129647537537F7D506254FCDFF8FE821A9BE6F6BD80A4EBFD
2CEDD48CA9551CB5A7A72E26BDFDA98824A5A95C6A6A4DD590642793EF651454009008FE22D4A7
8031393232EB70E10A961868276A1A25B38E682DD1B1AF57882A2E9C5C7A27D8505145AD0F59FE
A9455F1DC53CF32AB3AAF6210202342924CD2FFD7F31FC7E8DEFFCE73C9CF7BE3DF7501281458F
C40DF3C14483F2E269940DFDCE8F9FFF65DFD96D02E5CEB14BD33FAF158274EC8A45C69A8D6D37
E9283DFF00FA8171ABFF08FF43153BF5E09847FBF475FD3F31FC2663E730CCC7D7E147F0848D8D
F08234F9F1D74B254CE0DEB873EB3BF2DE04C4A83E8AC93FC78EF0B4E87AFDF49DFFDCEEFAEF73
38584C21D87EF233C68AFCB8914E583F5714FF7DFFF1FE94338BF17AC7249FCDAA0FDD37CB289F
D4080C9F2C944F2499FA8E3FCA669B3D5FE9CCC36EEBF7A03F00563F5D4C0F758FC0E9220BFD33
F317FCFFE8AA616D6F81C502000AB0143B8D384FB2B9F98DA1A3987D5D2FAFEAE93256F920B555
FFFE353F7F2DFCA09409F87F1CC00C29D992A99D1FFFE9C25B777F7AB885888080A1AAA414E4EB
1F7616EDD62A12F8389874E0E796AFA18943076066F6B7BFFE2420D126F17C5F4538C68750BDF3
A68918AA3F34D0CE38EA0E805209187AADF6E3508C300534304B06C24E21FFEB2C5AE0523A59A6
3A0DEA1A2876CB3777237A402602155C1B0F60E8A7879E25477A5D92A6955EEBE627A2794C9F3B
72243A8AA552488812C28C1899D656D09A9A4A249A90B9FACA504952E05A9AA476180AAA447890
B1880FA559D6C0242851C6A2B4050A173A096A9DB55AD0CFA340432AA5B24785DFFF8F8F4310CA
A008DB12F57162104807741A35D6667A93177D6E6DFDDBA6A048104A8080215A585E54A9D8A989
FCFC2220EA8B836029F5BF5BDFAFEAA7F6A35DD8DF3DB2FA82AA0A2DC0D0E84F0E0534F8E86F91
3846343D8742B5A670C8AF9F1DD72C982802A4A9FFF6CB0CBA9AB74E23739696DA0D0382B60A14
F63D3C2A932372973FBFAD0D140A6ABA059CEA62155A5D8F7FC4CB5AA969649A249AA4CBA65765
E994F5605C92484A6A5A9783D2148521DF7FBF89E754646485A08DDB5E87A10B1B2237DBA85AA2
AADD0D8DFF728F5F3465991A237F53E3230888A9D557E04877C0AF2BC7DDC6822BB1FEC595A2B4
CC8D8054898C2060257151271071E99F4029F23DC2A671E025FFFCADBB0CA8AEC25D8097FAC7DA
CA989257C000000AFE815F55CFDC4FD3DDCF695974140802A88A5CF8F60B47180AB6B4324C9FFD
FD5AB75FD8280A5F64F5C35ACA96869FEFE5527E98364D5664184FBFB9957D57C5BDD9D2EFF41A
7AA292DBE09825CD946587340C623EA55F7408FE3A0E95254542267CED33A81D3A7A010D7CEBFE
335ACA0C308340B52BEBEB8972E328873727EBDA2247EFABC08FFFFBE703BC697039E073E15C7E
F68EAEF45502EF56859393135B0B07CB904E903F4F88A0D240802001AB4137F4B0222FB23DB08D
38C8B55FC5FB3DCF2C099C999C41C9324959A00A772255C75C2FA24209068F0907E6F9980AF9FF
70F230DC299BC973732C2A97FDD928E5AB992812829505CC42ABF597D3FEDB9E738EC1B92DB562
924A3B3AECA5577FDDD5F02D7F323F62DA83224B27CF699CCD10F4F76A4C9EF4601BA4EA137B69
A6A2D05358988AD2143B4690BF5EB8064256E10F755476E0ED8E574D8739F5F3042482E4243EFB
54D4100E834556E385F0C89C5150EC8475C19505CE87697A0555447E7D1791F62C24C543C1F5F0
B7E1D5FE254862B7D54214BE00F8E7D07574E2477D902382E6D57A1BA7D7B941C457EC9175FD57
12C8D578D731D1FD8B54145BD7E5F8E709DA4D547345FD5D2E1F7977538A5F44D502109054C3FB
CC51082C0B5544EDDDF84399D571D4EC4131518B347F0BD0B990BBFF8540F95157BA723F514C6B
578D412D3750E43B0150AD150425E18FD3813A7B56EF020441D558B56DF0D09559FB1A7F6D9F5F
B9053247654102AF7568E72CC6D9F15534DF8E74E744D374C07D14FE930530D5D7CEE6C14DF168
366A7F54FE540355FB5510AF5607F958B99451D09CBEE0AC7B24DB37705054F1A751A36D041885
D82D9DD9D53A4F3E2E07D00915DF5003DC50D32654E67D1E84E31197E174015504E9EFBF57C049
3AEDD59C53DAC454584EFF52E55AFB7FB7F7510191957E35510B87B973D44407A78CD541489410
09EF81F71003B2042DE51042544E3A7B41045FB568DBA547962A50408EC14527FBC547678350D1
3B952F006E45DE4407B578907B1E3D50D4B2C5EAF79A090208CD1770828F59DA1053D5D7A0E397
1D962C1D75530A243DA778C51FB46954880E49A0FE85B9A6538751A525F114F62DFFC44B857D78
314F3D4CD8AFE504081C77428B56467269C26D9F4EBB6291625084765418329DDBED3429C72513
078D573339CA449ECC5410EE72531C02C0225053B8DC9D501427A4D504E6DDB3B56F330F20DDA3
2EC918ED9574DB937A4112376424C9E054274E74632441BA5C6BA4518ED558B4C8427593361256
C4B3268E46DC25DCE91838E64396A5599531611ED4EB935E473A2156A757DAC748B59552BE552A
E9D1F2E4E95397916AAEBA225845EF7555CC0897CC28FF02DE928A0131CCE7E25344555DFCCCFC
E02E54906AF42D3F4EF176E43FC29F66A72FB4690BF5EB9EB80A4046C114354F4D7AD63581A37E
F8383E353EFB397C7DF2E0FFF5C7E8565FE2C75E223304FFBCEBA22EA8B8031439248818593836
8351F33C2F0848616202029D46F750B8F8DF26E7259E7D3F6CCB8C19FDDFDF267595557ECCB0AB
0AA877AF99A7F77CCAADCFF7787F1D27E171F8749AF22CD9FD31A622D3EBD0350CB2B005A58055
E7FE524E12424687A490A2D078385024DAF9F51F7D8597E117C334281545777FF77D3B3BA9E5E5
5B560C8604A04278220A0A6622222F8C741D1757DF510F2B8215AA96805506A05594463DFD9826
777486FD475E55642400AFD08C2314A6142E02E04956240DF72226C57FBF71DFDDDF708007CC33
200DF3FFFFE855FA175850E2B8E113939B93381F7002EAF5017ABA473B074353CCA9CFAE8F7FFC
FF20C87788C8A21FC288FFB6230A1F900B62CB6082C2B7487642E00B3762BF659FE013D00DD800
3F26EBFF77003DA2AF59480808BFAA3C0DBFADFEC2F578FAFE205E3E0821483FE8311B23792352
EFF0BCF72EEFD8FCB0F512F484886FBE2CEE9F87C750AE1D0B763E24B4FFD32D1AB5E7F245BF44
FE41EC0A9AFEE17D43FD4B805AA1602B6B888C908239353F729C3D2EDFBA39CDCE0B2F211957EA
A37BEADFF00A1D0D02A44040E0A80979EFFDE2BEAFF88E22CA3111B6080D6FB72222E8B8DD022F
F73FD33E007F1FFF3C01CCCCCBFDCFD000001CCEDFDD3F9E51D04124ADD277993D7043FF9FDFDA
7023EF34DEB388952BEE48CEB2E300DF7A373AF9E338F1E6F064C63ED0936403E05DC0EC8A08E2
0E4BE7F8824081A8EA37FFFFFD2A95019C02BAA88242581778D85E84CC003DDA6D8888FE23D6C2
C1D2E2E7F708DC22A9FA00200E031810599EB6C32361FD39CBDF9D49380BD4FD2A0A186C53887F
43FEFCF947F7C9FF7DC89C09DF48EBB7D0F7F8F3F2FF63FA2F013D14E335FFBC7EDF9FFAFF6CD3
A37EBD99FCE93CD1CC000EAD95CF3DF3F402FE873F73FF34FFFAFAADFF87EFFE807962E67AD00E
3976D89DE60D65A252188115DFFA43682E81900F664FFC02009AF913D66D44C634681F6E096FEE
A40398509F813A5FF4F423F620021A0C4B8183FC06F7C143A209251CBC81BFF6180CBD038FDC3E
9F45F7FD4C8CEDCB8230BCBD27F2ECABE577B560042A835DCF95881EEA8FD030AFA900002FFECE
203DEB783D2100225DC21CF258CA20CB7E7934C9DC7707708210D218FCBA36A836DE2E90A8A2E4
2DE7CB7D8A9E3D4F47DF41E70820D9FF3D733D72CA19FACA14397FB7FEBCE8BFF5F77D7D4259FD
024B292DDF7F7DF33CB3C8EB252DFFF20EBE0C89757DCB732C95F59412703F8A3A44147EBFA9DF
D5FB73FD0889767A58D97E05EBDCF08088FD5AEE27DCBDE1DCF548562AE3D0F7F49D8B8039FDED
80AC0E7FF0BD0E0D4FC0EBE39FDFBC0E7E7DFDF8EBE4EE1420E9C8BE02233DDFF30300092892F7
6F7BFD1835EE160D279FDA7F828B2916FA2D2A4F25FF79053B7E023094B539C81CEBC6BF4A9EA7
08C87A2CBC2008242828282150436C87E0262E0C56BF214DAA2809E4BEF4BD183492F334D66C28
8E88B497FBEDFBD20882A257E3DC2C3EBFE72DF53736A337DF162923977FC07C3087FA0D03721C
860D2FD8F8325EFC6B000DE3ACDAA358067EEF1296680E73F3CF3310C4CFDF2FB27C5BD81B85DF
FFB9CFDD272774736BF6C6F355ABEF69CBBCB7DDCE5B5D45731F7CB31AF2B2A04F7F5CDF8FFD45
773DC8D2DB668E016F13390E6BAEAF9C0A7C98C9AE3978B0280A214909B1A9CABD896B080B74D6
DFFDA0A3056B3B36BADE15F9E202402208179F0B74EC8ECBB1EC5EA3D7F87277F5F15F16C8EE83
AFA7F1A7CE5E060A08BCAD673C5823A82B94094C7D390238DFB7F4014E03E8E688FCBC972F527A
07B4DD448F53D688681EB82EBEA76075C75F71986CE5EB2A52F397B86BAA32081085E35CE0C86A
F1A2531FB0D2C610B2415C1FD0610A6C1096F87A77F2E4FBF9D37F33090F1499415C1A4D87EBDF
4F30C643C7A9427D76D7845BA48542A4E2D913565CD747A5E828F327FD52DD3744F7C14B116CD5
66BEA735F7F9A81037F140E9CCE03C5337380F1430B142522814313F7F6FA0395FB2A7C80B028C
53CD3BA8E9330852429C0A722006FE321D015597DC392812400FB027041E7D727902326A03C770
128287D5C7D7C50928137879ABA07C7847D7A717A730A316A191354E77C89F11D5EA004C25FF09
3093456E9D7F87A7F357E5F9FD09A57C404A03095F69D7A550A3A75471C1E73E89E45A1C282022
10A093D56265C9C9014E01228E33EBAD31011FC0174A0394FDDDF488DD7FFD85D966ED144509C7
763A00E39C54B9C77600407EC0F63773F178758E714C53E41DE82E71DE8FC73FC738E714BCFD9B
B931A3D65128731F80B79FF47A1FF42523F9410842BF075FC7881FE3F0392BE91472B950809967
0A55779E439B55E973407097AFF8EF588FAB1DFD3AE7A2DACAB2F2FD7C3DE7BED6995C2885E7FF
2BDEF40F379C8BDE4DE5E300D86FF6EE74EA83457750B423FCF2E43FEA41B004ABFF30D023E622
0918C903442408AD830E63F78150A3A50D20AF68929A22C4D0D4A9188A78AC912092A127040908
A6AE150D8E7319962C0940ADAF493C12486BE91A84BF36867F76846841A12BF2638990D803637C
8E2963D3A7E2863D8D372EF7A7E0C40873AB4A075DCD4F5F73C9ECDF2202283FFA002E8CC500AD
DF41D56B7D1561FFCA330C2CC728DDD703A430947D808088297F87E80A2F4C3F435F7EF7F7BDF7
7FFA9DF9DF5E992302D7D7FD69C809238A0D01D437F2507A45A03C8722B7E7F9F60A7A4422A81D
01CD8CA7CE1E01C9F9E9C38C3E9FDDD5354D7533E6B06AB767D55F553C20AFBFC4DCB8382BA4F4
8016AB8D7A3220752F73BDFD3D6A4F9FDA1E2276379CD28F85F54BDFB784EA50FD6BBF5A069209
F7F7D44D14A0283DC9F8F0794F8070237733CD3CDF309DCDFDC80320C8CCCC1D9DF447B3EE3B2E
FE78C243E08BA0E7C5022C782E27EB1FED4D505A83D7D4FF3BF10483D7D080C3CBD57E7F1F777F
CC9CBCDC9F2A02123943437F9F9FAF2F5EF5C7D02488042F56F7F9F1F51E834AD0A809810252F7
5FF209CF6C38656A755D8D6BB88AA8D53675E83200C8233C700D2F0B3DC0E50C987702398C0EA7
DFF1E87864DC993D7E0E5ECD88FB2F5E8F7076FBCB978BEE2F72F7F7BD6DBE957BDEFFEFD7E272
9024A865CBE732F9EFFEF7EF8A6A8228408327295E5757140DFDC1C147B88B45AE62E7320C20C2
7BEE460C277F98083275EFAF4B4AC34B05BE7DD7BE3CE5E378E8A081669CF8379E77AD9EF7BC56
B7EBAFCBCCAAB96C9EC077FFDDDEA0D32020DDFB6AC49663CBEE0F27E89FDE7EC9F52796027827
290BCB2985AEB6C883F5FD2C26BF2A4B52F5BD099D7F09A807702E092B4BFBFD1253244BDB6A6B
F32A7FEF9DC2BC268D22D0F7B7FDA47F60E3EEFC115C18F7B80AA3DD130E18D0B14BE283323083
03485A5E4A42D3EC3E5F24FFD21CE608301457F42E8B369D015CCC8CB40F8CEB851F543B7C4619
A1C0F4C0A530F353A4723205274B20EB7FFD1771C390BAA2008283A8FD9154226F0AE9026450F9
2C430C8BEFBCF5AA6775022763A255FDFF56CB8EE51DA744407752063C000CEB33A3F6CB714A7A
7FADB32020233CE97FB8C40982D0FD60C2A37D3F39D98A073C68AEE974237029558097D6E56355
DF5625DFF837DCCF1697814B530EEBDE0D17EB0BC31EB0BC30CDFB9F9D36745E25B38EE7DF6FBD
174E50A025D049140815C7DFD2D296B01C5D15EC0577E5451CB477BEBC9EA0E0EE050F75717989
8BD87DCA2F32D5C2C90810AFC8ECA3EF7C428381BD4222601416AA0A0290E0C38328090318FCA1
03DFAAF52E2E970283C5ADF2822E820C696080A41EA3E394483512E3E1D27913D37722A9FBDD83
1790B8348DEA6C74DFC88D79ABC3187D45DA1C8F4723E1DD542422FD73B2FA0AA9EBA709F9741D
06A01D51078405AE3013A5ED111FA69A3C95614B63BD7190B7AFBB76ACAC2BD0B2CB0A25A40AFF
EFBECE33D4D6E2F0628226BADA381083B50A0A207B509F38109D0CC940A4AE2BAB0A93E29FDBF6
A82ABA08785F8418EFF2B8D5E8358FF73FCFD0CB292A705A82B2450224D693232E2E2571E286BE
AFA8220C93182362C8ACB33A3EF64EED700AE5535AFBCF8243C092B305F892D58831F5CCBEFC51
A0AB0023C8072702149C6CD0A9DA9741935FCE2F870B7730B0009FEC8A63D53707EB71CD8E3FDF
2081E690BF80938FEE09F81099777AACDCC80923DD7642BAD00E938E2040EB28385283DF5C0B3B
B4CA785918B237A4AB3AD5D977395BF5F4EA36563F43E23BD54540002AC0B56BF73F7312233953
48E02FFD1ADD4A05FBF873DCFF4CA421C1CB2F502028937A4CA49097D50A7F75A38DAF7FFD13B2
BD7592408EB3ADA7E677C7E82EB74B260B43322ACB5D727282CBE3D37C63FBFF1C6CD3C20760C7
2A4255BD743602D03450900BCA0FA916883807F8437A39ED00E22FD2917EEA834F63B6814EF330
22DFD51C494F521349F2998B04C5573AA023D70301DFDA7DAC5CF8E2C825C4F7427396BD8FDC8D
72010A8F7F77FEDF6BD206B5E4A2B5FD22883DD5A349378B4BB4C73D38D0F3F4148862823172CB
C0085F002A732949704C08A0C36C71513EFE5FD84805F05B2CA624AC0733A9EFD48A4F7F024D00
70BBF47A4B55A809EDD8569400190FD874D08F4373FAAAE56152B323FEB7DF6CEA3305590AE8B1
6C510A0A295D4C7D02C0E5CE3C3BED0CB7B46DB7635D0280EA6714CB40022E033D51735363EB4D
52FFAC7433E33EDAA457DFCAB3854A268902105CDF9E728B97150C9A3DFFCF39E33CCE30551342
EBA2210164FF2808FD568F5C461FBE290359FFCFB94729CB503E0F2D0E02609C17EDE565D2813D
C343ADDA83FDC632B74421C2C0FDC3472C3621A8E2D8E52B9CE7ED670A9AEA82B4CB8092427A02
C9655DFE3EE4495794621170D820997D735390CA9CF632457B66625FB7FB9B9467B944D6DFAC8B
C653DFF7D7DD9E7E08672249969E259F7FE795EE54002573223A9AEE4315943A63C0EFCA18601E
CC38803A2F8FEFC5F63D81F8D0E8C6A021D042007089C317A60C5E7505DE2F521D8975C73E8FD8
F370FF8214CF41E38082D7575FC5C1C282F4F6A8F8C5B284867649B2A8E00A0E8DC25C2C268E87
1100DDD7F7328DDA83E7F223E3DE7B70D70A32E65D77AA945FDC3410C822E659700A2BCC557F31
7A1E2177FD5402DCFFCFC074037B04247F6DB65D7F7F95D6B51D3E6A4280008087844255275008
85BE932360F1E0DB2CC7951EA28C0021E37DABD7FEA8FF953C57CAA356F4F17FE8F6DF79780748
3532F9C72F80A1840A7475C9C7232B0825260310B5FDDCF772D0BD8AA8776757F1C5E09E704081
F73F71A0DCCD684097D47D6D51F7737B40D572BB05FE20D6DF5C80E5D05F6378057D87D8DA5C20
A28DBADF3CBF35D5B77A07182DDF339C320955EB0280DCB0E788A0E3E10868EE41510FB941FCFF
718B09027D70D74F5D408A9080822275454F7045487FC9C4D5E2AE0235202D1F1F13650805DD56
E4E0A0097C2A03824142A834C099C656DCC253230D1F73D6D1320D7059F9D467273F3B28D14D6F
D876F6F1766389FD79D881D4FF1FA4AF871E792989C7F30BA1C71C0B02B3DA1F7D1F34B12379FE
F9FD7E1F17D58291F34C7DCE3E3DD16A5CF3CCCD7E1F57FAE382FA96DFCF3B43DEAD0533D535DA
7F4974887F505FF6B2828D1C41FC74ADA91C5438D0B16BC4B128C51070F461D7536243907623A0
4ECF3F4F403A73DC00CE338128FF74E003907F80F9B2B8E9200DF406BAEE35118823100ED3EAE8
C3F7353F0FA745A5F2283A3E16258B8382BFBF2DF97B4CA5EE2122232092E2B340724A3E2DA812
23EA3A0DA7CFE3E4F953885F510DDC1C38968F88E01E7D9517D57E08E9F8129FDF387DC8F68D43
4092F5710A02280BC253226F9160BA1E84C9A03578FBC819FDD82A7009177F74938F4084AC0A8B
4F47F49390901F64105E272ABD8556751416CB0888710A9800253F9C00C0814FE78E161C020A0F
0804F67C9D67671A7474F4B20A3EA3E1D954A008032023A3F645BD41CA59F22C7D50451C381594
109A02247D82BB276A7944CC832BC7001C024F6EAC4AC555D745474F005080187CD4C4202802FC
1349E7CD8A31018283C51649273C5150810240810E8202380E0CC91558D27F27CF00B5FA3537D8
0804073208F6AF3D150D430C0100273C52CA4F03C4CFF378150A04200742153C1448C108CB4FE8
51FA71D0A026727D1F935D63DCFCE8C76BE8ABA903DFE34B5C827DF67E3B0B2017E282C29C8029
F8169F8071CBE007779D8BAF9F5D72957FA5405C9D697EAB7EB6C8E756AAD7BE3B000426AF8C60
D5DAA7802AE0ABE7DDC9D4BA7AC24E3BAE0E2935E82D529720B00A060BA961E9022320569E1C42
1039AA380E82100A127C23E0FA9FFFEA774C8E4E5D5B7E05CFC0BD0CF513D5DB890AF898DF602C
8DCFABFD179105F7DF1F6B62E2781C7DFE1E50F674143D7DE7F3269DA7A4BC8BC8320E099FE209
2CC553C32AFB8DDC20892F51FBB8A2C8C3B3F4B291D1533771C88F7BD4813DB0F3CAE6143282F4
1F3F4DA46A034744C136CABD64F7F3742F84FE86FF36A3F76F90573F6B0B222ACD7752E858DC75
51CBA5235F1FFF67CE202B93BE0E02156A4C8DF7FDDAF730447DC30091218DF53D301AA4DD4EC3
40B1C93623CF33FC53373F8802C740454EE5E75BDFD7E75079F7DC68B9ABE79CD7F2D3BD1C5D65
A1EAEA7D7D971973F02E3D052E8FE7A076E33C8337F53A98FA0E7CFFF3F4FD5CCB163133034DF4
371AD0214310DDE8AA2B9E95EFF4BE2E9D1ECACA33D23D47DF9F9F5E25F61E62026F407759D8B2
2CAE7F2D4DDFD7115E1E4989C5C812A8020BA3E991D0F2B605FDF4144FF4FF7DBB152D4ED0B8D4
03D5FDC9C5A7408D020A235290035B30436CE1F32CA0FDFBF62F855CC372FCCA66A423A822700C
9FA4B9CB82F7839ECB2639FC0FC0ADF4259ED018B189E9A44A0E835C52F434EC8CC83C2E2CB1B3
2C330CB0CCCE7CE7EEA9BC888DCDA2AA6285FDC94C3DF556BDC5D73FFCE088143023F7FF63D357
22F83174F420FBFF8D435B28343200A40D5F38C45235A76BCF8C8B8323794FDF80DDDF78F4036E
BB06ECD555EF5AD7A0C8E03030303A3FFBF08380DF3E81ED4CD4BD35F6814CD13568DE380CA383
E21ACFFB031B0F37E0CCF073F7F3FD6365E82A100804D77DFDF410FDE3772E85DD2CA3D8152382
F78537B488002060E8DFB28F54203DF63F7D68248E7CF4DE5FD1BD6E0C96A13E283352029FF2A0
DADE3DCDDEF6F5BF8202828D5020D8DFDFF2FBE0DDDFE3E343BB8CF5835D3C70E836038DDE8F8D
208D7F43E9C835BC7E0601C8DFBA0D33E0CFE18C4F5B17E7000D8D7EFC505113EDC140D43DDDD8
CEF5D000D63DB9A3DF5541C182237E9A0F944CE03E2443FE4080C951FBF742088EA0019D0CD3F8
F832F8549D7EFBF80015D47D0FACFFF4600901388C10352DFD1C23F60C8ED583D0BE3CEFD977C7
68808634043D50D3AD7E68DA34D4CC33100201D48CFE337F77F8388DD0F5261AFD3C8CDF10720D
5DFFF5894BD7514598154BC8F4A4E311FFCBCFA88150B1DDFDA3528009DD2237FFD7FE82312898
0434173E33E8215008F7D43B34FDEAD43A0F4CACCA08257B40C88FFF7F614CFD8FBC318CCC28D9
C71032C7115F8DB80CD8F9FBE057B83E6E02CA31D40F6EAD422FF3006F7EBA0003B83808D51E0F
83EAD4E0DC2032E20F7E377743377743D802528FE0F8ED7F4F8F5D703E4F8FCD7023F4FD0FA0FE
BCF453B18A3559C24D4E9E0EBC0995074C3E983DB2BD0F5C7A391943A85750C2DCFA0FA77B343A
0DD34DCC4C183EBBACCF4CD304CE04B081C93DF3E21D81D32A080363F3A3A0D03392CFC48402CF
6BCFAA0034331F70ED834A341CA1203020FAB6077DFEBB42B0C9CE0CB4D0755A02AC820EA173CE
A1310E4F121B38D3C67D05ABCF73D45DF2020081F034031F0C93A6313F31007DC55891190E896C
84B42E0350D46030FE373A124DBEEB02B6C3948A0D3C592A4C8AA8AD309B7316C0363FD8683800
84CCEB20DB05320C615C36039313FB74C473AA3AE2088CCFF13548AA730FA2314FBF7AC482F5CC
00EA0395C5FE2E6BF81CF8FC6C3E82C143CAFC61805C80D8D1E350FE2C5DC4A3217412007822C1
A490B8F8BD2CBD74CC03CF87722332C33A208403EFD09161205209957EFD02228A1ABCF44FE3F8
EB48A60F809C24BAC3DC08FD5AA800C88EDD71BC54C33B80B361B0FD322D3DADE0E7138204C272
38681A821728EC8234C138B8F6923FE3D733351D3BAC7D3CCE3373123A37CC8CD34DC4D48096CE
7FA0827EC4BFA82B7FE3E340084218371F4563395F291A531304C80821CA02ACABA10F272249AB
9EC98078F9008AA036944F00F17DEAEAD6FE335009E74904B68C2EA83BEAB814802FEAE8968DC0
EFA72B09B5ECB08A2EBCE057B215554EAAAB8282A750FAC8008560157EABCD791FA0B200283033
2E30FE3DF6596CB001020000328B28BC3C1EE11BD5F374F2609C8B138721E7F7D58CCFFC3E3404
1FDDD571E6F4B7D3F79FF42E020A1E214D6B85A7F0ABF605153C78E2A0B6714F66D929AA2DF74D
AF551702302020C53D7D657682B93E348F1616A8C01F47D47C9D1A7081303F9A0DD85D0DD215E3
40AD417FAEB3947147D7329C5547922EB43D679434B63D2D1B3608A9CC2CA5BF9CF98C2A79D97F
31A7E9F673675B697002DB3D714C820E5CF3733CDCB9C827D9482424218AD9DE7DB210A76F7B1F
BE1F189DBB2C7655CDDC080AA7CE4771D9EDC70189BC89898B825F43F2D557FD5D25C77F4FF67C
27556BFAA8F0F8FA3158814C37F5CA049F71863232AB4AFEFE9373955E575012CEA25FD276C79D
11D7237D1A45D7514CBB896A249D4050000A5C7D00F27F411440B01CEBE5478DE34CAE0350D5F6
7D994A7E81570B0A75FD9776836826202624909E00257F55FF4C30AD27D327505CC42A10940149
E0A0A9F4C97DF3CF229F3FFF7000C700072BFA0571D5410710A39F9F9E934095F4F3CF3CF0EA9A
2A64415BDDE77FD789BF44709DF635E5799777293898C9D387ACCE8CCCF3332EB697DC827D9682
61CB67D583977F1FCB3B3ADCB7F50E5D7D7E594271CA22C242717E7E4FF3DCC26899685ADCD820
2234F8973F2589C2BFA0572FCF2CFFE0C30CFFC8320C30C270AA9EA0D9083E20B5D4F83AAEA021
2BDA03A5A3C9A8A0A9A5515E0102BB1B130302C08A7AF3A5FC7E32A75F5CDCDF85A822AA8A57F6
82579595F733FE2A3574CFCB3F28F529F5687EC121A708108228D2CB7796F92B5F75F59621A577
DDFFFEFFBFBD16E9180D38209E830748088BA65C96F889B7BEDFEC8A04B18DFA1E955F64697202
0020B5B9C730A5DC075D5D2846BE5F953AA1AAC9561F532B5FAF6177C3883E2B5F99A9B74D5C21
F9F9DECE8B956EBD762E52592228394D072A673E947051D9D969676A759BF42F6F35C16DD779D4
5A897A55F7DCDF371E5F9D769D5C79D496767B0C9F9F76AE9D9156AEB9A78948BA9D24B6973BF5
A9919302938F2F510374791E14CB01D7DDBEC580C88DE3F01852B124D13F845C282B12541CE0B1
34923BC430C6C8E2FFA7AC414773ED47DC301B0F8543DC8D37DE834CC1ED02B8B87BD3681EF32D
E0C74C2D4314F8ED4327F8CB8E9E8DC71C5DB73E2CC12240E3ACC90E04D08E31CA023AD4083763
2CBD4E0435FE6A3E8FFFF30E80E5302460508D6C318014034838808008CDB8EC2DCF3D7E4D32BB
E79B7E035C3E51AF59E4D10A243EE283053DC810D3F9FE7D3DFE1E779D5550002221E1DF1CD50F
4A08480D9E9E85080A4EA2DFEA4F9FAB62F0B021C5C5CC730235747911CCC733337777B77350D0
21B5314C88220D29D8400621CA85381557534F3F8C8839D567DF5EEBC73C811094281D00510442
455F1CBFFFA2FF657C0380200002B03B030C300BD56C82989BE29FDF60202222B5A7AE7FFEEEF2
52B80A7E7E1CC0C8F2C30BCF0A071C01E77D5BFFA9CC21DF27D4989C6E4C27FFFF1C00C20B37D7
756C002EB5B41228243E00FA23409D698D1CE7765FF7F5F152EEA3CEABC7FDEF20AE3874A37D7C
E8E2363239F99E6A3466A2AE21DDF3C9C123D7A5EB609A9C279CC08988169C2F8238EA0FF50F23
EAC7CD9A15EA20DF6CF7B7134DECDCB028F8007AADC57DD571B1E3E08A2ABF897ECCC6CEF200D8
3771CE93DC9E8BDE2E37B77CF41E3BA898275AB2280EAA3F0E557BCB8BCB7D8DE98C60E8341E38
2C1B002A4DA8698DFF2E2F7D60F2372E9D37EA3BFAD3240ABA89CB2982557020C0F5058CD8212E
1870E2C2100183407AC3C62F7DD0E0BA57C7FDB0EC3308822EC3F7740D71D740A3E934F730FC53
CE2B0A90D76834F7346CC2F349CDDBE806A5F604DD94CACAE2F0ADC0F421F4AF6C0D88285FD774
C08E8DF07DB9C3CCC3FF1BD80AFB5FC7DB3F954105804E7BF4A964D437F13F76E2CB277F1FB11F
7C733A022060B1C76897E0255AE7000AE70F4B78D2E322640E15DFEABAACC24E4A61D1BB0332B5
EDFCFD4F3F4FDC63F09E9E04823208F18FCCB40A8BF653F8B8BDAF5DCACAB6090A38D736153D41
F827775ED3B68B3AA7C00B4734FF0888042A3FD3E20DD8872287D982E081C781481483A6CBB0BC
B0EC3E2E58D9FD0900DB0102A202E35CBF40280C9276C4F0C5D5C888FC05E9815823860D688968
8A2B7BF40C9048086C03979C3A89856B523CE09E352529FA080E4332021D1183AA7DAD8F7F832A
9FB836A828634C78380D0E07120618C475F5FF927F74F0FBF3C23EABD74C1E05FE0F2771B208ED
8159D279F8998B7F77DEFD97E83973F108AF8B5EAC51FE282BCFCE7CFF7B838426BD57087E8D0C
10EB10234DC8E1C74901D6D6D45152CA04B89AF57C23ECB83B29B693F73F73A27A14B38E71FF70
C88F89F77F47FEDD71A3409384F5FAB2487818BA8BBF9C177F77B06C4E0242E41235A3E06CF8C0
F4BAF0095BE78B7D8C9277B79778D40B9CE8E0F7D755E300E9F8AC5C566A9FCE729C93C182EBCA
737D2A5EF004BC0981DFE0EFF0EDCF3237330300C0A08B785F4CF1DA72717DFC68A78DE7CFBFF2
2BD06305AEACA2330CC2DE38F45B86BC8F72430037E00C62FFAA90D78CA040058EB34C5CF7209C
FFDC1203A030E0902742D4F88F2279D9565F77DE3C8BB9C18DDFD1FD7D5E99E7FFDFD683DABF01
C80A1E037B0BC32D7EABF02DF0F7AFF0F6A3F7F5A4B0E7E32240E5D1788BD465EA0A7CF4583D16
1C24F71E1D8C9025071F0CC7DF7D761E39761F38F61F97E0D637C37CB7FEC9298E3C0A75C7DEFF
C2BFC282BA850ACDC92188EE3CBF2492CA33209FC7E9C8AE0ADA2EBCCADF63A6BF7D7CD7E7252D
F148A25F65494F80B52FF097F607213A72DFFE76CB814909A885F2FB41CE7B8D72C508B8C32112
79E774BEABEAA02021F3091D2847D7C7A858283A47081C79C4528291D5029E4CC07B794D836020
9DB321B0A0180A0DD8A0232F2775390A22A821E21A41F01C9AA024A30834920DFF0B4BF69F85F8
212FF8B0B0AF7ECD499EEA296A08242858FA128E5CFED449FD280B5DA2F25020821690E8849277
C62C77289AB3D7D04A0202C3612474279CE074535226F0550898FFF2C3D0FDC220459728D1D31D
4218E1EC2207B45A3394228520216F0F9D4227CF7ECFB0BB095FD5F7DF8010D4F7E42C59F7D730
869C3964DC234623B4E27EF4B9489DCF723FD7FCC2A0FE797D3D3D7354D7CAD0C0AC3560C9E3DD
09228F73D78EE93FA908DF0B380B02824ECB08BE0A413F5FDF2A80CDE77EDFA3DACD0963BA878E
FBD7F79FE1227D090FA10FACA142F7D68B400A0E9D5D3953B70E59D0990CB84DFA36BEE020A079
1F8F58D71ECF9C94FD9326ADEBA937CEDFD10D61A0B23287BAF87827F6B872619A0D2038022C88
49218638073740C40CAA0E5159F41DF91F87D09AA3D376203C7FE0D84DEA282513F4F77C9D222B
ED8F8314A03748E718361DCB77F5EE7FFD7C5671951F20BA3D8144784428FF4B5567A87FFF07FD
52D89DCB0F5FE203CD4FDF7FEFE870F73BD027EA12F5D3FBFDF1E3405343F95129754F7D89FD57
E43983047F7F4F974EF7D1F52BF8CC2C022CD9DF6F7B5BEFA881CD0C5A8B22BA08218668621A3E
5BA2C0822F5FB58375766A09FF1FF296BE0B50D6EF2CB194359FD49F4A20122CC926AA6A9077F7
B56330A5FC27DCBC82CB317F8C977D0DFE32A77C5D7427F7ED709AA8025FBB82BC9F67F4DF74D9
A9C2C60C702C09E70A080B122E387DF82BAB36CCC23469E70CA5D7E097E7C7F14AA49D2D81E309
42E36B12D7451D4FE8374A50B88262807DF8347EFF29DA80E00D3EB5AC0B4260A20ABCB5AB5A34
22320BEA0175DC747989129C8D1C0D4F5C8027F46A3E3BE3D0DD026B4F4F5DDC26A3D73E3DBF4A
4835B7F75D67F424A301F70C4C88236F68FEC2C9D134728B601F50EBEC9D18990323221D1896C0
B4B1492B82880BD07294B429A8337CF60CA2D2E7429AA656A0E01F7F8D1880EAF5CDA802039FC2
809E0B7D0BAB48D4FD02DCB5175DF34090A8F6FD29A0D53D0D6A988C888A9CA56546229F53688F
D47BD090A64F82090A742B889D000808020B6745D25E0097FFF82282BE874DF9F850F4ECBC2215
7A36E80E057F7DCDF0EFD702BF401120C983730DAA4F483E94D7FE800909FD7AD2C9CD690287D1
E488FEBACA564D06E0CCC08F7505CF4F44A0284FB237D7AB8ACCB271FFFFC9F58B7A23F83C83D8
08B22500D7FD0E022BB0BE1320AEEBE3D4FF1A88F4378EDF3890F634CC28D2B0957A5C21DF8831
CCEA32BC1F8160989A277FD3CA098BB542B6CD1EAC81EF72E0EA74A8F4BCDD0D384382E03A41EE
803785F37CDFFFDCCCEA3F74C3FECFCD767A15215DDDC0CCCF395DDDAA9FCD4F37F73F02620BAC
0851FED1F3BFFCFF323A9DCDFEFDF3F4C1001020A25FF3FEC3DD0DFF3CB9D7FF1FF3077FC01E40
8481716AF743F1F543F37F7DFDC0A008C2FFDF4FF37A45BC9B9C340F53FF1800E8EA61777CFF92
BAA76D44FF7FF8FFD1DCC0E20C14CC030000002008CD42276B8353F3B7D620A0A33D63D4514700
220AA3D52557E143D80F38DDDDEC3B0F4F88A865D98A6A7CC6A3F8769105C28C4D7000E7CBF6FA
00141935CF87F776571F70A323200AFA220E1FDF03DDD7F7027980A69551577FDFF755FC380857
6559F5C74FEEADA8562A5FFFFF7422B8FD883414161035B2C23FF3FCB02F02C2CA952067002BAA
8108BED18CA022038730A05063DDDF7C0417335D447C3493F8C8F35055890DF2F3EBAABDAD6F27
ACFEFCB4F48CB87A6FFFC9CE4F11174EE8DC9FD049B2046F3888EF82AA7AF9D6F33939C3AA42CE
FDD3EEBD17D33FF6EB7334E62F324B5CA83FBFAEDDA2FB0DF5CF0E3EE127FC4A31B1D5FAAD2389
FFAA2712C3C427C9C994C5ECB288C532E1FA7FAAEBF75BA10E517C0DBFFF2DF4D3F1D57F3FCB29
94B7DF4DE964F93433A340C353EAEC4F488E8C03E7FF15F3FF3B028DCB2BEAC9FF9CDFFFD4FE8F
FF39D70EFFAA4D5843CCC5E70D63951565D33EE5A0EB3F5C58D4E53DF6CB317840DA8AEC964324
52FFCCEDEFA7F17FFF00B3B3B9B2F42FF6563D142833FEBE7FE9A3E7C71CAFA368ED05EE8A45FF
BC73E840FDD7FEFF7DFBDFE53065CF5A862FA08A0F5C3DF11A38878D1178D2E003DE11434FC42E
2CF117C2C02000FFD097F56F06F009A91E3F440141000408202288125DF77DA890C2000BC3E103
9C8E7257BFC00FF5D280964AF20A5FDA830742738C60B04179D19A4BD783AB0840C002AA321312
00F5472C948202423F1443FC4FFE063CCC8329E880D7F7C80C0B1FDC6C202001C7663CE80090A3
2203F6203884A038B8805E3A3A23D73F712027C048811FF614E005345F60D91FFCFD3FD7FF7FE6
70B4377500702E020959CD5DDF7F54750682068FC8C003A2E9745FA260733E7F09D25C80CD4D06
FFABCA021C1D7072BD87F12894D8070007634DD7D5EF48089DFD3F4C0A433A3A1C87433719AB42
B108F5F0802BF4D401DD0E6626034357D1DD77F73377DDF85AB48CEE205F30B20CB01D7037BB7D
E85E24DFFD32F8E779FAA20223BCAEAC9FEFA54A422F93BADADB48E516BD34F4848E6633B88C83
9597F310D4FFE7E5DD140BDB1C0EA409D69C20088A6A9CA8ABA4DB1CFD358AE92A0A223E624A80
80A874F29AB2F633A51AE5966F563B530E82E7FDA74FB9F988628DAE3F802DEFA811B01947B9CE
5A34053C5A533411EFDA95463D223932320FFE2318B774B31F928288558048FB5AE7DE9DE514AF
47FFF26D80CD73E0D8DDF93502DDFFEDA8A454DF6C0A7BA4DCD81CDFDD169D8C0D63D0A837D0D0
A7C8F53CDF3BD0F322BD37E6D8339475C6DDFE84A0D3C5F6304D874DF9074DDD6591FE2A2A1D3B
0C8C27D007BBBBC87D5EE4114C96DDB2916FF7D0B5A21D89FE3082E840B5172965CA76FA2E041D
D48DCFF41E533401AE67F739F3331B18FFE0D608FAFAE0A810B1F5652882D8B81A475AD282AFD1
5702AA0898260AAFFDFFFE11950558B887A3A15AD898A0EC7BD51F8AA9CAAB8AD1E0461933D0B4
B858B9F56F2882462A04B72DED7D7F9F81E85021762065E59F3F376CBD47F48DBA24214028B89F
F2AF282622822E0AD955B440BE70FDAC65B99180A3741EBB2AF76D512154FDAE53E4BA9D1E95D4
BFF58D9DF7E6660B124273251FE7D42668D9C342F888DAD786D812BE5D5CA66DAE6660AFFBA57E
358D5DDF87E1D908667E1D14C83236282409053E5E5ED29B4F5358DFBFA79F33130FEF057D40C9
5200E1253402970953325DA5ED40E3BD36B77150B27BA54E3502856414B434E735F17D41436943
46735F17F414157D8F59F7924B330CDAD5F17E39712743FBFD4B8E9083D980C79FF8FFDF7DFB9F
BBD0E934C9C462A02639E547796402AA5D55400E52F514D2A5490524C3DEF58A79BF4F52412CB7
3AF40197EF535A640D5753472CCBA2BBCFFCFECFD0C383020440C389214151FF33BABD3F4C3B3F
FBFE0C0826675EF2EC1B2BBB7F76BE3A3A8C0E5CCD9FEC3BCFB4EF8E733C08330DC002E9D087CB
54F7F70FB7F76C7BB0180000B7C3EEC7412826D125CAFEA51758ED8DE4B0CBFC80B2FF58ACAFC1
72263F979F7F729CE732FC5ECD3903B5047CAE7F708D35CCE023B384EEE8C38387E4EB390DE06D
448B100AC2170C220389F244218CEA320270D700A20054D1E0434CA0C82032BD2142E12077738B
EA713008D73DC03A3B27C1C0950E4AF81DCE8370974715DF226F10A0FFA970E108BF02CEAF014C
AE02325C44272970842954CC8F49F2ABF3888F8F8E85C2701F308F817014097321E0F288922BF0
D4214A3360950E509025721C42E080FABD07095F054138AE897C1584423A8573CA32EA7CB49504
CAFB41400A20BD5B8FC2BF3A335C570A6228FA9421536BA308D137D38422BB11BCA5D1D0AC3A94
05C18B5010BE8DF3ECE1005123EA7C3D0A544143A0897107E14E47C44504729DCF60ADD850FA9F
0F4095F577F3DC0AD4D534CA95201125CC2D0FF5C2B8008BA9504C815424370424464B444212AE
85CEA03F709DDCBBA70BB75F3075AC29FAA8A09D53EE5DD08EA73F0AE9717EA6BE775F86CDD3AD
E8BA94EAC7AD6EABA2804AD9AD1244A58BA94A65601C83596AF32A6000B90BBB92B4274F83EADF
EFE80C94E844FA2DC5FF73552E8B651EEA45447F4DDD44D1DF2A3D8B82C8AC8E20C303DFFD73DE
70F77DFBE453B5218C92E8000B45368F4083017F7D4C05CA421482FCDCDE40299E804AD80B2A68
ABA9B268FE34D779DB2A35AA4595209B468605C36DD92F198149D0D251858C20B4872C00892C64
544F70C5F52480A541C1C410C87888314C50C07018215559C428C81114130C60C08D95D734F452
9FC9FC91D22A3097FFC030282E1DCE5628AF83432F308C51B76920DE151FDE51DD9101737CEF69
5CEAE93230AAA2FD0F25B9A5316BBA96F6A6B9EEE6B681DCDF2828828A83CBDFF94D87E2BDE974
864BBADCBD6075EDF1D046055318848B7908DB5908DB79E32CB0B2822CB94DE7F58020202714DF
CD224A3EA4FE8D283A2A7BD5812EA7A0D8AB24AF49B35FABBD3C53AAEB8E4FDCF9E3FCBFF2EFBE
F22C12E22B0CF00C4EF43DFF33780783D0C083DFD8B4E6E3FF48C0FF8FFBC138CBEB20C3E0870C
E100821122EA6E8123D20EE078796F4F738FAA32CF8B23DFF0EE2E23914751DEB9B4C33D0FCBB3
7CFD20FE3C3EE63C8F23CA3F3CCCCFECE7FDCF98B98B9EC687C7B1EBB7F72E87B0C9CBA1F12262
7B1EB273E7BF9EC2242E7B1EBC4B1F1E27B02AC7C7E1EA4020000900909B78D234342269FFD709
0A1A27A62E18FA58AA57EA5C2A0C8FB27AB103296BC0862CA4AB1860959AAE113AFB1EB49FEA7A
23E18F8789B9FE9276EBA2C777868F6773CF9B5CF422BD4CF4E00942FE038D7BC48142105CDF1C
308002AF0A975065CC0C827DFD2DDCFE902A47C82DA4202E2C94E8DD9CD21D8883E242031B4AE8
22882760FA240A7AB79DEA24D65E77635A296CA0898E43E35A8593D9ADE82128A5D86049189E3E
F6A794576B45AA21C822D6D8B7F7208FD0C2CB5B61902CBBBFC393A7F7FB7FBFAFE3FBEEFE4ECE
A5005CB702EF439F3BC330C3021FFDB003B9E00F4EE02F80C2BB09C2EC7A23B9F3C25FD4873A32
9A5EC951C4E28205FD5D9FC9FC9027CA5556AB50DAFEC2A5948ABFC8148238271EA722F85D141C
6E6573954507BEC12812903010712BA4784721FFF39B79F38F4AA3AA3B8797B5C9F09F4DFE8F49
23AA8E70E48C8E5CE1CE3D2FB9D95731E5E8C2AA8440440D876E7E1B8E0D9D060017FF62C2989A
2E28BCA62C20C297A9D9029127C279DC5E6932CFF1C274179E4A4880B2F72FA62BE08EE7FD78D8
506D057745E35E3FB91CFF8F897F67758BD9C77F377FB531374CBF8BDD3FC80DE3DAC808AD2B05
8CD33CA8D05D61F80865A3A6E5E5EFED91C773ADEDDCF84C8CAECBB5E266E1379D82EB7FF9882F
6702577DF5F551516CD7C92D8B02178159E1A0B8D8F351EBAB898202238388E9E9C7F35A5A0B2B
8F72169CB87DF5F577FA73DBC3133358D2FAF559E1E8238BEBF56787A1D1032F4F492CAAF60D77
303DE2EEFF1A7B85819876281E9006AF62AD83388BF9A3A3A0E197A80AA20B91738D9415CFE11C
F4F5C515160C517A8E95BF7145CE020FD3ADD67D010D0D9E5F7537134FDD3B4B4D5AA306793F7E
B9B1A4290D74D6FFD1E7551D5654023F9E8868368008177EE3F4DD89A18815E0722D3E4AE870E4
C202737A360D6C1648382DEC31D67851083DA75264BEA2AA323352704D76186F7BF66A0112003D
F0DE3D4D9E651D790C08FA7DB2E9855D6B950246BC879E63990C5E58C9282A7F7D67280FA1DE1E
2EE0E161FA4F74969825D7E71BE02044AABA2695B78B13088FBF14822BEFA20B55A329235A3018
0AA7ED747C7E24283808767E7C9928681080A02002202153CF41C220090B244355D172A20855F7
8F7EC6CC7237B7ABE8C822934762F39773F397F29F2928A261EA7EA7776353241EA22A8E9A07C0
52C7EDE93A5AFC30F5F32232272099AF09CD19F2E1F4101CA820D7AC0158020271FF0882080162
ABF6DED832F15280908E73A0A2A0159C1C63F4CBC5F25EB015845CE28CD6A93DD747F6A2039187
ED379257DDF9DA98C8244752217959F2E13010209D5EA90A02F25177F45768AAFD7D8C8A3EA029
3C71CCF1FA4AFD34F7D45D8AA82A67F51CCE2728095B7FE0E0F0405FF535BA2E234D1882BFC801
5A8FF67EC607EFAE7E83081799CA674B27EBC2FBF6F2BD38A2F129A13AC1392CED0D10349EFAA7
7E61919AC3B9DFE0C027BE77EFACC41C320CB3A80DE80228B2128AC4AD695A6460A28A036B1566
2A9E9825A4420B29A2C8A4902AF4AE69C0D0CD56DEABE9A2FACA091AFA6309EB1E7F4F7F73802C
ACE419A0C1616BC22332A0A82284E08A0902160AB511879DF7F5EFE7B07B01258FE7CF41A7770D
2FE847212C307AC2BCB1A15FF40A9FC9A2E9D5B7D7D1D8ADC9FD5FA3E7F935F5E7E0A02E591CFF
F947688C97FD8DF3E9F09214F6E248C234080905C4954E4C70CA10A0B84BC31C320B208A09EB3D
0F272A2A70A68E52DC37D7C83A7EC43E0460D9FAFC3432CC2823A4C83B9EFB4CE0CA0CAFA0BAF7
F848BE0242EA40CAF7F68220A9FBF98724B27241A6FE11373C8ECF27822B7F75DDB14E5EF80BF7
E5F21DC5F72EFC42A7F6832E0D43280E46848289E7FA8805372F4FF5D358F1E045F443586511E0
90A8EC7CB2F2BEE46EBC5CDD8B77F0F04973DE3F34257DEC12033F8412A8E3F44BC7F37B445A42
8180B1DED5225CE3E4082172DE3C1F5D42502AD13021089827B070A2469F6B1277FBAA3D9F3579
4B8BA19D58A80AEA44CD5409DCA2A7F73D83534F598E08A2A9D3420021C23594094AAFD35DE7CE
A0E73F62039E7D28C072337CBDA78E7AFE0E7C5C37FF516176BDAAFA77F88DD4EA14B408808872
CFD6AA30117F80B5FFE16DF5F67E75EAF173F81C89FDF5F8F848485AFE41E9F8783A3E0E87A83D
657EA94BD87B178438A7E42836020E909E50F65F044217E0A9C51A8C6A0A4428204D576377F141
E58C6903DE2145A0093C5C6020A0893D03454104A27DF534D7A024E083E9CFE5E318BCC9F1E7B8
7B427C88788F62E08BF56423DA1FFDFD4FC86BA08E3E88DCC080A0B51D268F1D026397C84E1E3D
9E1DFD8F60213D620C53F876790E6109040B13D0174FBE0B7DF5F2521C8211C2F4AF8C9F5E0D14
767008008088FF51F5CAD21C2CAA60627DD3B431DD34E34BDBD80AD89249707E802035ED5BDE97
E536024EBF7F4CCF7F2F0DD9D6EA7D938F28D0D2057E0248D67BFC88F97021D01C41E4276FBC9D
3C95C257F45C9E573FF3C092B1D9D00257D83BEA36F570343D5E816A3131F30CCF0F1476AD0207
0795F62607D6044834020BDFEDDF7BEAC625580EEA511D3C23F323FD4D8C128F7350F027F508B5
0520202D2C7747D9EA6128987081231880265300013FFC395820964AA4AA09802D1C1C87A2A2A7
1F7F7FFDFFDD588EA08208D5CB6FC5E817A022084014FF493ED3E0E820A9E7BC9A0D23778BE072
38A023096C27005600ADF5FD00A43A49CBD0EB27F72F0224F5FD9496154CAADD0A6409969E1532
8285C6A19F1188EEE7F4B09820A0A87627F4BD6E0882976084267D34D54C2B2FE0F425FC03734B
53FF724BDFF5CA943738B7BC494E8DD7F435C2B297382FA20DF7507400CE322E2B61E83ECCCE00
CB7773322BEFF79D8205B3DBC6A5D9602760BD21CB8F7CB7DF9D202E22368E8DE194343EE16976
CA4A5C5415D759D657A9C0AF42BB4C2A9AFA43C42D4B2911B1C97DDF3BCE430C88B425FE158009
F7B02A095D65C4080F408051C504841248BADB2349E20221DFCE51724CB43C0A359F4573777502
5DD5632E5FE49DCE112AF1AF7CD7B7D7DDE1C9F2DE1C9727A0CFCFC0C25C1A5C9CBE459D5FDFB0
E5D48C15AA0C80A3C9B8682025589D063C51735F7B041737F01C09F6804B5CF273DC965CFB73F2
840839EB1CAD8CBD95FC0925422772B710317021F148B5FE788E4DFD37AB18D749A0BABC3A9CDF
2E84BDF14C01042807E0E204F68CDB36A26F45ACB5D526D7CD394915F57D51607022BAFFD49213
08CE0C08CC8832B35780886CA06BE793750CDED0356B2F9750DA04F2473F4001470202374A7393
9F7D50084CFD0DF3C23DFFD7F55F7E7045A8397D000DD5365E8124257DF6D904D5D9278B401C77
B08A052A4F6C93516D5449D7DDC213FA4DEDF77AA13FF38037CFF65F6B778F87F28780825AC902
80E924B9FCCC3F3304C1E7FCADF6F8D1F79F0F0247CDFDD9FDCAFD80C833D03C1F3F053B06AC20
C268C4CC2CF91FC3C0BCE8BC2B0AF7D45FCCC87327B269304F06FD0FF83F76FF40BC11C3D6912F
C58FD1DFF5829EAFC793E2A421B2010A030DDFF75A426EB39CAF0E9CC377CF6ABAAA0FA48EA00D
07E0DF6A908BFA029EA80D80430373DA80A465C54CE5325FE15C57E7FE0FA705779ECEFFFA71F7
D839FF37F43DA053873877DF85C925F07A4EBD4B2B875B839C75C4321322CB03153302B0E3F080
8D51B94D622F08BE0DED71AD807D03EA01D108FC038B73B94B51ABC379F4DA9C13FE3D3C280B2A
0B614280232727570C8109BF0BD4C0205454937CDA2F23F2D0A03AF2F73288C83DB4F1DDA89327
A560CB757D8A0F928C2DE573E8FA785DC1F7FFD3294B42D0081D74FCD7CEA8252E550212FF3EF5
F7F50AF799377F6F2566970E1F73DD6ADC20A82AB3D82974309E8488E01089E2023BFF96EC3B50
E9C908878F0A6FE2901ABD2F222CCE089F50DDE39D82EBF7D05D91C29C80080523AF20B02960AC
AE711623F0C9314C4F3AC34620D5CAFD2D709D497FBA372CAA7D6D5B16068E230D82DFF566D26A
28EF2EB408DD22FE01E111CC05C00C02E35D0DFFCF9E88468F2DF430FAF0D2777A53CD21C05052
3B7D90900822FB673F7B514BC52ACDCDCC7831D31D8D7C163966A921820E3ECCC300F62020DDE5
5E6CE757DF459656F7F7D165190A2D53DE428CB6EBC83442C4C3B2700D18B30D3270029D95F7BE
89279DD62D9A2336CFDE0CBC5DBD4F4510A4D6DF5C1F4D0DFB57D825F9DCD0053E7208B6347015
F1305304CAC9F0C10C17F9322591F8080A313789C3F0F80F7EE6CD98E75F9FF96E80AAF6DFA7FB
7AC2F98E9F4A113DFD8200E13A3072A071C43280C1A373D1F0BE00279F4E8CDC5CA82B60278282
CC02030308DB9F6DF6FC711690CA36DDB62CE03832C90506BB809B5BC1C32B32B2BB0CEF327A49
D689EC900A7CF9F340C0B8F81CDF1FA9A3AB2022987C611777C2A201FD73B23BE44D20835899F9
CB2FC3E91BFC84D20420376E3E3AFADFDDD8C0290E4C87BAC72D093800E436F302E9DE063D23EE
F85B30A0C302C080821C272D67EECEFCED2D5F8DCD383660E08EC55AC3E089657DDFDFF2F5849D
C822A9FABF0F62B2FACBEA103723E25DEF5FFEBB7403A4C4C0AEDED3A70120028888B9F734D134
F24203A9BE810B7D7E0F74BC89FF79049880909FC2AE0F65FA607F0021300C4DD8E00CBD6DF2BE
C5F33A9CB7B47140BCEF32D08F7408D54FFABD813EDFF537CAEACC8279E38E080077435EBDAF62
9CE79F709DD747F46908294C926FEA9E4A37F02CAF6164E71228184868D2241A30921A9AA57F32
3F0C91C70408259EA053C338080023E2378F45C80080AD8E43E200D409210E0D48A028FAD02375
8047EF4B8F6BD48E837D933F77C30B4BAF68E80E31E0167D4087498CAB2A6CB871D23809F68A09
3AEF018AF209ABDFE7D33D3D2D36547DB3DFCEBE2FEF517DF20EE8A475EACD50F2088EFCF47FC9
FB025A7DFD327A35CAF907F22021FDF7B0CA2A85157FF53F9234008239DAAF6324F14FCC485140
232CC82AA35D7C60800803884F8F52528381ED0D427274ADB0C94BD252F6B188CF4AEE26799C2B
27E7E634140D88882CACBE14EA0CB55F23D85AEAE2A0238080F8864CEA22B277D7FC53D33F49E3
8C4530822AB2E071D3AE43F30C47FBB3FF0E3A80829D4ADD2F7C802F7FF88BD45B8C8CCBF38769
4CA48026AF8288D3BC6CF60F0A8AB79CAB6DB171CE0C8801FD54F91D1C925656E33926F4A5AD89
5E35562ED61491F087EEF7242A82A932BEAF6B8E02D7ED343143862F8AC3BDD8022A69FE280DA7
7B8C0A3500BEBE0A5C7171F2F4B3D80DDDF6EA67CAF27ADF7AD8BFD5DE77D7FAF33141D1717A36
BA3D578F49A3DA7DB3826DE68F1C25BA36237CA372723887FF117EA809531A4818857F4C2808BD
FBC7D0008DE1822452E2B8A46011FC089D19A3CE5C5FA71EB823A2D0FC7C14094C5E2E1F28279F
EDF25FEC56FBC10068B7400743CDB3FD29224520085C8A54E00D17FD1F080917FD8C3B3F093300
0CC5F41C90809C56548FDC7C42FA88F53D182DF630220E62E20A1FA908412386470F45D7AC7081
D8B963E79C4BB3C020AF3673EC8FC60F86838E7FBD1173BE371679FC46D5E8CA64FF16886A4823
4380021C9C9B89A8A2DC6105087CD43C0F943E4921FA1E243E0B82174ADCAA950D3E4FE02499C8
0973089EC042E23291B01B0A9E055F1D3A071C927A2A928CA70825290A6A08AB988C8CC2EF3DBE
8EA1A1E1F5F0128A787208E8CF9A06700A3261AAECBAEBFE8AD9317EBE4B84D847862D774FD64B
54108724B0A8648AB91FA20F6F5C2D04D1892B5E68CCC922E0DD827E77540A27F7271E156D8A15
F5A509135341A2B60B5249838832ABECA3602283DBF090899A38981D5F05CD890E4EE41C58F3CA
A52DE75DFCF2FC3D1475B29E43F3A39C2825CD8AC9F9DFE36760589F871A38C250F4B4DA622082
E414294215828B1C53D98E0208023989682861888E36768A2B2691C3C86A225FAA2AA16A942789
F301339A4EBC0C00C0A224F41DB6EEFE9BA34C8A68AEA3A3D502BDF385F97A8B2E67C9BA808D77
F1A70ACA036368A72A268C0F5FE15B4FD897D6FFD83E706EBD8E1963A0A051E88F4D41F6355C0A
42C6CA7320D50230C83400089D7DA7701271EE7CFEB7349C76949C785C3EA27FD22347FDD29421
6C000147DD3D289A80A02383C26B4D88DFC78030093C4003C02538102A8F87880C89C26373E0E0
A928383A1E3E3E5527402740290AA8234B7C0C02086DBB232147C53080020283D7E771CB02380B
23AD72A17C0903C8093D83E104EE2E95201F1D57FEE8744701756FFA1D980577F81D2023A9B21D
81C3BD3A11B08824082B33265018A708208C93C2822241C6263809A08F8338300828428E4100F4
23889E72FB26672655D732AB7DF798875340300D751DBEBEBBD0F7FF3E21CE5F43F4F7DB7572D9
2CF7E741504E4FF22E5B96A98CA66592D193D890897F97F7D9CEC0C8A96830B90857410083A3C2
B8C8BBCD2886729F683F000B9DFFF6D248FD9D342F7EFE37967BCC114433DB5FFAAF0E7743AE0D
8D3D8CD7FD7CC628683A0802C3805E63A71E0C175FF1FDD0C3025FE17FB3DBD940DFBD2F53509D
AFFB7837DBA0820826BD14947137BA3545034F017A69E7677F8D2E3D169472363820DDD48379DF
E34B8F45A51C8D4A8D517CF7405EBA76BE3E91D7B09D37E4C40F7AAB542D793514204FDF57C26C
01F48FB0A6FD471308001F83C8DFA038D8740C8E74D309FFFED75DF5CF8D2093524994652C808B
C271C2709E7BEA81DAC8263F967D65DDCA7D10C9D5553320E003CB7DD571655751CC203D80A0F8
03D60A3C57FEFE24AA9D62D7BBE102348CA000176377D7833C341BDCD8CF4A0F9519055D353CB9
353C2D2039EC7B3D205DB034097C721C8CAA90A289EE034FCDFFF5FF27D20935797C2017112E7D
B6CA750BBA79DFE0BD76C8405E1B2D2AD75DB2842C3A9432A5DF4828BA593092FBCD553F0A8C14
0A1C9F47E7CA1EA1E3D48073D7F5DED5F9FBA879F71371F34E6705D73F54E7E7E0A92A0CD332F3
2CB83D0C8749F9FAFB36A221205F3781F9E2541571797F57E6C513071C70BC2C048D31F5F8C27C
7D74401095D3442118041D009704A5212D032142BFA05780A2F9A7892902077FF8FE2D0E5C0C72
88F242D4BB85F31F320B4DCFE67EDFD59DE6CA0B0002D7575DF5EC38F8F5F7257F38CE0755D343
2CCBAECF02350C26B74F1CF0F2C7CDF323D3C170D5F04485EF27671E1FF2F1CB3375757A3D9C90
8CACBCF5F76325C1CDC75090C81E902024FA0D0E69DC087E7C75C2009094B35D37430842410759
1737DFDCE00B2B39066830585AF088CCA82A0882284E0808086848888883A08A8283535820C8AF
B9560BE90155E879609E79EA225C638955A7A077669F05C1729DA94F61BE3297893858D99B25BF
77D8D23D099D31714F05F7DC9DF7D4C00E6C08EB3761F7F73EB2269F5356C44260CE8BE552FFD8
361BDD5F7E4CE904DDB94E6032F7384DF7508DE7D437F3E9E7D059D4FADEA86B0A22858EB9E0DF
B1FF64C095FFDF80E2D5B8DFE3CDD3AA8A5B161238ED7DE020DE249BBDFE6B04EA41A39E5D4547
EB80C363E51CC180FEFD7E8ADF7BA4AA00308D4D4E5087902A51A2EB41FB9276FEBAE6F8DFBE9B
437848BDEC4378753AE852CB054D58827DF2524CED4F4EEAA59035453810EB79265D4F9362016C
9487E3CA215FE02A3955B22206070E2509BE0D37B2B6FFEB24D64A83BFED55231E7F7379314EBF
38DF7DF6374274212C4DD377F9508DCDADF3B07155EB37434E8A62EE9FC135B82E7FFAD7A13B29
82B4ED35DFC1F3E98B9F403353ACAA381F84FFD37547C58EB7E7CE14B820DD4044D49DF4317330
1E59FD2DEB044906F3D812D81F49F4790EA8EE245AAAE21481E55CF59057D7DE3F8E45B600133D
4979E3DF7DB4A80D6D74EAF6CA4A41A3BDE50B8D64364797F8F27C81F75F200C2FE353E8F30BF3
5605E5FA11FC7A5CDC088093EA1A21F5F9049F7E848809C10AF47C9105802B37381C40780A3238
1C141C28305BC1D6FEE571877D71F87E1EC50D1DCF20288691E281D4719017D3D1D755A2E281E1
4307802BDE76A6DC8098B57D9C4CC4A1D889448042A0F7FB92AFA05A969803417C1B38AB6C65E8
10B6C43F698F1003403000008B3357557CBB7F51F7B4F4A04247D970FFFE0DDA56ABD547050F3B
C61478101FAF8604EBF399670EC9A7ED893F8407445353F40CA3FB56E84462435056CA3F5FF5DF
54F7C7DECAFD5AC32A2359881DF15337C53F7DA0FB59D32463A0FB58FB256599E7D0E9D8CE0218
527F307FCB94CDF50050BEEC5B5A7E41571C4DE5FC633F1CCFDB1BF68CC91B155FFFF1CCE03511
FE11788F5B062C8C7D64A24C363FDEBC0C4F108EFFD4C7F593D2F7273F7997DC36178104CC68D5
74157F3D3C70E8335F473FC7003A06038DFBFEF5D2F80223B7E243688247F8C048FE37F161D0F0
ACF2EFEF73C84102364FFFF1F6FC0C22FB15B1A0F7DEFDD2CE37734D3773D5FCD0F75CD5172BF3
83F37343D4F17CD7C54E2BD413F8D7C3E1728BEF56A4D740002BCF31154154DDF202002B245820
2808988EBAFFEFBD5982608D3D9FA60E0BAB4377FFA3DA5011FFDD9EB427F710002639881B3DDF
3709F7D5EE4F6755536C8EBD25195AF5180E3E207286AB603D3FEF7FB3D0C2CF9385830F428A26
4792A2AD7FC2C8E1DB7A5B689A87DFE000207E0C1F6FFDE082FB4FF734A0673B4FC41569B3F68E
7E0A559E1582C3F2023DF7F363AEB6B4EB35326F9FFFF6940D78FDBFE7DD5ADB625E361D877FD7
E55525FD1F6FDBDF7DECDB67E0E08456369587F560ED451695F75FD6ADEBFFD9B6FD2DB6EB61AA
08080E0E0EF7FEA00EC830C45C508602502B8B76CAE86CD8140308DD23E137E311C3F14C30C347
0141F83781C63D2353DF160368FD7FDB94CE67C87F1FFD55FFF7D5AD433F7DD80B7DBF5BB00901
5D40FBE1463F7267FD0014FE7E4197E2E84AD212C6747235F4C73C702C47811D150DFC02E8B20D
0D07A4C5FEA4C5F83725E435FDCDF77CA03E32082A3D78FC3C02EB1FF8F9014A07DF7784D07FDF
6B9B9FDD0D437F47E089A4088F31C673F3C82E9C7FEF0EE0071BA328C852485FD3190F5D8F4FC6
E422026351088BDBD37047C547369F4241CC8EC878816BE2D1352AF16AAE8367F8F8592A1374CD
320B41720BFD5FD01F8720D0AAADA5697B8DB2563253D39541348ED8D7DC0962F227347EA37522
390FA89F1F74B83834968254E40A73F96B2F80805FFBEB55C08DC7022C8781FC5CF37050BCDC16
237058BB226E81957F5EDC1E80200A4E209F030CA9E8CBECE837AC91AF4D3E9FE68D4507C14228
8277C0CF503C391A77D56F1021D567B7EFBD76C46CD112AA13E81A6902397C5F03404DE80EB4C4
067172A17F74F4BAC05F1421CBE55060F8CE7FE7FFB045A60E7831A28210E03C81024AC858909F
120F6AB3D44DD315CB1F8DCF8CBA8A4F0835EFC2B4D376783C3ABDF1DED7DBEF9EADC7C04A77AB
41509C763F63B11770C57EFDCB8EB81549C03F67CF015E717DB77DF5DE7987AF7DF7E05A7C8E7C
E9081172554379281D0DD8DD8CE4CE4DE01D7D7F1709EB93EBE5ADC3E0DE91002839C5D01E9C22
AA73137B38EAF09CEBEB522EBE0F7351CC8D12A02A7600054F8F0CC83A90C0CC0C29D58D0DD2C0
302B2B265CD03E34F8408929385F7F8FA32C2F515BC00F5D168102922090090A028BF45176D493
77FCBD88D8C541260A42A40A1122130B24BE4FF47CE0E80A42C98AB32914515BAC88E8A4130830
B02BA49664A357D4AD8894D1F67E8D43C6C2BBA3D2F8D09220242A4C1472C8AC0AC9245DB128F5
D7EF40A714D24CABDF6914CA6AA7D348D8840854329F28EC55F7F612087DC90E675755FF3E4339
17CECFCFE631B9531B7F5F7D1578C6A9436316031AD9CE268D0CAFC7A7D3C1E7CFF616B0790FA3
7D0CA964DD8D2F9EA877D772E8FC816A7397740780A0E59C9C0A042339DAABE55D0129CE71F1FF
FCA771E7428B5662F95FC593D2CF0F744CCC3801FD3F6828A0E90B22F547924BF5834A8EF00B11
9FFB7483C857FEF16FFE832FAA4022CB557E80EC3030CA79D6276379AF5A42495FD9DBD5FAA7FE
AA105EF5338924A24C0C6E22026E556EF640774EC2A971F57D11CC5F5A2E7CE8335EF8BABF8E70
93C3004312A0A25490FFA755FFDA8C0B06033ACA0F8C031C8CECC2283BA020B801808BEBB646C7
8C1DCD599E02622A1A180739F4547F2EBE069F42717D07CDFDE3E1E7BF539FBFF9475F53216A9E
73DF33F8FE33D8BC57B99CBE1CD433C96161A3A9D5F0A9A274507ABA6E82AA33F273B9AB2279D7
9D2FA85547A33513F355C9EF4D5D5536BE2EFF4F557A5F3E80B6A9F55D7FF589FA8BE01C57E532
7055240097373A5FFA5702750271AF0A55250F78B00312F81C8BFD571FBFB38BAA766505F67302
0E3C9FC30C2C3C3E9C1097392380A55439F2F303AEA375ABE11C2A282E143A50AB5928AF001008
7450E52A880A67A789249D49D89D1CF17F4A5737CD581472DFC92773D8C8EE8F848F3AB570FA12
9A72471C61F4AD702E4E4E2F8BC282ABB7C254EA82C64AA22A8383F3E034334CA5256807750D03
0CAD071DAC0AAD0EF67D7EF11335FDFF3D031356544D11D25EB69A7013D3FE00D0C87FD6B4A2EA
ABDAB99F7DF5E7AF4A27CA5426B2CBF5CBE8BE911B295A45D6BEBE993DAC093D6727A64C909080
9C02524B0AD6892A93CAB298E967932B8CBA7DA9293D799CA24200E8F6E2E9FEDFDB89B29B292C
0A246CE64AE5A2E0252B9C9CAE6760D5F8B593D6B8928CA35A29B28BD0EF8D039C98918355F9F7
DF798C8DFD773758DF5CFABA359F230BCF4FD3D7DA7F7E05A83814C9DA0681E100A829FC9F1850
8209E892A0A173780A095482B3A3DA0B72FB8F63A2E3AE5DB3884D81A052795B2F46FFC926C9D1
DCA59FBC12AB2177DD7E9F2F61794E50E634411020900082B7FF9903B50FCDAB97389AA3190AF6
1B2F84897E0220FDCD3E00D6D5DF3CB803073DE1628828825B89120D0482082B0E0EA728251E3C
8026CAACD0B333F263374977DD399891A8F2FD2FCBA935DE7E027D29202486A4700A83AAB20175
DF7B7AC32AFD15601E20C8E8FDDB890341D3E881FBCCA6435BA94815E09E1D850C5F17C0393F0C
17F7DC25495F83D6F5B2F4B5A07523BB0B2694269DED7FD022BCD7DDED567EF2EF328C9D54F42C
2D3FD5AB19AF9EDF7FB257FBF08FAC92D5FFC9145FD7FDF77F4925D436CA52782160C092F42567
DE37410E137418D90D6CA708A0605E017D1F4A20122CD9AA09E23A5BAA8A89EAD6C9D3BD092ABF
7195952831230A0992582B0E43EE83D6F40C83FE94BD0AD2DB89ECA748CB26052080F56CBE0CAA
A1BEC07F5248CB3A0C77CD00624731DFDF2FCA920131D0A06409C15C0CFD33C5D2740AFBF1DA37
F7CD0262A3BAD4340B41B40B28BB3ACCBEFEAB39CDFAECEECB2C9FE9C9CFD582AF262E55DAB89B
DF2C78F8096A8E38F439E881F978B63CD757FD737FF9F7EDFBE725F63ECEBF5F367BED89D4958D
5EE376C7EBBD577FF7BDB5EB3ACEC57F4752A0AF5627E9645035E82E91677A63E9084CD62899E5
E0609BA9B424D0BA29960DBE422AAC709A8D85AD209427A500A4CA9429E27A4A74DD1E3EEE7FCF
A307D4D0A80B91FC9DCF5BF5106EFAFD59D2557011CE9342B6905402ADA97414371F37416371F3
0AA02518336A8045CF3330CAECD72011A9C8B0994267A54F2EAF03D79F97F4FF83E022CB762599
DF794E60A82368F81A72607415F9A42006180C9D3256AEE9D57F7C7DDF1F3CFCEA3557E955FEB5
80C96C6475D4CD51DE8ACA950835CDFFFBE2E82CA0E8BA74E5216888D31F369C9D0D9036A4D54E
333D2527EF2749FB7576A1D84F747CCCA3D4FDB7510BC97B787E4DE2D21534F84B7BA1C981889F
82B435E767D2D74DC4F51F6022F420C005DA37B5D5FDDF4FD0F74F6767F6F7430F4CCCCF0B2FBD
DFD327427EFA7A15ADEF859F82B79FFDDF9D82ABF297E02217EF8E09C2B8FE3B48E594155BFE5C
CC05C97D0F637E2FAF60BE28F4892341D4AFEBD649F3302C237D18D6BE1D3D3088C28191091298
8A823C5F7842A3E9C23F88FF7FEDDD53F7B8500F9FE1F3D8721AA0ADED5F751E8202C8E346CA98
3834080A807DD4D520268B87CF837F83222553C148427A288427174480A3860A94BE1924272273
805957F74FC1DB68F38388CF486D27E0A718F5BDF7B72BD7EF90A5ABF29BFCA97F80A85C388E5F
01D8ABE8C2405E94083473F63E09DE59AE150F740F74CC48C2620E57F784A9E6D7460E501F6C9D
274DEA38509D4A8AFFEBDEABE88E0B00D62FA349FA32A3F6077080A42900E50F7D620D7F34025F
BFEA4C1095E505BE1E9374321DCD8A056BFA7D0F898FD243509A6AE838B575FD407E767F9EBFC8
7780D8EFBE9E50E823F8DC8E250149BFEDCCAF5F87D4FD0DF080F260AA8094502097388E8D6A72
58BEDABDD2A3E9FD29F851F8FA28B817987435F8F52C87E7E0A67DE3DF8DFF7F7F43A42BE1C378
0D82FE239F84B723FE70280320320A23BE368E75C82082368E090A337E50F2F687D0D20634AF8A
0B1C8A0644E6257D053D46A7E9ED299857F87EBF5FB62D0F6F7D4B3A49EDE99B38AFDAFBD7A92B
FE27F80D56FFE8E55CFF8EF72AE40D8AFF4B0201C94FD273DF8004210ABD82D82DCA0AC64D49E1
FE8F62DE02B79265E3507C8A0EAD836A0BA1D57FF88842049029A0A6EA80808E08A43E7E282BF7
3DE8359FE368D28FD2F4FD59DF2BF28FDDF87D772C9CBF22F5CD7279C9EDF7F5CB276BDF2B27D7
35CF273C9DB2777DFB27292F2FBD735872CA099A73A070883232269059058E714D67B2FFBFCD67
BEEA0C5E290B2709832A49CB82E08A0222B7D0DF17BA8EB27F1EDDCF72F8B0A0B5D327DCBFB839
F03677FFC3800C6ABFE108EE13D04D236370D528FF77D60D09E41DA38B536893820F0B292BC989
A3C00A87ED2A22AF5017EE7B979DDF85D020A3A45E983B9BE32DA94D0403C5000CD8F55F233BED
E8D9BBBFD823E37882EB0D348F20D61AAA383A00597F0862A3A87FD8A5CC039572C7F0E28E3834
AE7DA7E3C60822903FFDDBF3F6184F70FBCBBAE8E20E045E0D3B10EEC7A0B7E61A8807B3343F82
0B9DBD3900008BFB8D1748E8BE2B210A00AC6A532F8BA5C4502DDF1A0BD827D4E87271FDC4A67D
34207F24941C9D43458FB7804036BD83A14282480B2FF753741255ECFA5F158FDD02B3D82E57CE
D1B293E8BAE7C9420AC850F97FC49880F838AF6134CAD83FCE73ED4A5F984BA211CFCFE3F40AA3
3FFD5E77D43F743950082F832484E403ABF4FFE1C019928040142F9E391C24829FDDFF289CEDED
827BE8F629CF02B4B108E8D7CFD2763DE892E627931EBAD4ABF8F7FDF4A0A3F37505FF7FDCDCD7
C82CA90A8017102BA11580F4782820CB0B1DCEA02C03377C30209000CF0C20A00040F708455979
FA820A323E3D1725A8A1A028488CC090CC97BDA0280993764D93168CDD3171F8808B368CD93360
845E55E17B5CDF2006334D0001180A8CEAFF7C59F87E7DCA7CA882A64D93ABD405F9FF7720F883
775DE3C40000DFFF0800FA02F8DCE89D83D0A7E738A5E4E42DF4333047540377E20DD7E49899EF
F77FE1DF28FF52C8338820F4BF4C89E0CA49E82D0410237BFD27D66B60FC635DA5BBF53DE1CE60
F05D2E7D43EFF3FFFBD50EF20A041228029E5494180F8780C4F3F76AA14E576A201CB8E3E683D7
7DAA8CFDFE208390FD0CC20FC948F48341305A37CE8F3555FD57F770C30AC276FA35574D7601C0
0022FF4773DB7DF7F3573F527D775F45FFDFDFFFC7FFC29EB43F5355FCFE1FD75D74D20387BCFA
EDB0A6198D5AEDDB47F8755BDD7776F7D3A5C00C0C8337334203A088093342543BEA3E0A7CCECB
17D17BEDDA8DF8B5FD775F87B3CB2A6F7D37029DF4CD381FB70BC077DFBE6A20AF7AC276D2B9E9
B0B2C1D716F9C09FDDFC2963CDBCF426B3448837F5FDB5F7A42AFE08AA7EB27280B02D2A28299E
C73EA42C9AFB2DDA7F7EC9FEA8FFF0FF28F00000A7D09D0B909E2C07EF49FC790B702A40B51D9C
F2767C0DDF4764CB012676572D035237EF5FE62682D2060C58875FDFF19FCF2F3809A367FBFB0E
00A0220A69EC88C8B7F2A43809ACA90B804F737FB4A7C2B02A4E220202E7EFD6A4A0C224A6B0B8
A43D7D6B2E8E7AE0D22D03737FD80988C88949048A4084090BE0DE383401CBF570FC5AB3173091
4BF4094C248F47649329BFC588F4810F91FCD0BE3624A2498F62492FF315E49A7CA68A4714927D
33D23572724AA49F1799DAF533543BA9454F7E0320231235D0EAE8E49005F4B28BD8923D149323
245D952655FD3F62254FF24F2455C735A82B8C5F638CE02D638A4A2A12557832D08922D2424246
42025BEF55E62FBFEFE5F57B673E5E405775FEBE34B41B735FFF7FD79FE022A27641FCF272A59D
91AC2439B1FBD5CBA34407358CAC26BD5F770CA92A78D7B379F5A97D5F5F7AA1FAFA301B7A0E89
41E1795E7EBE0F771E8E8F8CBC7E1681F570933837857FFF2DD7D7033AFB20956A141E1F05BF7D
607C7C7C03C02C020257DE7E3E968CB80E8309C97B7D879EBD0E123CA3AAAF757D8D635FDEE153
ADE80E07CFB77DB77E5FE0BDA33D63809E3DDFDED5D94D88A08B67373735331B34103BAF52A36B
63E55D14927228A201838ED5A5EA45CD25273D5DDF59D2217E0BA26E8F617DEF5DD3657D5EDA36
1C8EAD855220ABE32882D755C2FEBFBABACB7C7A3EB174F89E6B0BC2BF97751AFE57B2F3A55009
9E7272D02B0F2A67F787F8FC45E8359E95336320242A70AB29BEFC9D00A9D08C266331997F8643
430A9DA7F6A028EB0A2CF7BDE5FFFDFBCD249566E0FD5DDFDDDF4F511E077FD7FFFDE7E40D647F
95EF3FDFA93311F9EF33E1EFF7DD8F2492404346FF879FD67FD5DFDF7FE7F5DF7F9F9DFAE7BBBD
7FBDF3F31D7FF6DFBFBDE724939117FEF73C124C4C7E7E7BFFFDEFEF7EAEFFBFE753C4DC3A4922
AC7D10134EFD1D00D5DDC34590382EF6BF7650384094A5E40FBD74D9003B010FF7902B74A4BD2F
BD7A8A02080B6983032B43FE81848D4311AE3E809C10637EF277E9EF03D4E895EFCB0A6F06525C
FFA382DE43FA813B4363ECF5669FE5DCA37340D092C8CD749484A887E24C0E5E330D048EDB3EA5
89F834C5051F51CE44EE99138467E51D03A042102E3537FE9E87825A0C6278D02D48D7E40E207E
20822106D7D4BDC7438A090849F90E0C154E4D10CF825D657FE9C8A53E35FC50D310748BA08A0A
0EAA7C05A56FE774FBA825034C5BA363BEA07D1A405238DF542D4E80A00A80C2564C649EC80250
73D45E2F82424D034018188F76083C9D0F717C8008D08D63B77DF7422151DE50E592B37D1170B4
2C205D5F2BEF876A27D8144E96AD07861F77CDFD018ED2C3BF43E57E70EB8077D7E0CA08B747D7
DEBDDFD42BFD4EE5EAF230017DFF253F78037443B33BF7F5F7CFBB7F4A1ACE20FA76E0620A0F87
CF231EB02FFA90E49F7135BD74D7D45DC0821F5BBFA4426DCA027281D2C5C16A5C3279F332F3DF
E15F0682A20A088ACF0411C086FD17F1C860E579F402D5999C999C69F4082678006031C999B1DF
7998769AF88F437418B1F37F38061E317B2DEDE5D223E92E6A87B3A3C6EC272AB4B722321EE572
D9A26738ABA08BF202C2DDDDDDAC2A2DF29DA96BC854CAF48BA198B5CDF9F8583A3F65E562DC3B
35C775E6AF7A0881F3E8FFCAE88A875ED931D9B717D57CA0FEABC8CD2E2E7FDFD7FAB2F3DEEC02
044BE20808BFC93514AC95851F51092B2A0D648088CEA96DC34014FACA8BFBC285AC24A0BB0A89
A26163E3C20CCBF2D5F6B49DECACA7CA4C8A830CA3A58DEF4D090FFBC43363B655046518BB88F3
934025238B6FD59F3BAA23D2A5125D414B8C80B85236138D7421860415BE94B04DF8EA20CFA87D
8B7F0F08AA0320E833F4E02EAABD5E42408279CF5DD7A58265F58ABCA342A5950D63822E812010
80051291A816EA0D01490E03C99CFD569574286BF4DD0DD4D97B9EE490493020A1F5CCBCEA0410
EA24926348A505212F865DC25D53E25E3DD54EFAF9D090A7CBD07DF5C1FE5215DF5D42BA05C0EC
CFB43D4C00E8A911468D9EDA0FA00280F7C740A2E2F2A449E5A755493742E3CA6A84A3D81792DF
4AD3A978E2D850F5DC559F7D57DDFDFD3FEBCE80B80B6FDBF2C62367D11766B9F117765CD82F7B
D00176D6207ECC8828FD59E6492F7D4C507C9E5699E73E930416B114CAFA54152D776C72AFA7DD
92F757F04506B23281607B7461BDC0541D1B147E0DA60416057EA17DF4154A3B8E2D84D8AE5018
75B63089DFA8B4D25EF355A6C5FE35BE262257D446A1D5A3473A587F6DDEF614B6B744B4A4A7CC
53C674624837C9F89717D91175BC77F28A4D6552301C545D92ED5955560F76B9A6BCA4D7C86022
EB7F4A3EB6FBBB4517545CD7113D8D0AFB47982732F0AE46AB7C5B725BEB1D64DF46883D0FD16A
D4EDA2126A92DBC453DB92B671F3984283F6717CA12F22F1E596FC5AA7D4F409F3047DD7FE1FD4
916A4AED21DCC4DBBC51F248B5EEFFC3012D9C557ACEE59FD70DC08CA22455F7560BC6AB4FF962
F5F613AF77426572CC771FBD17BB6BFAAC6B4BD16A28D95D50F60BFFD7A0BF417EF8738412D987
30121D9873A4A9AC6779DDD9855C770D008038BF65FF82652D9B2A616A52962D2029FE38742BD3
3CA80A22E2A822AA795DA5634D43D9D4121293AF7B2D0241F6D1FDBB1536869257F6AAF5F2A163
D1DE6C8F878192025F51E9298DBBFF44A3F76F1D3B493DD1F78CDD4AEFB450017D563E1206D59C
7847E00249FD0ADDB67DAE0D1F895E313FDAE53A27214B89CF19FDF40A3A79F5095175EBED3676
347D7FD470B8F9F2A17C9B18DEA7BF57761FE8DF245500B7B7B1018DCA5ECF68BF57AAFAC2980E
A9457254F8B9DC5DA94D84D319DC780C8FD9A005273358DFAFA5FD1572510B4D56CFF944C6EAF6
B5D4297BC89DDF4179D3A723636BF6AD0328207208F5177A0265C45C3A7C259EF54FD767854D39
00AC65BC8B8B99FC71D7D878FBD9368DD2BDDCF91D5C0CABDFF45FD5D1AC71F6736B4F8A0C7CA7
C8ABAD55FDD9B0098D20F604659BFC7A828D814EA060DC4A9CD17DFE948DF505FF443C4BD1E657
F1C320C30C302A9F9EBF3534D4351040D83805E980082E047F9E29DE1086DFEFFDF40554359DD9
D9671C1AADDAF8FD5F5FC9C748EFD2F670BF802D4089921C94689FA31AFD58DA2353A34486B375
53A5FD977809B5F5F74395A935350E4F7FD8DFB15CECA7E7D9329C44279A26B11E045054376180
00C001B9907134005DCF5E1B81A31FED3C8BBCC17C0C18809FFF7FBF1D076C0A408002A359760D
006F7F7FDFFDC67188FDF77CE03F32FE36AAF07CC1F307CCACC20C27C8DD3F22E0330180C8200D
0208CCD0A3DBFCF7837F71E58EB483BC4531AF29B5CDD8D211114CF2A60341607E0B54EF1BC671
45180C1C5DFF7FE8081204088E0855A40851FE0E24AFD19D008028CFDB4323AA482880809093EA
FC4B68144C01027C17C90D12AB5D692133573806C62605827425647114B54F49C641090A0FC1D0
E465C999DE4174464A1748826577AEA126BCB4E5724FFFFF20234A9823323209A0F889808C2E02
0C52129C845C88838713C1E04C81E2B0E3F04292934DBD2DE3C771D23E1C42C2FE295B5DC2C282
5FFD543737D7D0E33A7BA872B329CEA9FE3EF7EF5374F6A38376D7180429FF352179D7E1C9BB7F
8FC7CC7CC7CF6591D3769786DBB46B47461E388F70720DFDF2F52E8BA8C1A7F7434D247079D484
BED35917D3D0480912929929257F680802377B631F24D2FFA6C3227FD1ABEFAE0C78EF343786AF
AE0C50EEF37008208038CF7232F693E0F8CBD8D8B14212AF9D8541200CB25F2F0757F72EFB912D
FFEB6A33A79A6EAE7DD6DEE0DBF734347932833F2322180B8EAE960E334324A2E4713567511163
BE49436980805FA9A9E33E3C0D778D8C17DE268B63633C1F1F31F38E39B7DEBCE652E00D0C8FF3
CFD7D3E1D53D5F92626495D87605CF566089B49531FA44BC5F74E3135F14ABC92E14C2DDF79B2A
F0291A20ECFE7E65B4537C82F2080BBFFD43B783888796A91F1DBCE0E0157D77BD7CFF5AC5AC98
22C77273E8B77CDA35BC9AB2C07E92A20C31BFA4AD2B959739F32FCBD3FD8CBE3D8CD0D23DA880
49652B6D1423CDE2B6A3412E73529AB45715CCC3032BA3740F6E1C1DA52E9039034D502EDF7C76
97AF1436B0FA3692B04A7B3735CD2AF43D7E2D71593E8F025F639FB88EF850F9FDCD645D1FDCE5
0DADA43F39FF6512C976AD85E1F36B6B9CDA54CBD75749F76C845E277A4412AAC95D13776542F4
9A1D0D916DB3208820208637054C8342AD24D0D0D4A504909425B5272A50548362FCC147BD04D1
7C90534E73E9A037EADF9EA1E35F59515F4350D70AA0F4007220156803A380118F8CF61F41CCF0
3C2901C8043D0805026102E7CF546CA0397C35991C68909AA7CB422829E9885AC858CA8ACA01C9
C9B29242E8A7C0BF2B740890A6D2BEF7E557F3CCF0F2E7CC7CC7CC7CCCCB2AF9E3C2A8226D8D5F
F5B59B32383F9E3D821E498DDD927E2FC47F0999D5DC35820B28A4FE88CA7F9D0240822BC77E1D
680773D2222F930AD2B201CC94BD20A6A5CD0340CB06AC822129EBA8B61DB49AB235B7A5FDCD2D
CFBFCD64DF5EDFD28F152749C1E10D0E4450503723C20240709B8088D8366FDC9F02CA08BD3D0F
4CF55F0C2F5E4F4256B3FF8C80D6F7B1F525C676B416DDE9DEA3A797FD2B9E7F9F5E3F572F6E9C
9EB42E222173D8D54BC58F424A525243808D0290A94ED5F963C846119C68E3E5725404172C949E
82249379565479F4B83D7F5B193572FE0797DEC35B33A8089884A12D2EBED25477D78582422268
5808240601A2893091FAF450DA4A524DDCD22022A2EA3470569FE0A482728BD12769C94F76148F
83E2C0AA24454C78542363B6024F0119C12A8E68681C6942425D3480BC4BF40B2C54B77F5C0200
A42560DF50DBF36CA7BC51C966CA2FB62E85F3C9FBFA7F49C95F7C2D395A92927D0052004EA248
109C71A09E1ED811A05C9F2774EC3C807240BB5F35F0D02334700880CF5D5DB55CE223F9FEBE25
3030B08283A01C9C9B09F45E1FD32AF9C96279F1C7E7A397C963DA3E291697DFDF71F82D8397DF
D7E7FAE736B36CC820F445695A4371F3C3205280DD75F79C235413580B78FA8F79F81E8F7602A2
F8554AC3D0C077EB4F249714EA8A8429CC22C9C288F61C9FD1BBF49DFBD03EFDEEBDDFD5FA7DAF
5223DA3D0BDC53A9CE5C02C250FF56AFA3007EBE3E83A1A728280824EC2540119AFDF43FB58F81
E96DB20AC0D2BF39403D5AA802DBFFF625DB227800ABD3943F86ABE8E66E0F83B73676C542BE0F
D76A76A8BA012DDC7DF3E324FADDA0A5767A90BD1DFDE79FD767570B78F82776256F503420DF3C
27C82080AA4DE57AC2F8CF58E9ECE820A726BB2644D3F74080222E29D34869416F9B5D8479BC9B
CA213EBAF498085C009215A76B5A3A8A368A7A2FAB6F77F6F5A7377CD253D7FDBDA7828D2E8231
F55DF4EB80E92098AFDF55232AAE652AB6232302346DBAFFA3A2EC889FBCB747827FAF6EE74A16
57A8F8A73A501415C0B15FA173A8A82CBB18262A87A2B6ABA8020028BC8348C70B29CA3434324B
F0B20A26AD4D1143496EB9A92934B22D68934C74AF3E09C276C4890AF438093290B12082682483
822FE0F122E81F814390E22AFDFF7FBE3E1FDF3EFD30878C0934324CE1E83D879C8324F4032730
2BDF2D228DC0A27098A9AE8E808DC309086CF2424F252682A42D290E90B909C94B89DA42D2BABA
C3232BE8E378CA62788286208B19F6E28F58D22938B8824DE2C83D87AF4AC0309330279C25FBCF
788BD37D0EAE4325FD382701A8ABF23276C8834AF7F0C2B6BA8A54217D408A08A6AF3A0E8C22E6
F51755A1761439526ABA0C047D00F530D25F813CD64385D09BD2EB477190C9042020B008D9EF3A
816957B07E45E5588FEA762A90A788E8E24A8D1A032B9A8C07A37BEF9A78E5D3796CFFB72BF77C
68808BE1292CC57F40B80E65E7B80195FD8937CF64357D7090A344008363F3D00AC08014689022
2D45C9C4E559055D1D0E755FB527F5DC599E58249D71379D5FA55A60BB80F67714581B606EC121
185CDCBA7DEDDE71E32E1E59DA1A312A1B32F3B77947BCDDF75255255F86F793637D477DFDFA61
886617C1454DD6F7EF5675EFBD7886217C1C57FB5A18D93D71D1E17BAFE18077741DD8BE3E7DE5
97E7189C56C0E5E0958C9C543EEFF4D87FE3040BA3E195F56A301A022FFFD0098802784148AAA8
18246309E12711690E5409D0A873D471777541907CD7F4557F1DCDDCDFCE0F43DBF3737E7B5FD1
F462741A0C87DCE1FE30991C9E1C2234B755D8AA0265C45C2A7FDD8D46378776E30D0CF0FC72C6
7E7E5F3C3433C35CC5CB19FBE4203D7CF18BDADFDF5C2C23295E74537682A7F3C77DB2099AA09C
F0084B216098200A4834379EA08718708A482BAD890B739C6ACCFEC4E70A21F6A782748C6060F4
76737F7509DA0122AFE3549174D5ECF54077F733A8C364896041633DCDF3597F64AF9094C9999C
CD5503D9FD07BEF5ADADF6C4D4787E467E66777566579EDF849B000558AA29E236329AD9537DD6
51FDFE9F2DF7DBFD5F6ACABC2A4DE06C29F5CCB1DDDFE1FD2DCB942E3B3CC380E3BC9333333333
326D23BCE02CA9FDB2022026082CEE0362993E834D8D3327EEE598B8D2DE640A483268FA7E5DCD
F56A1D72A77F43E97EDD9F076D8B2E3CDDA0E08DEF600B7660035B30E3C9D7255E7DCD32B9CD36
36CC320C8D3D7B285DFDCD0F830882B20080A8E8E96A53882823CCE7C11390F6060BFDDA018FE2
3D642C1F2E4CBD0280E0300F008A0036C383D50E77F874BC9AC80FA2FBB32E0FE000BF3F9B63A3
73732F6233D268AB1F9EB0333FCD1474D7A035A529151D593A2AFD0E77683D683E1528B7EA5BDB
5602818C376DF8C91F91B39CAEF4FFBF6FF7FFDB00437CF9FC16476488FFCC743EBC962A02E812
7FFCDC8DFCF7D3C2C53F74774FEF0800E89FDAE4A30353FE8BCB77DFF724F1933D8600E8821EB5
DB4BAABEB316566ADF30506DF8E0FDF1D8E1F63622FCE677FD78AFD7398AFDDCE027FF77FD47B5
B57F60A6088FAABF5FCE27A37B6AE0727BDF816A619563D4EFB928FDEE8F0DB82ABCC07D3A002B
C3C09B1377F7BBF6ABDFFEAD4FC8EB6FEAE59BEEDA4F2F622DAE0FCF7D3FCB7F32038F6C7C1245
A05675EF9F8F9FAD63F87E7E7F16363E7F5CF95FF0037F08C82200BDF7D3FFCE9B2FA7C7CC13C8
D4C6083A3877FA9C5DDF1C5A0BA0A931DC352E3409A188F2F83872787E13A62E7C80C0D8F4D47A
8DE0223EFFEFD3541F2A5090A7F408A77AE464F651DB3EA09052375CE8080B4B498BA243589090
21C00B6CDB39E90183EB2EBF40B80A02D390F92D746F6A0C372F829F4B3E2F2F813EF516850505
255A771A3355D8ECE0A02024764A42C4A1A142644C40F84E15E578BED34B21928B6424910E74F9
7677118F220AFFFF3E14A6446020EA0777A5ED6514E02467D3F4C280A8095D2CB28E6716516576
F3077C5F05625940B5DCF40749DCB277E5727D041F495C8F49E29C35E09D3DF79B3923DB396A5A
8C04C0442273EFDA801E8E37BEB080E57FFC073CE03A2C57DC2291C097F7F44585F87DC85E8125
D25DFC1A7EF57E5FE7DFC9F2E7DFD4816E7F9FCC9FA7E2400C9FDBDC568D042BB67D7FF87356CF
8089A6328A2A306D749C2B593EF735CDD73293D3EAD377D4AC20DA8FDCFD0B78BDC55AFD543328
F69CBBD0CA7672D88D740CAAA4C568A87434B3373DCF94FD6DC8008BB8A4DD3900D2D2E1D0162C
8CCA72D032B728206387D7D8C4A3D602868D77C7FA0E898299147F2D076082280682417F5808F5
4A62ABCA1E5F214B5E1FC5E3EEC221CAF6DE93A6A4A8210747F8892272D97CB7EF87C9FC8A2745
25200808ADA29F7F7ABEEA25A4CD873E7F8DFE7AB71F7355E7E78430154B2FD4E2B24583111F27
ABE2D825AC7C68B7F6001FDD23E18EE9FDE6D8887E98D336DC6C87DCDD5AE4D334E812EEB4E95D
EB3BE0524F7D2540A9347FB2402B554F8B2E0E5D78DF9DE53FE378F315A20D4D4E0E004E5BA5E7
B3ED050CED0EFA822A034DFDA1F9DEF48D5EC361113DE1FD5B7F7FA87A8633E9414EFA308851FE
2805E7D51E7D387DBD787ECA953BA9F89FDF07DE7E169F905E7F8AA88C39D473B7BBF2F7A4CDFA
C2146408EDF8C7F78823EB8C9FE57BDE08C1DE658FF07D5CAADD37B5433C1E57A5E773FA9BAAEB
DD397F414ED423F7FE903CF74B36F76B762F7A01DB478958ED08FB1D8A8227F7D3CD6FEB5DC58B
C813D5CA0022133FF3FF2E430C08C1E03934CCF44C2800C84E07F878090CC25DCC0F2CD5BEAFC0
FC0A4C17418BBC500AE5FFFBCA6F15F675E7EA22A385D52DD415FDD7ABD92868EB9EDED028923A
2DE0F9E61FAD3DE222254FB287D7AA0F936CB4045D7A2F46A274F9F89C8EF4FE8DAF52E86A243E
29E7A395D89EE9DE07AA33E31E8F7DFDDE4B20C814EBA85D363A38E44F77E7FA6A74BA9D07A7FE
740E500AFF878903DE0DF39ECABB04F8DED93958D3158BA0364DFA9F83C2CD7E8B68F7D368AECA
89B0D3D79A52CAE29289EA2AD816805DD1FE3214C947AB8FE580762D1E9E4A3E7178D218E857E4
EBA2AE7D51C17DE07D487842BEBC73FD9CF2F51C1651377F4E0E7D4D6E328F9C3D753E7AAF90D9
F7075575A2E9F7D34D6DF9F04BDFF5D7F7BEB2EF53A4CB56D529EDED4EB0EC35E74C1D54B403CF
7F6B5315DE9484D35EE8F5D6BFF1D2615E3841A29FF76F6159FBD2A31FFF7E1E535F5FE09F8FE4
BCAACAC9EFCE7496ED23225FB13A4EB3DA40AADDE2093A7D24D36278D4FD790EDE78B8FD7D5FF7
E9FA9F81DDB97FDC1D89D3FD2FD78AF99780B5DF737E2BB832C27A78D3324F5A7ED37575F02A42
E05A2D5EBAAC309E20AB60D83E8262228B41D8D0D23BAA04968FABEB0E07E2EA62A02A05AA8485
CE79CA8BD5F4D2E808D08317CEF3832ED754BAA4E021BCB417CAA1F635F3A7E1F57163C80A2775
F68570E55D7D7DCB792F73D41C56BE9576240DFD702DD78D7323C8F70AB8AD208897F2D5B55C5D
78DADF0CBED32850D271833F3F4658398FCCB54D4A7E977F4D37B3D7EDFE1F75D5C0A0873088C1
297FDFF25C9637F79999BFBF0207C160A8C2823831EFE88ADB222F6379EF84B53476F73D7F7B54
F67607D212B62E4E18BEFAA475713CD6FD09076C75537BE3E328D6424A4AC54A4F560D6C924AFE
0EFAA17D2FF4D0A77FB42E2AF48A4A3D899B4AFC9FDD003AAB4B81F51E3E08A34826950743004F
CFDD0F40C04C03C6FF211700624CD205745745D8C051B37476270527075245C9D1D0762C0121D4
787454200000A0A0ACA0A2A0BAC790813497BF95F77B7719D8F25B76F85D7F501DF77DD5EBFD7B
F3D4D5FC6EDFEFFBD3BDE8D72FC8C0F8B4CADED03B37FB6BCF52F7482A32FBBCC15FE04108ACDF
FCE8ED13DFE28EC5F1FF78D0A8092DEE3539DDF4AA883A021EE8A5536085C06C0657ECF2E382FB
D30A083100B8D536AA9242A6D71006CE221828202F53F1A050E1744D0F97DF682372B3D77F57D7
3E0DD7DC5535D6E021F94F54114F603588E6F615F8363388D7D5FE8C0B02B2CD402A0D620A80A8
E84A3F4E21255DC71F77F46DFFFFF7FF509024B375F6D6A0262C0F96FF5DA4525046B763BE22D1
35FA7626089868DFFB3DE8CA63FF16AC282BB3370D058750DA217C0C2AC0855FFF35DDFF4077EE
3CF439FA0408F591E7388083744B05CD27D8020242D769DB7FFE5EEAFB7639435647E1B90CE47D
C3E23428A1F81753F54F73A9C8E5F58E3777560151F74B53FD7110440F5CF0B6A60CB487D2FC8B
4A7F855515F7EA08D3D3F7DF4DE3D65FAF1EB80B4F7DED77DDF1DC5C254505D4F909F327F825CC
9DDFD8C152F8321060A7F457427FDFF8D9DE58181458F88ECDB4347DACBA179F2D7F278808C97A
9B8D6E357BD3CD88E058634DCD99C153A5C713E73C60283F0DFF283A0D13279A2705FDFC6D035F
7DF15054595F4589497F92CBF3DB4CFFCE48F74AF9E7726DE7DB6AEF8368EFDB79F75285FCD77D
F3AF49E21D73257F9F7E9F9DE77D89DF5F627B9DDDE667D4A942A515340B58E4A05C173F330CC3
A00566606EB74CA32B4A34BE7CEFD85D23DA71B68E6A001E81EFBF69769F0A820F1DF496BD23E2
2A022495CA759F78A38E5EE73B38D4DA3DF7CF76B9AE6FFD260E02015F4D23FFB9FF8089E7DE60
E1C068C71ED0D003F54CD334E8280EABEA05363E41370FA1E1E354A890000AAAA3A1DE031F758D
AF584B7FFF45F76938D4A6F427248D034EAF74D541BEA2290BCBEBEBE039A7396AD8702D0BA8AE
936DC1B30C22467E7FCFBF4779F3CF3CA7DF2F8A479E6DE6EF74DC2023B12E7668991F98285061
8D0A28828A28B289C3DB1A0D838F188C84388409422A8891F210F47F8B12A0B79EB283D74A9B3C
6BFF458AABA36098F926083E37806091F6DCFA4FB2028C8338570DBDF768D9D4B18E8D82AB9279
2719652280E4118C822F675966C235D817146145359A5CFF6F77F5E55A0AE8D0202B27E7DDD7A1
E3A69F3B2EB697D71483975FAD82255FC71C72C32C32C32C2A64A080081F998286DF7DDE5F75DD
40A50A88879357F5F6B277EEBF5428C9AC9EA902567F7D9D660E22202D2280011BCDDFE62B580B
A2064C93DDE7A91328D01B02499FDFA48BFCA6908C7F07F2A7EFA279E24C18360940868D0AC9F9
794258CA602960A3A26E40B636E45ED1F330C94B4D4F2092900EB8E0F98FAD405F614987CF9856
5483953531C217CF4449A202962E82AA7CF45104F17D03353F5AB58F7DA3D65D8F77540B4FFF6E
6345FB5B5564DEE6761D7CDD8E2AA059D952A7F0519168542A324F7539CF4C42BDAA005E0C17DD
D82B29B949D48C1E865C581D96642D3219A2A8195DCE5F6297D8C3FBC1534AF449571FCDCE61E0
70D2DF38EA77C39290A6B22736666A60A2393F7AC7ACB1E842774A830DDFDF3F797F7F54E18728
1A903400FD1F60FDA174135E79D3AEFD18D2CFA0381A20BAE81B9A05133E8D1D4B9A4609678658
B69D7396727395E7EB55691AE8AF5B266D38916A70AA6BE241D098165717C7108CA882BEE0AE97
6F351175ADA383A28585856AFF4E26FA6AD7A2E5ED0A99C993156AB8D3451791744DDA64BA06EC
15979EDD3D0713FBD7B0DCC97048192498A841595312526A8A3A471E90216DEB801964A6609BAC
A5E65AA89324CA8A02A25686BA0894AA296AD3F0680E829FF55CF320A57380B9383DFA0022A262
5CCDC03B0C0B03DCE0C8C8B41AC61212E79711983C9F58AD892DD0FD1C4A3C983839EA7A145D83
A6E25939AA21591B1AFFCAA8DEB6021696995158722A1E203C322C401F37D09FC5F3DE36F48A98
D9A2D1E0E0B5D6FDFDA2B9E1592629223870B84CE833A6184124EDB20A2304AE8942854708706C
DC41C4D562692D01A29B83908E526838DA5A1229CA9E7D7D5166D7D7EEEDA2330262E47A0081A8
1EAD8DCF73A60935824C1E44748637F962232893DAE816B81C47E7DE8C8EEEA122A76EB179E545
7D75DE7F8816EE0688BA920A828AD74C68B6447C7E24B9A887AA0EAD8B01D57AA5A002048609FC
7C8CA9FE3EB3F7FFDF2E3E80A2A65EACEF3202A0A48ACB1F60E982229A7692A0A0EA036D0A387D
FEFFBE98060A9C0C994B8F77894B723F5065DA807AD88C8E1265FFD777D7E5ACA9DDF3A5F45D59
5A5680C8152557DE313D3F79092AA8D489C25D5F73E4C170009CC240B100BAF9A818C67FAF1698
19F5029857762FD69EFD723E0B25FDB6571406020B4734049D95C782C50AB99D656B8708080FAF
E4FE0F82E38AD9022A0B2A75CF8380A7F575740298527F431CBEF1BC6794FFD4334F8324E97AA7
0AC1D0BA8896EF3AB85F3E46BD22247EECEE390B81BB18009ED802FDBEF6F5B6D857373BF738E9
508119D3DF496C8887FE0F98AC53C627433318BBCF5B80C1D83F40D3D1F9FC1874E73A3BA89341
D6F5EEA7DE289A880FBE83DCE022DDA894A39394BF4C614AE8BA44237977E9F3B6233E3D751104
3F9F76CD860F2088ED05A416CDE80418F2E8CFAC7B479124240A3EA8F4BAEC3BC22B6E6138213E
32433AA82F54D29041AF5978571F093933CED2E087EBB825FA27C6F208900A56A9CAB89E2AA849
B0B8983BBB0952D01387BDCA2A9A94545F60EBBEB5B285B81A3F65DE977A91B68164E2F45AAE89
1AD6500DA4CAF2B9CF8E813AC25CDFDF7533A0B9E6A44C88EEAC8A0974009829627B2B46E15916
2FAE9E1EA7FF5F8D0234092349D97FFBCD402DAD836A6A55E55A06D8380CAE977F71057FE338CA
56945F557357CEFCAA6A3595081852DFBAEB1A0A46874981B566557F1C30A8080974148144F5FF
9B9A3B270BB78773EB4CBD5E7BE69EB9DBF9999B81415040429775A9378838F625B382A015D1B1
2FEFFFFAAA8289584AB5551E1FA56A5C2E02E0BAEA5C54D5052AB39EA3D98224917C63BD3850FA
35E1B14B2B148A236738DBC7B35B36088E6102EF68D3EE43B7C340E5CBA4E3409638DB09CED753
463360E01CD4E836E65BB806C8D365BDF058854AF09D6DDA05FBAAF28B024D58AFA64DDBEA6E88
24FA81543F7F7DA25BF7FD5B55595693267D9F5AF7DA08341E1F757FF4F8DEAA00A05B714BEA09
C84D0B0BA7E38A30709E11968BE9E7A4412AEB97C59164A60666B26F6EBAE7D28F50EC79B508F0
8F20627E5A6851E5B54F7E2E27A26494DF351E0727209CD9F6AD82470080285A80669A4CA051A8
555C72C0A801A0B99D799149E00257F55FDDC30C2B49F4C9D417310AF8E57FFCCAFABE7A31A8D7
6CB2BE8504D496222A497F20904AFA80508819F66FF7CDF7D595CA2CA2C910022A3CF85438C051
C117D76FAA75991EA00677261A805A51DCBC409D430ACD88A9CD12D2B98243C5573FB02C55DF5C
FCCFCA2AAF8A6203A7E3816F5BD94645A954F47E7CDB229EC2C44B95441CD0CB32EABE01188B95
95FDFD0BA947FF5A064B5A8C16E16ECCCCC0CCDF639ED3F603B59F416799EFD175400902FA7E18
992398A09A890D01400DDFDFB5F71F0AA0088267FE71E202606B49982BD087C9626F2609C8F74C
98A67D9C1D8267B2C92C996095CEE730E78942A67597CDCC824B41E2F78183C9D7EB0E9D0DCC8C
8095CE3A807146F2BFA2223A85AF330CAA8923909FFF7F4325A50387128D36B71DC5D0F453F605
F3120AFFD6C5275F7173164BE091702883FAEDFDEB4B0E82436D5C5B6C0308915A77953F10A1D8
F73B701344E5248EEB4534CAC74233EEDE88AE8C8CA1C72F9D8D285727F3E625001FE3A3D57D57
EB2AEF95622F54D5905D73A1DC2EBA8FDAAC82BD3ACACBD439A63C135FF2CEC988D6D75050A8D8
CE40D3070A72567ACB20A09223D29272934BF8BD88D885481520B22322902BE4928A8886BD0C56
3F8817AC1724D7454F814FB1727D5F6766D6056FA363352F5149A4884BE8CAC54492F9F49E7C5F
8143E8324715B32B321C292350FE3F05A16949338B0930934B2FD2F8E15E298A042D350AC275F5
F1635B0F308FF8DE7BE814050B8367FEEBF039E72550E79D9FF3D6BA343ABE59169748DD856AE2
31E5F73B397FBAB8E74E35C49DB32CC808BB43248A7AC9302B5050E0E739CF3F3D77DD4CAA0D8E
223981029E6CA462CD027D2D526C0655F3AFD8C72C5249F57145176542373D6BD4B608145A953C
F854B85AAC89CBE8808F1725FED6402EBED5145A0B22827058BE1C20D2DBF1761FE05540CE5EDC
5DCE2B0252892C2F4554102731D7DD652F62F14FBE35349F789C922D01C00AF0003557F874A2A6
F5AA505D245D4FD6B053D794D47794E22FFCEF6DCEE35D77ADBE7BFDDF6BD5F1B0CA9D15B4E9DF
577DF657799DFBB530C1A743DF01BFA86F5017C70009C30A4BDC5FAF9C24FB6FB3F7520D713A40
35F679643E165DDDE5F1F5FDD28511F4D14174075E6775771A6E9FC4FDCD3D72755D74645DE6E4
B6F53757240B4F8CD7D77CDF3D6A68941DFD3D77ACFA4DB7D3445A10E730D5D1D5E93E180AB9D4
10601A2C6295E3E7FC3EDF83FFF77FD977D3377FB0F77277629F630529F42DFEA8FF8BCB0D0109
53A45C4FB422981FFB95C7181A9824FC30A4BD42234270446D61AABE0644258E4FA527C925D1FD
DE5B4800B6D16DFEEFEDA6020AB7EF57F8482FBBF4208B6B4316F94F420404823E8A417F5D8717
9086B21F5D24829C22028082082A650AFE570F80389EC582377A3AFFF3FF1D2397A40208A74119
1F420B13928BBBAE74D216B9407113924006BEA31C7A58538C9612DD87F9420BB02DE52F51A21F
4C4D25D689679390657BDBA53D964EAA3A3B8DAD6FC6594DF686A4DDF4CFA79048978681A05803
22C71D1CBBFA69824B9C57A2B70357D9C6AF94D9A0DDD1638A10A778F6BCB6276015D8E201C425
49045F82ECD29593E40E4C4308EB8A7DADFD080AE372E74EB1A3813ED3046991CAA02FF0582EA0
AD5CEEBA202F8744E99B1F9D1873A1A6366C7945E1A0683805C2E9D148080A00813C4240801008
00B4F7540905F718A6037DF897DD8AD276D8865E04D5C926F25DAC50AF8DEF495A926E0BD34365
1F86E295E745D42325EA98E015DE1C9759422CA359F812F9E7EB75FC5F1DDF8876346B822DADDF
8A7DC7DC8D2439896516FE216E7D88DA52ACE34B7724DFEC2C280569892DD418BDD85489B26150
200A91E920C371D501AD46BA402699C736B8337AA31DA313571DF890FE3408FBE8898A9A4B1408
ED560F4746967163A289E92C9E077A8887A08AD9A0A87B623AEC10BAEB851441A083C734817BD2
98242ADE4222FA90B004010100B7042058240B1082DF1E920245A43AED742A281CE928BA1E8DDA
DE221A4A281FEDAD674B78FE9D1E92A904577F8A879024223E2797FF6BF9F855FE1F1E97ED6DED
F7EBEF97E820F15F7DF69A7DE1457E921FA28D3F24A7FA52E2D5E896BD34A546706C62E86369C1
A1505356B0761E9DF7F4FE02094C54A84A8E28E56DF088E48009F65F7DA1FABB5A017D09F75F85
DDA5212DDB1E72D6BDA50352383758BF4350F50A8D3A7EA0B4AF771B17BF0BF0CB46A5A830311A
A8A239D7B240A740769402E7DB4B73EDDFA28A9DA4B9DAF8779FDDF9876482382653215AE07EF4
7836FB44BA7A8A0781DE7502008C91EBE090D451D860F76AD2DC547D356E8A1DA61DADEB42F964
9EE3ACA656DE5C084086D8E21730A775FD415D50BFFE8885389DEDD6EB8BFDCF6CF367D07F77F5
EDC3D59F77E48F40164F365FAAA38E637548A100790162762422002C303F20FDB0209100095518
C0B0A4750C073354DFADF5BC0601A28807F900B5C81B01CA48BCE78F17E801C3A329FFFBF67165
4C25AEB080D601F39F8CAB90C036A04084084C580C419D0FE4C1007235FF8A7FCC61110EF34050
C882B0089CF560CA11F1120DF0C90AF555F929C57E94CA064157F7F9FE3C05946DE5E6A1E82695
C6E2CF564F03ABD09094CAB22BD09985C74D3C4FA7E5CB49ABF147EBA97D31481771C1085E17A5
E765E4B2406C7828E7362D795CD18BA625F919376AC4C4616AD2AA9F90E05DF97D854E50F830D8
19819EBA7EBE899D3DF17C4100E7B33FD7A0F82EEF8410ABA829F345D59127C993E403BBFEBBB5
3EA61FEDAFE0DCBBD405E08503A2D1B7A4A407A42C2AAAA8A89CC7330CC2F89153F4C5D1D40B02
88301705B3C202EEA72620E8AFE815F47C7797E95FB56EE12D57DF3ACC57E8C9F5D970402502F8
2F8F5A25AE3879CE3C3083F9054E70FAE75E75CAAE2EBFE8F93F8CC83A133A0E7FF6E0655CC030
B772B8E9F7EB136EEB4817955200AE3E32F98CA32BB30A6184AD2E4E67E3BE0354A982EDCDF5C8
0EBE89D00233255E98F4CBFF25542CE2BF18AAFADCDDD09808BD28ACDDD08301AB918B11ECD4B2
B57F53D4DD679DBFB7942038741009A36D74DFC2B523A077D17BEF4415029F69FE9F7F7FF7D758
35C3DFE7D7D70AD332A7841C8BF32FB4C13056A87E7F0DFC308C47F35F7EBA900265F0D0E0EB89
77BF80E0082B1DDD5D0D12364494DF3E27D137A4C33DCF3E96A96A22223D3964C65872B8049C08
0EF72DAB22288CE319E104618E4FC244CEF5F1DC0C9FA2B4A6484E0AE56041C18CE0E86682031F
0327CBA5F148EEB41AE37DAE48C074EFCD79D0CA4317CE232B651B27C02B7CFF3F4C1657DA81AA
F005314082AE7C3DDF7800AA8EA52D366E22A09B27880A02E9F8850C0C2C0C2CAA6B0FD17AE1ED
F3DCBD09B3B30DEAEEE2915776A36A3CAAA47D7C9FC9F9035DF780AC4BD72C28C288E4A00A020A
8480933333CEE6FE99AF6A20BD18E8E0C0B43435050388F7D31B3C185AEA048B826AAEAFE8E7E0
D8A0E053708EF2757270EDF753DFE77FDFBFBAF75A488B60AF809D7ADBC1EBDB42776B0CF333ED
F5F5177773657D7DFF249D3760DF83BF260DBADE167429F3773D57F8E1247B95A14D11E1E0BFF5
6CFBF32FCC02E3879F53C939434443D6950CD050EE5017D61362CB8D974BB371CDF67D27484C50
53F614025707DD1C070B2CB943E9695053CDF2EF2544FF61394404F5912577ABD30705F04C1230
0691723C13C13C115ED090148ABD9755F95FA2695F580493DC907DBFD3526F745052E25B448B75
67074E5015F382B3587FF50F797FB87D34B7143249394B1FE57071827E2D7B7D95B81904A19ADB
70761F59262DF3E49DDD792CB8E1AF6511484D1355F82F51F43E51042934E93F7D6CE2EB0491DF
95ADC519C2ED50E113617716CD93DF913932B8CB88D7A914D7C07C0B40838098B7DE8C2206A77D
B936075534F46DAFD583B9307A206E0812C8BE7D8462F55F880BE8C1A30EA4A1194EA4C01B0D59
330230AB74D75A4CF43067881A107958BFBE5B49430DA35E9818D74132C17690955F893AE62067
81AE4420635923D752B87C41331976B020D381B78A0464175806F599583A3E653883A1C4C024CB
E5DF8E5E6EC1821008334031008DD38D64304881AFD5F080E6D0F8F547868813B4D4034B3010B1
7E141D4AD43208095C69435249081A09A48082E8F4EB09D764500C0C303D84AAB5D8478203212D
780EA073680E83676220EA009C6318B6A3E9C470567B345CE3499A9CDC7872A69AB14CBF47705F
5FDBDE0E0752324B0A67D7D9585258255A94D350504D5467E7B5ADB260AD4E6727BE79F7AB4158
CE740DAE08ED8760C5AEB8ECE0A85F7770DDDEBCCA23488B3C54B129554F2D8CE9EBAACFF1B1EA
00A674AE67C0B7CC851019D22999A23EBDFDF3D516A2199385BE6E91DD2D90F17EDC1478433FD1
009F11E4713433902225585AB0B028A1BE6D60F0B4C117D131850FE80343FD634A5A0441E5A68D
49034064B0F802D064256ACC51D4CC105108E0250EFF1D2C24A2AED74DC1E7DD88DE394F6C5340
D50D289118750422797053F5338CA8B070428D5F7A83509441EA06B02904C554AE00671C83BA68
14397B803CA3C1BAEEA2218306DCC5599574170A8066CF8B43170208221293509CE9BA62799B24
FF46EBD00D18D383D80FDFE60F4215020F23B8B8FCAC28CCD445C1D25305DFEBE6F2417DAB550E
10CDB4588282A4C26707F794A3317CD664B14C4202E3A441883229420805C8AF95AC9016042588
367A8C7ED7CFEDAE5E8313E1D421481A1509809024BADE3C0409773C13C13D7ECD840A03735BE5
860070323CFC9F21218908AE4B78F83BD4D13A413DF40DF4E450DB896B709027E7C266FEB36404
6605F179D5DF5F029886D4A9C02E24053FDB586D4993DB50DFDE610C94CA402C034023288A1B95
275C430340D42D80BE7B31361428061B22DE8D74197F59A8A19A2D482C12047A2F333522951D08
F27EFF0294ECF4D721618701D20B6880A34D37CF53AB05F20CCD5A34F73A0E98D8CFF8138C5334
FBDF366058E392D478A0941B0D6205B28B620806E81317F4909D844FC5FC7F02D88248D85A2EB2
3A0A4073DF80F240981C3F402220CB842C83F8707ED25F74D5B74074CEDEE0086839366B3167DF
BBE785A02AC09C0E68D03B5E530C5FECA4449204FF2332E513F0515E7F7D6FC930251614042CCD
9CC499D7EB4265E08A57CF812D4BC6610AFFC005D65181911F25FD0C3300C0DFC080BFC84C3C1C
47C72DBEA7FE4529C7C28B4F3831D3B04F61D95CF9B273047112AAA9B508E705FA0DF2D1E2BC2A
F05C140281C2186C04C34C4D1E58F3B66DC8449C0411D4F68A6749BB9A8890DD5457474B34788C
783AE5C02C002A106062C8004010F60FA0A0A3D0D49B200752E668E4C9B6C93DFA21AB88B68389
F2D087874CF3D6F7E7F5CF423A7F1F124AEE787E158A2358F9FB9F3B14BD73E7E7F1CF74F58FD8
FDCFA4A73C27A0097F6F37CF8131DBF104E0F401213E172800AA3E162942C2D221C5E7D1F6C93C
2A87B93F238A80D872C555AB4C109EFF690683694390847FD3F8668D6BFEFF917FEE3F63293645
745D28D22A7EFE26799CAA45120688BB189957F9FEFE26FFFF7FBD9F642E1AFB9D77D7D9E7F6C4
52AA72F8925D7765B95AE5409024F80813AA2E968035F1CF74CA228890471C4F058AF808912A0A
9CAA7205E0DA288323C52148743002A19E2C7F77F5F003528CA0D30BCF530C328359FDF24A64D0
5844077826A348A41426B5E8C0312C8CC9287F7FD52B268EACC8C02CE7FDA9E0D3299248C41008
AD787F1FF43048A4007877D03AAE85EA82F7D40B7C248200A895F8D7230B09233973A7A0232626
73DD07CB774825276DB05700461BC9A9F89D75E482C4101328496A0897DD097865C2FA1FDDFDE7
9F947582FCA3E2FD758F8F8B6BAA0B89E3765FEF8D6BE088BCD18EC92ADEDE752DCE1716FF7F9C
24B19728CA300084AE9324357143187A11E8459376D741D3D611EE235CD73AD197CB582A732A7F
EA4F3C203B8775573F4FBB9F1D55DE67340CD32C32C0B087F9F9D62537EF0A0A9A72AEA0382083
80F003020A23082821DF2FBE0E62D1C4CAE83F8C275FCA569C95B22DF29FFDD1FD5E190ADAADBC
60CA103311405FE0FE0A38AF52F653D73CFCCA7D4B75D20B59DF737D920205CF77C4434BEC4708
E75C7CCF88B8D5A22215DF7DCF73E76AA3147911F09885F177CF87A04074756EF5717D1D1DFF02
12202026CA34DDD4CC7437FCF527FE3DE223A27720B82F5012CFAFF7957887813715B7FAE37B17
601117C84240F82FD3E0E0E0082080C836CE3D8C9C72261C8C60A01E54C5A985A83A5CA2E16A7D
8A05F1F3F1D23EB290D4EA0814A232143973268B1928E000B7FDF2C60193DEC980DABBAE7F6753
D00A0EB74A96D5424395DF4DF9746EE79FF5FFFD2749E9E775F0FD1020FCB9D7E56F59C7D1F742
E9F8265FF47FBE9C02E82047B58B9D558CA3AFE23E9F8A759F5F73D23D5E63976CD2211FF6FF4B
D3EDFFDD88D6A881C092B8D1DC0C9B0322EFEBA355055DFE03D8288D00B39F3821B2B23FA633A5
3033202020531D9D81FF14FB12094140A8BF3137EA022427102601EA5D06808E1D782F4926E763
698485CA0BD578D08082B49872DB3ED348E0E1C97E8297FF4BA0240200A4DDBE4FCFA60227A1FC
5F73DC96F5BC8AA0E00222B8090A09826A8064A0E074FF7EB94CFC4FF4FFF4213542AFD059F550
8A60A2A9C7C7AE4A04214380EABAE51C6EECC880DD4FA7CC02723F56B478104A8FDCF0225EBBAB
DCF47768DC38350F453E2F6FF81CBF40A75FAA20720D735D377F55773B0FF8850082CA8FF363A0
65FEE0B7277BDCE5655C0880E7F338DF7DFDCA83799F1C05FFFF92928DE008727A15AF7870D1C2
274D98BDDDA86A15D2CA93D2C60B0942F0B8D5E30E697025CC720A00078E1D93557D57C3023BC3
381BF4420A3A0DBA0F8FA2F204BD7C270AC1D4A312A182E971CABFDF287708308227CF83E0FD42
833007849F25259F412A4B7AF81B54D4CA0C17D3914B4EA7A182708CC5E1FFD5F1F250086A7F43
7341F0534A381FC15371250602BC45248C839C7FFFDFFDD59ED2344A0F245C808C288AC743402B
D5684BECC2106D8919D443AC5FD788C80D78A40822BA8282EB260A1E56DEA9858D8A8082750922
2D6EC9450E389FEBDF75FB03ECDEDC2545C5C17ED63505F5C9F4963DD4BAA8F79F5F1414595E83
40E0FE795CDF3D77516334F5FDE5FD58D4135D055FD7E76CE9494723A728DA81A363DA23AB37CF
43C888C85E01DF0BAD57F242D142ED2FE9ED3632D0DB63623A49A2B242C2E602A222422A3BF9FE
8E839E7F4BE3BD4EE50D012060B81C442A8E340A68E22E0081211B83A82828BEE0200279F87659
EB9CF120DAFBC1B059E3A283C59DF1DCD67BEBAE0B4BC348DF3E0D279DDFD7BFDA243F9EEF6C4A
F19AE8DF30ADC746D0ADF584FC06FA0994F377C3BFD961E931F5FCD3E0BFEBC93F523FA8BBE1E4
892CE83AC2A6FCD3A26EC6D4D03F4382F80F8DA3DB1FDCEB861923E4EFE023C38C4E8C8B34DD63
3793EB390793AFA1C77655C777027E4B2E77E772CFDF9410A84E50ACB06B388FE2724A18482020
879E96A0A81C242222F85BE12A421084A49DC8E8300B6A05B3DBA1214242A31F0363C48E622F90
88F528A1A82233F1C3C3EB2123233D5A831277320300003CAE45CF039F3CFD32F70BF7CCC672E7
5170A9D2972ABAC3270482CE5E6AD576B0808C28088B4F5DC1F4363D38E9875C7DFB97C1CD9F1A
339F044A6EFB3F5FFE7C39F9D5DF91755E791475EFE7F7E7D7CF523D9C04823721F408280B60D9
0A9E1984C9CE0090D474250DD9E92B0A001C527DF419C095F5FF7335DF5CF723A8C6C69C675DF7
DFF8F7F77F7BF178903DFF773EC9E0DD410022005C76691129CCE8922BE9089F3F449F4421F0F2
5DA2079C095F8DE0DDE81D120850AC9F9CDD8F49309FA8DFDFD701700C095F8252B7F7DFC097A2
7A1F7DF5E1D8F44BF0D11C25414AB8888CA22CA8688143B450781C9EDDA37F8321222239DF5EE9
5089B3DBD0224243C7F7D516CB096A20203D33D15291A8C0A9FC9BF8C9BD5A7759C095D89AA37D
F3F02C221C50270F41C4F55804904C0880859FCF4DE65A0099C25682D1F4777DDFD0E9249CBD0B
D0ED25A3E7011C99C095F745E7074C932020322D055FD9F22CB8352E025821C200820AC6825A80
1C7D318C10B6BBA0AA5F9EE022E217E7F4F5E33E00A69E02414F8FD09DC5B8C09210F128E09CAF
A3E8C832838C63DE08257F777EFC940D67EA4C86BEBFD7E3E5FE80A6636CCC082CBA35FF7C283E
322E988FE80C8F8CBE9EBAE43208EB824DBD0E79F259C7A507E7D4CD4BDEB53EFE768757143AA0
CA2724D2345FAF59FA4780E33CB6B4F9768F68C7E56C2F9977C82B9D4F99F947C78E0AD0F96225
883B36640AFBDFDA0E51F047C50371B56023C80A5202D4FAAFAC5FA67A318D65FDE2BFA05714DC
F73793743D3D0D86A8E305221FF5EF7E89D0D1C29A9E7F58B7553F7F3F0003AA3575CD579C9E8C
2BABE7F74CB753F623AE8D29C3487E27776DE83A2A1BF0C3D7FACB2B3AA467DFD288427178A42C
9CBE1ECAFC8919CA323DC1C3DDDDD6B7E77D77E72983A9FEBA358D54202BFD3D79DEAAFB6C8D1C
A223083B3C9EF277D075DDE5892E3D45F509CBD74D04A520E082497B812197AB4E350865E302C8
333AB6AA6865387E7E1F0220CAFC2B3E2E89334B83CCA1F537C3C4100AD2BB42A9CBBAA6D69C32
0CAB6B7BF8C2A60A6DA48A254F530A08C2202EA75C2E0D32820D8DF8F7DDFF87DFF37F1FF30B7D
2DEA0FD7F7C4BF47DE7D0F737F362CCFFF3D6C7DCE0F6D8277143CA80A22E2A8228E0B5D094782
18701D79DEE7363C4E719D1E02DFD9C8EC2FD9F4774A3A0E808D8B2F03B4FDAB3A40200882EFC7
5C2CA9DC09BF2492735E03DCC45C5CD5CDF3FF7C2CA0851DF33D0F8005F87CF1F3C1F3C7CF3303
0330381482D01F8208B03227131928818BB0C5E8C2060A2FFD7A022C9C811C82602B2228E9E9FA
7CABC4D9FCB51776B743C4D857ADF3503DFD6CEBD7DF7FDFEA0021D74F484F750F42D27783781D
0E8F505ADF52214468D7C82C882C809BEBD0270CB8B220B09278BA87E0774AE293F5DCD0138796
808082CA43425A8C80B4BF827B200D5233A37415DF80A8DD1D8EA0387EC2C64F49EFD23222BF57
4DC7968B82FE0BC97EF5FAC3D1DCDCBE7ECFAA3E9F273E8CE3DC7629EFD2F9FC8B832E08EFFD70
990E0087A8F868FE939727F30D0D8337A2C8C58374F5F383E4EBD3D437F2D2D094FEA09288D8D6
77F57742359F2E0CA47E029370392ACA02920B823A1C219FD68028020A2C22C936C20FAF4D094F
F5ED480A0DEDC53E544151F27520088F2B2049FE317A503628DBFB2B78800BB53A237E0DCF5E00
2ED5428835F0A220D527017882A49FEF881F703D78B5085D5D0BF290101FED509C780427DF6CD7
8D14852202F5E3A3F4E320F4C0129458C458004390C93E3E8E1E3E0527B9D85E532024FF15F535
2527C8091FCD25261E02E2777CAFF5CDFCCA055C8CAC0E80A2576F0054916090FFE5F5CE04E068
B9FD7AB00B077EFFEEF0C17A5E3827D33F3A20274123F7888A5DE400100334D24C4C3B88AAAAA0
41762A8A33A9F0C694DF5F09F2F01461D005D7598E4022822A888A375FB687518890502017F2A8
14F8D007809FA78750C03FD150E8E0ACABA03748953C13C23433DB3FDD129688FA41F380882209
D472A750765D178FCF58BB3C52D222AA99D02D23428A08D9EF596B28B9A75CCBD5E7236C878DAA
D57F8669B63B611232A4E0AC6257D82BE2D0BFE579734EA4551A39EC1D0DF76DFE885FDFCEF0C4
99F5FF7C2664AF8C0A7FAE1677D9ABF8FD3F7F4D356D02DFB66250B22ECFC4A816628C3E4D4A95
8DC71E1FC5F55C13E3F8754D54E48FE9D4130421332DD2902811C371F47D7FFB9FD99575730E7A
1CC7ECB6F204107BB14957F77CC6E68A2BA137FF87CFBE929A02F6070715113516545FDF047813
09F7B1785F7A7E0420A6171C0E0F439814F356F9FDC7D1E260C104731BC98F3805AA378FDBC76F
951517C882EC1D1D716B061C40177395179117E1257BCC5E2997F3BC7680425E2061DF3545BC94
F3BF17AD0396DBF38CADAD57F877B594155F535DFF3F4D5DD9DD70228D67EACE561B44D5F725BC
F6E3E33AE5ED0DDFDFD42A877F407D4200A4DDCB217943433CE5357F3369FA7F7F5DCC9124464C
9E5D1361362CE7643D9FF553CC4C60FF882C89A05E8E3F737B828DFD73E2C2ADB9DF9F7100A834
00081D7F887A57517C308E8F217D7C9FD334244557BA80869A32A5182654187E07E28D10607231
F37AE8E66DFA9DFF17707203F6C200B02E7FF5CAB2380A7358BD129B2F9BB1F4FD3E03E2FEEF5B
F1645827EEC973982425C4CAB208DD338083D9FE2F6C6CDCEAAB7A4FFFDF5F55D87DE9F363BDD5
4DCFB355CFF3F000117FAE5F6F9F64DD697E9E6FB4E105FF6AF73F754E7F5BEB43054602EF731F
7D1C76C4A7E1A2F09EDE8A834FFF7F3C8320CE0968434BE31FB0398C1757794223A205C4C3D615
DD5EB5030D63B314B91D0C518A47059CAB50457F506D30FE9DC5D60FA17199032D9E331FA238CE
15EA03BE7DECF8904D1D2FA87642C18BD45037D0FCFB3E0FDC3F0FC129AAAC2B37335840DEF680
48BDFF03C09A0F757E1D8DFC3C3E0F3A07F75D89E681C18773C80B28FA41FF1183FD0BA388DAD8
BADD0FA23A8F91BBF3A7FF52234C3FD0D2EF2EC885F03F837E2B283EFBEFB7F73D73D2CF7C33A6
A92210700680155EF7A67E74D0BCEB9E3A05557AA20A38A4A002962960228C302120A34577F0E9
71A14B74D6E075289F30080BF1BF155D40794D9F9BDA53636DC8083625200FA48038C15C7218AE
2064A89A22617FD080B009DDAA093DABAEB8AA8AAB2FFF7CF3A37EBDB9FDCD2D009A316D5539D5
1AD67C58A0C80A8216AA52A42FABEAB3225B099AEAAAE12286E76C6BD320AB38D076F8FBEA07F0
75DCCF603397F72893C63792740EB77CE0B773EB7CF7CFB997EE266FE8D6602436768EF55C1505
6A0687A2A05924EA83B59B7ED90A74FFCBEEAD32AE87DA92027FF78D0A96A910AB5EB1CD4AE608
1568AE1E438920374745A5C06189011D81B8890A8D15060E862750A2A2888A8A420539FD220BA6
B5837CDE0798830787096E530AB4F7501A86A9425F0B2BEAE123694CA2C75A8CC052A4103B624C
418E595BFD3FCE82D5692280A9ECAE3A46FF9F7CDC88AA6780DBD73E73EAFB9BA49FF2CCA59F81
A85CF77C329A409E28AA589E1E3AB97FF25FC800A774EE09C13A7A71310B3250342388621A1AD2
29649A8714CA025655672705C1320233D5A324B2DD4EE0DDF5614A52960DA9451FA8EC0E9D1393
0FE30091D4B52D975D82E9F941467F17574010E75D140FD7EAFAA7112438B2F67528751D5D8892
8E5A588E89EA2505C87F5EA9F97E5504DC08029A99600A0777D0809FE7EB299E5C74768439DE04
402EE4BD6555DDD39E2D129265DA824686251392A01F91BBAF7A5AA156B31EC70CEECAF7EC3F8B
88FB4E99009233AFEB3D5FBD5ECFAF3BDFCFDFB7248070D89D6FE3754826827834BE4A730EC833
99A8E635F0CB51EFA68250ED5AAD5AA1D3DE1E010AAEADFC507D00CF63FCA8252780068E6671C7
1C99A767D9FFBE689D9E7FD3FEF28B22C2E7E57CBEBEA477D3DF4F601C383B69DAAFF7B7EF3400
002A2FAB02407575FA1891AA7CB42C816AF9BE7E39D6360040D6EA94E5AC61E0CE6F202B435755
C611400100005A9607DC120495959F532043366906C85C2EB4CFA35FA814D10B1AC6969733F818
8396EDB5268972082B87664849E1D7FD0C80A0C94050549E9EB437488DF36969016886A6146B56
17C5245A2BB1C343815580547F7FDE100D0509705705AD184DFBE33E3E2FE2A1FD9E1E0D4D4C05
C855AC17DB05026D18413502B85FE8F7C2CAA90A428A246CA0E5851C40251CBA78880989245FB3
2BEA689F820989573488094F999C97272726FFD25A7BCEF2FB2665F575F7747FA023F24B3FDF38
E17AD888B18C4DAEC023E2EA37B8AFAF32C297A5A02BFFE809D9186020227F109A0F95F55DF60D
E238CBC5FDC1E64F7D7D017DF9C12DCFD757449D7DDE4E0A279360E53AF977F8C8329EEA87FDDD
883773209A0A0A7BF90CD67DCB7FDFFE570B5281E3E170B0B298BBA8FE28334AA0E09437F5F3C0
C800C277FB8C8309EFEEC00CAF9EFB808309E73F4DD69CF8942EA120A077C7BCC8359DF1EF76C1
6B9E73C48A08308ACA8088200814384D354258F9F7B2E2828039FEDCD8ED091C25322D29C90C8B
E2CE02FDC080316A2765E1E17CA73E2005CD42C15B0909CC1C3260E0E70242514E2077F57C9098
989CB11FA3EBF7A3D12DFDF8F4725A2A3D57B3D0D4C08C09051F4272CB7E35A8F4CE202202573D
714A0AC871E8298A09F3277B4F63EBD3352CF4D49482428215CDF149424204A21E0530242822E0
E5242020BFE5F79F736DF276150A4BE1FDDEB091B33021424A8675E08274F9C57DA53F77F7D956
C159073D3D3C645FCD04595C24291F7677F0827277077190A8BDFBDF75F0E435312DCBDF7C80B7
DFFCD073D2D20C4CD08495D5E252424047CC60F83D209F8DA01EA832A20BA896E5F844E5FFCCE2
9235FB0732822F0A2D973BCE8E83888D65D84553082AA289A3D1A9A20209ACEAC2915952934B90
27DF35F4949E03AF2DC9EDAA8E0C408F425790A7BEB8B8D4326275AF5083ABEA5A170031F83D09
F2F893D7D5E15E1F0002021CBE2F830822F2D2D17C70E6EAFA7FB5CC9F9F5D008211DB70C3EEBC
A8F88B4308B8AB567FBACD54C82086F5A8532F8CB24DE2C1E3EEC222CBF53CA42237FBFEBF9FCD
75FF72C320C8332CA9CFD77743A7F1F8CA9D7B7AC7F4FCA77F67775F7FCBAE035E31496154C200
17D5D8DFFF3EF3F03E0A93A77544DF380C1E7F2FCB2282EE0DDADC1F6F17C91AC9712177F731F3
3E390959C55C78F77E54304DB2770F9B8DA77CA18EAC08B4F731C4E41C90200A038DB14F51CE87
0000A333CFC71C588C92729C3270E80789F2CE8A921C5F7C58B3DCD64C533C5317FCC77FFE2B38
C76373317231C822830C9332620F5C322A0DCD7CE02AA8B5D2448283F63D8C88310A19090B1A85
A9CB75E7F7A3BD0B787D7BFDF2D2874C9FF7DA3342383DC2035737F73C9C6B273A52B288373548
2203EA003BB3E6A0D64F81E656A7E3E7A295C71FD8E077741B9C7A1F8A0B5E3E06919339C3B448
C82DA2175C0AC9021208082B4D80A3F91FE13420A2740B40E257F3328CCA438CE780F160B78714
2E4958238238D0EBDEDBCF928202C3B5435502710809623C41679588C21FFFE639A6E3D03E7197
D63764F518DA80304200BC8FF73FCBA841B95DB19AD9A48C0800224F5E1D9B538D4B53919AF695
397901CB51946A51A9A901008080911DB49CD45795B094CD8DCF4CC00080133234DFDCCDCC6F6F
07C14BAA7D504D41209BCBE36B71E05E9FF81FB4F5AB91D8F85F27CEB729744F6DD69375B77B75
07D7F602D044130818B004238E0DD7D3FCE07CFDF3CF03F0EFEBB489DB82822D1D95B014D38442
A06A0990C9054C27F1C32A32A93D4F8C18C80898D468253E01427E308C2247704604A14AD0136D
71C8C802BEA8A9338F8DC08F02A27A142531E36D5317F809495179C93DA0D10832607A2605CCC3
20EC30240FB00C5413634D22A32C9A1884275E6DC41235E4BF49F61149A71F09E0997BD0A82AF5
01497C81417C8581520905229809550741D5621273EB3E934AA926385285645568009C0A775DDB
DA01455D5CC097D576FC08095DFEE2721222D24F6D41CFC8D4E35F655ADDC8E228F5CF5FD45845
E357FA748054463A000AF8F8A8F8CCEF4C1687D59C9995475CE4C2036056010296E9AFFCF1E5ED
65252C2E7E956A4F8C22088A4B70571CC110DFDFDD974F7A9FA17DFDFB15AC47D110150D5FE872
89C15E0E00D0D47A03A99317E0DC9581E286FA256B56DF67BDC3683E8148156F700D2A8FA746FF
470D0894F9897FD786036307268C3971E698280A437D6241F7F737B30B8FCE2279A79A28EE058D
B1A2797395FDFEAF6FF97380320034040002B0DF57765EE7DE57CE0E5A36E28DF1FCD825057A27
4321DDD5C5E2E7C72595E5FA1249F904963CA2C7E7E544E848F0916CB19DF7F7FF5E8E2BEA06BF
5887E271CFD7B373FF9D089CC9CEC0283AF8621DD1E9A9718EA2122336026E4B8E2B31F2F87015
7BDA3978127BC1C8288385CDA9F809224FDBE16340973FFD3F42F740DD0F7E00A50FE4EB083DD3
F7DCCE831483F77F740E5FFFAFC81525B30D80FA363E97815C7DEFD1E76AF35E09E705ED57D873
F0E25EDFD57D87818683FFD166771FDF1AA38828E94BDEDF7DA15F7FD8C228A73DF8020CA8FF73
9C80E5D737C1E8D1874C8373D71FA2AE2721C5FEB620B41C1F32E7F5915655B32A03F37C38C41B
C6B01EE0228C81297E5FA92E884885A205C6F620E21FE35412989C7504294BF2DF7FFE0F23674C
502A7DE5E820E4F57CF9F9970187F44B783E016C9FFF7DBE0014530FA074DA200202FAB2255377
4E1A1C0705E78F438B5CF1A05E5FD7A543471E0417C927E3CF8F2095E8837B5F024F83A14B22AA
C5CD38BCD401BF6EB471CD0D4791F5A4DA904DE05D4D287480A17CA35D20213CA4416768C3B8F2
0FD61541F58D30F4A3710FAA57940ED832DF03135FF77CF58F8FA8416D138FA80A0A802902A208
7C9E3808819C5FAD07049F229FBF538C8EC88C435466CDE7F67D5D9589CF478489AD0248FDFD48
ABCBA7C0893E8E37E3298CB1002B70186A9F33947F02978D043410CECBAF238B56F8FE9F74AF6F
B8A16F87F8F55B538AFD824F27DD5FFDE5DD502A22F67D3F5DED8971F0F97E7C56633CDCF3F0DA
4ABC87D37D7128CF821E3F6C319F288CEC315303A3A3EB0AA0B38087A9F2AA4120836F335D497F
5E7AF009FD89C1C4AC2302307172D8727110F132F53D4CFE333F7322A355F3C0828DD6762554DD
1C708B8825ADAB8081F78E3970B901301E3DF79714AA8D4868B7DA78E5D2BE7F8F82E07573FC2F
20092CBA3D3348CF3C7D3A38E7E723891035D63D842CF87F86654FE0F839F34255DA89F837D6B1
DAAFB55F5F52C08F2FCB534D837F89ED557DDB76646A4E8DFC7C491F510979628B572F874A2F87
DE3363D6355FDDB88AF8F67D815E5FF3FA73EC5C94DD4FD7C5E9D9C4DC8228688769F82896BDB1
5CD5C29CC9A0C561020059EF42737656B18852280780690FAC94021497C83E9FFFA8FC7F3230A3
0A3699C1DE0D208348AEC14A83833EE85C0F51F0A142109A2A055235EF8A48A08A0C8DD6989F5D
8C080A024AC9654E92CFBF9ABB18DC35C35CC566A2BDA8AE01F5EFAE2A8F81F424B2A360982DEF
1EFEF57D7A8B41D7672FED480DDCEB3AD3FD432C3330CB20059FD094C5D32B25153829383A0874
2A0875C9D5D7147C2CDEF5F26A67D31D3A479C79809571E78B5D9F9778778D5DE3DABDF41658E3
9F1ED76C951C09CA041629F170E2F457FFF7AB3E15777DF408FBD4FAC8F5BE08080E0F4D7FFEA0
0EB20C323F5BD176EC5CDCF5DF5D8962C2B7E089729CB5DD77169BE1DDDFD7BDBDB788D59DBD5B
5F67D2A5ED5D8B1D4CD67C7D1E5F5671482155DF5DF1C27FE91C2804A151258F6C573D70A7326C
355871E0F178E2327E049A03758F8268375DD7A972577F7E081725A8381F5FF4C9DA0F4FD6CD37
F5C676A0B988F4735FDF5BC282397D34350D02A90802BAFBD9F5FDE0092808E6702B233C8DF6FD
AAC330DCF73F7F7CAE141475E57EF9F7DDF77E7468E9F7169C9F7F4290AA274DCF4FD5DF189739
D28EF7D8D5282F7D9DB29C577C95BDC27C8D0C5C4AF5343F4FD76A3771548C3C243701FFE23420
0425FFAE700C15FAB0A4BFEB0A1B420CC6D6AAB0C13D2EB68A28B7D5D97F1F41D70820F5CF5FD7
08AFD2AA115558155B2F11FD077CADA0FCAF8F74B5F5BE0FE6C2E347817D8D7F280E320C77503E
22AB17FFB4DF38FE01D8F5971101071BEF9FAE2D5F6FE7FBB9D7DAFF72C908DE9FFAFE08F834B2
D25EE7E061A4F508241F5CEB3A8EB55CF8E0D034760202C3F459D6CA40C08FFFFFF402A0EBF274
BEF07890D2A829145724D07457F68CA36BA8E5B27D0929080CF0000B2727FE77B6CFB59E7DF476
0D5C22E3BA22390AF428279F41AB8D7D808B0B1062AE3403B43D4FF7FFBF65F77DF7DD7D66FF80
96D4B2580934727C6778562C93AA46E8356EE0D2428517E429C0C75EAE1E3260B2C5B8A82AE008
15536A8B80C813805B09D5092EA28952A77859B97BE0838969874CA4BA7EBC2A0545A25B260262
DF4CA90FB479F3A15817AB8DCD4E14A3827EAE01C2E8AD605878EF820D268E2FBAF2AB80E51D81
522727AF75580E6F8A6492F87A1372AB0247BF6B9A966226B140D8A4077831C8CE1740304AAD0A
DA52E218EAA309F4DB622A012568D149C295703859DAE3028ACAAE488494A2BF972092515F808B
9B0C9D1E362677E6582381AA7098DE5827BA8EC00E4DACAA26F597C8A824566626AAE8609A0988
3B69F8B0A404FAE20D4395600542AF5D642BDB51A2AE2D2A5C234A580A6CB63A104AE0DF5EC715
7FEB562A1A28A72BC96023AF36BD08190642B9579FFD2AC20AAC8803956250EF62C5299C699E0B
054E731D59D8185F41002B17B15805044AEACAC883172A998841DDDC281DA403255B07DA882AB9
75D8BC792B11FFE5CA2E3D7DD28817D7DC2D8B87AA1C5D767A001C4F7E7FA937D545425057F5D2
78E7A4E5DEFA9CF772D137A831D77DD1D2342092367B82923F32530A38D2FFA95CBB56A9882519
FE7BE3AD336002BDC307CEFA0ABFB55ADFBDDF0708F53DF60120A5A55E54DE8AE4454FCA04CE40
A8C08800D0E881C50350C1FF3F3DB14F7B4D8D1E7AB6BFB0B454000936202B4248CEFF38023FCE
038D26B74FCE7395E4DBBDBBBBF3E27F7D1F4994E67F9F67F32088885BEDFADF88B80242642632
02ACB57666F666071C803AE234F234F2E020A141862FF7220A28B28A2D2DF7F8236282036843CE
53DA080DF7122A025ECD8B0BA22808DD488F7CDD3D4F52E9D852C143A6007000D4EBF56B20553F
6542FBE6816800209AFFD9127E74CB92B547ECCDB3FA582093684AFA2F7C5F7EA1D4E8508DE7F4
F33A90C58DC7F2C8D33A3B20027DE3FE383E804DDFF53F73F172F4CDFEFDBBBD528A0F6377D0DD
A8C51703079A5222D032B6A0808AADA184C4DFAFAFD177F92AE3845EC9EE0952385377D892A33A
2FA9572350B700400022024AF8AE2CEA290A7A374E2C2E1D962F14EB515AB763D6A458989FC3E0
B2A9E1B49846AA0270E63FE30D3BE4281A0E61DD2FD7F950097DE16D1B8823792A1428C65283FD
4B10820902EA429B12D085C7C723F4F3F3B8F3B846DCDF8F33CCB8373F16849277682A0FBD5A93
5CC5C4EC0B29890CB8B9F538D263DCE4A15F551D0FDD230A329F840B820EA7461A34C0FE7D021C
399F287A17DD73251E06B4371DE1DF924AC49473E092A12F158596585C24776DD85A417307C8F0
8F7F6DFDF1DFF7F51A04AFFFD1F83F53A00EFFFF8D1D7F4B95BE139C74B4525DE932CBDFDEB480
9C39609A770DDD77052E4CE4C22E4C212A3525B7104425B7110A2DE96982D1F106880A855B543D
0A0029E32DCCE90063D3D95EA26D0B248AC9A2B2693F7B44B48BF15547E45E6A0A8FDFADD4202F
609FDCFEDFF7FE6939277FA4B39287DF92747779EDB02A0A24FDEDC2D0EFD47A464FCB4B1763E9
2DF0DF8FC75FF462A038383FAFAB4ACAB2370B9CCC3F56CB52DC661C7B4B40200CDC9082A0ECC9
DD02CCE1CC38BF2ACE701EB31C87314A83B484F937E2E0A52F1731731D0F0A2D28327DE7DC7FF7
DE5D7B9654F9FE308372FC99D9FE2C8A2BF730C04DFDF1C0C2DC16AB48DE55DFD058E7F8FE17DE
48CA5F8FD8DE79A4C07833A338365EBAB0D671CB9EBABA9EBDA3D079F7CC7CC82B7DF7D2E2731A
9B1CD1CCBFF471D8A2073A9C753DFC7F0BC72F2FC9FD75571F6127061015A7445BE2CBE7D9F565
CE0CC6A047D482E271A9CF47700DEFFBF35E09E57C2E7F5F89F05F7472C8C8CF6071E0BE704156
F7E2F735C8BD9C687378E271C2CE07CA127045BC6E2E9D1C7D37F51C7D179C105F1FDB21F7ECBD
DFD565CDBE0BF35E05E7071F8788789F171F47D7C5DF55FDF747E1EB89C7C730F8C7E0223232C3
329E2283B0867F89C771CDC7C5FC189C771CDC5C11DBDC0307F7F9FF9D18C0DBCCF607F6A3DB1F
78DF463E27F5C05C78868F9D7D179C00551F57D78282EA9F77DCF834BE1E21A27D36D87E1E5FE0
788689E27E3C5F9517D28320B888E27F5D9D1CF4CE037D71FD7A38ADA83A0EBE5F8FA7445F75E2
3E27D37F5F87024FDFD3E1762C5F5336247710BD2F76BDAF5B04E7CA3B0ECA105C44E0F8F8FAC3
2838E3DAA8212671CA2042890487D9F4FDFD77328ADA83708631A31E9D1E07D8F68F78177F76E5
E05CF80B8C030BE3E93E9D1CDF8B88020BE1EBD9C5C21CBA83F6F5EA78FF427083D93F577D4762
375DF55E3BD0D5DDDFD675167140E0F9CC979CCDE7BE20D77D76F2183CA75DDDCFE3C81FF7BE27
1C8C8CF34BD1F5F65E70557F89C7BF671CECDDC15C7D089727E3C7A909E75C637D5C7F647DBD27
CDCFE5F73FD5FDD3D979C115FA506A94CC7BE275B573737F5EDC1C9CCF3F3D75FD6EE275CDB1DC
FCF5D7F5CE93CA08DCEDF35EFBDEDC26B905FEF082F5CD7F739BC0CCDCFD5A6375EDC0CCD5FD76
577F4FEA0C57FCF8793F9F35EB333332B2E07DED7B6CFB5F3E2F35C9083554708008088BC8D622
E0F2213CDD123808022B47EFC2D090DB222FE4B803CD5DC4A5DF0292040222CB8AA228BD015874
2972C8DCF5E717C787D5EAA2BE2F8209EE120427BC48349273E0554DEFA082871EB2EBDB7CDF3C
B26B4BA82087277A7F426E052B7E8F693EBEA4E93C8F282A9709C25780FA0E7F1DAFCA00880247
BF27CBC9F235DFE2380E6802D70D02980A65350902EA0C54908D61410D8BD315A7429FC0820254
A742A54DDED33ED094088097257C090979F45F47D7D6C5E3DF2DE77029252E1D8ADF7A2E034776
AC3D0EBD277AF40EB37AACCDDF37BEF460D6FD2BFD29315ADFF7FDDFD2F9E75AA020BF4FAA0AEB
37DCBE347C27C27FC9F02878DFE7E07C958B0A587C0C08C1CAE5097F338053F7F777A834C971FD
B140ABE31FD7DE35CBDFA47A822DDCC1732ACCAB0A24321A0F6572053CA729D3C86C8683CB7ACE
9E083AFD34BE0FFA0AD336CF300080156FBC0327E5FD79FD0A7F5FA4A0A8AFFE039FFE3E2D23BA
4F9E3D8812F95FDFFE7D8432340322904094571F2355A366F3E8F26A6510840F2DB10A13DA7CD2
290E97D971B4084963DB5C704EDF79EA3EAEDEBACDF79489573EBD05069FBE745E2E672E43C282
5910E5038ADDEA7D5BB3D350348D4E202F3A11BD1805A0B7F6354E4B43943ABB9F089EBA4160C5
FD117054A7FE50417F7F40351EAC05C900B5281270029F82212E9D804F08A032003DB38415CE35
F23FA0A0E3AA544D002CBE05C4C9802AA355F191BC0D7FCE54D65C3B9E0BA74E38CB7CE34873D5
0A25F1E34273A0EB1F477572B3D0F4B3DCB7C0F0BF33180902112FA63CF97FFB6E878B2D47D0C3
50404B57C4AD63262A87D5FFE74C2C25175FA3F535101CDFB7E6B695AF7777F549695DDFD19EB8
24951977CE294D992AB186AF25D202907DFA30A6F0A697DC15DA5C56B56E68F04C115FD7F73609
49F1328093F8DB666DC91C85E00CC2A791F46F8EDA73997FE4D63874BD12172C3702828A68E969
D75CB15F1DA9FEBEDEDFF1FF3FCA5822A0AD02FF45E3AA474CA8C44F54BB763274CA49CBFE8625
73827990D99F7F65F1FD66CD4060C8F820B02EBFAFBEE665A2971AAC962F9F18AAE7B19C1AC3C5
D5A8AA8964C0088570123ECF22492DA1DBE4200ACBE0EEF298220CC91B209F322DACBD869F0E7E
52232F73257CA3021385320FD322265FEA75DE0315140FBFB3D3B4A3F6678A297D9D6FA8627AD8
8EEBB52D1D136B8A9E673945ED7C5FA8B1E7F2409C1ACAD01ABFA8535F5A7A2405FBBF1327395F
CBE4EF4172908571F9EBF3534D4351040DA380978C7DD171D0188F801C53D6D836802BF60899A0
AD2F6BAC23782A88F46AC1F68ABAA0A089EBB266D0195D190E59910A0ABA62EA2083D755FD082A
EE8CEB732500830B40D20907A90903967A5326C9D89489FF8BFD4102F52D650A2EE2DF81829340
2581CC08649145C7BF416C8B614012097CA623210E020247A1FF7F740C4282CA4C8433F240D46A
A55B0A4EAFC335FD00B0832B62BFFF5FF42B08AD07C8902427842427E609058A4226E0927FD581
40A352BDDF8040335E3574934A63B74B34DE4540520FE1D608A841D1FF500D15842D835334D20C
8A932877F95C7381CA2BE9D30480740865200911F066BD34AFBD229D757B56579F41334BED3CA0
7DFDDF0623EEFEEB5F9C0666F009957362D2FED9F7FFDA0E4780274199FB372B6AAC3C07B3090A
76A33AF77CEA8329E0124129050870E0B9BD29F1FC34107808B0EFD47CF535F1EF1CC1670C8323
53AAF28FFF328FFF30B0702AC14702AF09E9D2080B72EA93AFCC2B2BC5E76C2292DC1F2F22809F
9D34828C242BFCE0F35C90A7CC2302709809012A8957FB0EBF82BFAEF4B594F50AC0E5E9CF4272
6EB0621AE2E02E0DAF0621E282397272FF814892A0B80C9C0DA0BC25763C90227554189DDD6F73
50C873F9C0BD0294BF820A5213982C2E01E5BD409FDC8AE5CC282EA0C0CA305E3D496CBF3E9EF2
B6B807B57B2702C0B0252CBD8BD9BDCBD284A12CEA17BE7CA9FE826241415A482C8DA0BF5EFE10
2B25F270B08B0B0B01234AEF9A9011ABB263226BF2FC63DCF404A73E65C2D0D5DB36969EDF386A
211042D825FC02540427F7DBD917FC977BC482E828D6FACBF9F2955176542EBDB9317E7D2AAFA3
7CCD42722218BC8C70321A7AE874F67A547D8CDCDEDFD8F4ECCE7FFF1233FE73CACF3D3D6462D6
F143540569C17FEF7FDF05174F4505CF15F01C6A2E3B5C3559AF3958C91244EA8838FA17017F31
A9D977FDEA7276403321D53A767E801BDB1BE705DF3DD75CFD6275DF83628BC09D27284BD77758
E8EA6A8324DE318FDF349775C3E888801437A0EB2FBB34C8C1A98CAC0DC1B59E707D7EED6C3E3E
368EFE75CA8415380D93F9F7D43888FF86E024DF0227FDD3C884BA4320E0CF4D4FF74DADFA7EAF
7B77410A0A2A4D49F0DECA02DE0100A3927D63510DD81EA9838202797D30202127A3E2F512411D
8F6912D8FED41E580D0B9D0372AE0085DDDDDDDDFEF7FDFB32E5D622829B2F99FC5A0B81FB400E
F013A835F4FF823FD38DEB7AD85434E33E0A3285FF76001D55D151DB73660F259F53C6B6370FD3
27DC45EF4FEA24DD5230202A4E9954A65FC57F3CACAB2A5BE7EFCB02670664DEFFD27AB5359989
1FF1E2E26282C3B789FFABA5A7030FDCC02DCFDFF4CF504887EB01246F7F7D537D2E375F769E3D
C0FF02001EF0431BCF13D8DCF7A4189F4EFAC88AA67F8DD1FA0E40938FF6012C6311E045070064
094FE3D0FA7E0A7D0838A029DF2516B85B1FDB00914FA9AEBD777FDFF77E05D81000C8DD94D276
1C22F5836002C0781F87C2182B43E58B9600005AF67F7C29F4071CB4F0871C802B0A0B5FF7E1FA
5E6E4F317170307E3F4374374102038093077F9FBED77C77FF7FC9797EE8ADDDABB71A40D634B7
6E38220FD637D47080ACFB4610703C95AC071DAA7553AFCB00A88A23FDDF4D6AAF4FD3D3CE0700
2EC29E3CB8ADF001F4C43838D253E53D4FEE7F490B298660DCEBF737F4368C50F9FA39BF809762
387E48003DFDCF72BFB7EEDD6C103AD4FCF8EA6061AA3E05666EBA3D10D4797E351FA713595715
5912BF4B773718D235FDE05573859CD02209FFD731CCBE4F90B73EFBBFE83CAA08027D01022BE1
47C80B9D528325FDDF73FCC60C5A9FD4D723830838F62DB74BD43C0888BEAEA671F29CF096675D
DDFDDCE33CBE371FEBC4B200A2A02A7F9FE4F6F9ED838BC2C26F466AE075F837809FBE31CE8F91
893B80BE540D8E23C2284013217B2D24F1C07B37E0A07F400F5D450AA517AD0016AB8841C390F0
AE28A09DF0481CA007DF7754704705009D0020B20B12CF76E42CC1134007F8C145F81D37288CC8
C49A0220CDCF84244E82CF19C5545C45EE3004CD1200102BF1D2C01CD1D4E20897CA708E05C5D7
40A100105FBFC757280EBCD51CF32BB04284DD17402FDC0EF8711340B5DC77D2043F6F374378D3
20DDD51C60A6AFE807FFCC1C829D022188727334CCC8263DF8F88F52020AC1F73CDBC082FFFFF1
5FCFF7BF720D2EF702DB7F94CD2E3435843C974373FC80AC212B7558F4310CF5808BCE020EA507
9FB0CA52CE8D0D7987CC4362F7FF76000F368D88DCFA0275D6150E0D477CD431C00F6BAE67A2A0
E0F810FADD05077DFC400FAA87C0E1485376A5F43D38257D9FDF7F48802A0E33FF9A8012F5D06F
5CD8F22DAA32BFF0D828F5D43437757DA280A67CA1580D5C205DF14E01EA407D1BFD7FE1039B77
21233FAB1760347826AA35EB9E85DBB03129BFA5F81479D3DD8DEA1C83049D1DDB1ABAC7E5E1F3
91D7F393D745D075E00A0222E70AADE00E7977587101F7F8009C1C5E8F5DF7E212D8B83D5775F7
F2D582889B506074E7208B77ED3414082BE363DBD62AF2CE3FCAF5BD6D1AD8B17DB17575EA110A
4999147F6FBE34B577373F3CBF8B55DF5F3EBE94272D435623849FDE1380E0A256DB777D7FC942
71F7DB7F6340DD57910ACA06BE441833F32000AF30DA8F7DC34200A00F880A80AE70D6D6DAE81D
48D077BA424AF3380B5447F74E81E36A59A10F48EA01DFD890C50185588D1C7321F6FF5D75567A
36DFDD16150A34E01747758F1280FB18A527ED3C4CAE6400A11E66208A57069B3706EB309B4776
D77141A0FB3076C7F7C7D3123513726F0B51E0FE38A8D729E2153960B5FAE38C4B820E1E4351B0
BF97F6371777DA107FCB507DE6A48C811B1D7483E9E3775DA91D5038558851F63DA6675D562224
08DA4C8CEAC90B01BDD0E16FE29790602F0B17751ABBB755B5CE247F00746F7475DCFE28408AFA
51C7DF6CB49CC236F3783451CCA121CDBC40705F55DB0CC9CF4DF9ECC4CC83802E32AAC0A0A3D2
2F28D9FF48C280F153F24365FA4F3CD60BFD35702456B97FE0C38BFF08FB8C87646A28811D1956
39FE9415655A5360805FA36A2B56B91F528825A93340409488B75DBA5826BE44154503E8EE8D51
6DD7DFDC9E88A79EE72FA6880892E723A20CC01EBC720380539F9FA7839F871B97983E07609048
238A9D67D7C9C2AB7AE78E02AB1E5A1DF7F6843B4A70A7233D8D9F615B5558011820FF38F626E7
EB2533BA184842C6F40029EEF66FA2975572E09D0A7CAD055740AC4035CDB817EE03D09FF3B238
36177A12371DE078C9C781C783F83DB46841D507EC09CDE9A05D5E01D757EA17AA0C8126E049CC
BA0CB757637369989C75356A395F975470502835576B81CA84E505A78C945C6CFC5D406779E8E1
4F76E1510202F2B9F54E5437755EE053B1107FE4FF55278FF2A4092D62A44C52B17E7FBE3D2D56
1F3375F842C1414878DCC17CF25343537024DCFDFD140317FE41564A310C4FCD4028CEBFDCB0C2
08B2081449B9E78679E5D105A4E175173C7BE4D242008AB286A5B191FAE572FCDDD6FBC6A2129E
11D288B5BCF7DFB402DD9F5F3DFC285DF77BA8785809BBD39EAC9F442523277D1A8314A8C60F09
FF4AF4BBA5541D580776BD34056DC0A58F4DC02205EABE90AC4EB21EDE23482B0A62941B774C2B
3AC43734C200642FD696A8D39FDD55F5C638FBF0966B019F7206577A6A0A0AC75080BE2B8A8396
E9024240A4BEF534891B54B4F7543548D48FA9AF88C022F7152B80C8D88188FEBD4AD89179BDBF
6A5092B400632D97FD7D982235AAD3ECF231B0CD353505B4D25AB9F24A24A0C863D369709F79A7
DBE2F7DCDAF6DD3C5D7CFC923DE2A428E70BCAF24FA78A00E42EAC0A96AC38E32C2E030AB7106E
AE039971C0B395DEA6C8BB5FE26DFE7EF79D759F9EB3A49E0254A86029080B9692C0A7092D0A42
AD60A26725580A82C3EAD2B8B69D39E3BFD0D4B410B2A9180C92CA9032A287DFE42A683D3E3F0B
B23621C87223D2F884817B3DD5DD076060B009988D7F9F8F24F8E89323A041F6FBDEF579359C90
20E83901E5ED6EED5E30BBFBE1F17C5FB294105AA7C49ABDFCA267573F23F220B5EF59CC442620
77FD8AC7500E6A08AC15F4C8DFC97F1F38CB4A37C877CC413011D450313AD0B0BD0340A8A249DF
E00AD2C88F5F6549F39EE7EFF73F7E086083028FFE677A32B1FDFB828775B64B636018F1C654A1
0000BA2F6BF93758388907B67B4DD5A088078E74D3940E81D723A247EE14B0B0A0281D53340A72
79C9F13948EAD797F755FFBEBA7F3AF83BFD67F7CB4DB6DF3F1C8F08212FC2715FFD3AC728FC94
1D57BD5BB80E008083786B565B7CB317F7F3F1903DDF060749C5D0775CB6489471ADA63A3A66DA
BCD294262378575E2255E32875782B503158AD0ED69775CBEBDA2320B03A063E3E2763D5C37A3A
0A180E2A208923888182A0C9DD79D717D57B0557D679F77DEFBCF9DD17B471945D279EA1E83E7D
E4DE91D5417FDCDCDFC82CA98BB70215AF7777834AF3D1EA7BC25362DF72AF8D8D6FD08A3D3508
772376F0F70A28953D4C282388A0A4A7FFA4C4CBE9EBCFFDFD53579DE79C792B95A0F4E8F77AC8
AA2D8AE83FFFBA9E9F00B00825543E4B28B271FBF4E9FC3F89F4BD235E0DD4C0EACE5EBC2F0AE1
49FEE690D90BC2F0AC77A3FBCC99453F443203333ED6A0272DFA8F9EFF35C78677DCE02F8A7F1D
C1EB7BC0B75F9C697FFF0CD5C9DA2AF1DBFFB1DC76F5F8AB50F0F0CB0FA286BCBB7BDE4E1D3270
A268FD2AD5F87E501AFD4B397312F2DFC444E32C9253BCD863DC4329A59E801587C98347DCA7A4
F0373FEE52E9DFB9974FCEFAE9316C6B3EE7811D10096ED555CDCB0AFFC383DFFF8C180C8D3530
1F01C155D00F2F7080A0C630522220A44A63A954C4D20E402A70E83E000D208FA0F6CAEF95BBFA
927A49E8508220E081C923928243E0A6F72FEF43B2F6085C105042289E5773095F2F9408D28277
FBCE0C250020208A00D0ADC09333ABE9C6A6915CC9CE13CE6EEC8D7E10448A0B68B023A4C9FE98
D3440BED41F400FEF888787F28141324D3E238204F940188E302236C50EDE03222CABBAD16B821
847FE5FAC698A38840E4968F9DB4CE3AB2552EC0E03B00094F883727E82383930C546E38BEFE39
A2401D8BEC19EE84C63253B752220D00B313150B434C8A20D42308C754CA3E7DE7BEF8C2085AE7
F2BCE01C2947C7E38F3FE0CC7D53237BEA03F3B653237F816FDEA4791F81478E4607AC7BEFEFBC
B444BC4BE7B88B26E92A2447E1288C844A6B2222022909570F40320CB8AAA489F53F52B10D7597
429BDFFFD4A0DED0DAA899050BF405D0790A8EE015F743B7D47654BA3728A42A035BE3E0D4F5E3
8EE59C10A5C5CF754390D6BFFCAA8E93DCD73743339D750A5E2AE8F8350D535A4CA6AC8BD1D35A
C98AA08E0438273279D17F59CDE5FC2E328A9F04C09514F7F73FE0F7E37FAE52E8902826AA181D
773715C80C0CAF2373E0E235E884A9EA2B38B5368E4A8254A435BD73434F6D2824BA2020DB7FE0
37CFBE0A6C8829E0008CA20FFF325376F0C003FFC3C3E850495DED69290FD6E41CEAF3B2D7E739
490CA835F3005A07750F633B205A0E42FBB8CBF8F55103882DD427F1575444AA61E9CD602430F9
2DD844973F621EA38223808FF4FF6030F300801272F49DB4CCCA3081552C8872C63D10F413FEF6
FEAFE3EEDB27730F68F2BF76FAFA281E4F9E33E15400080AB2B1272D6E049414D91EC3003E8FA3
2BD8DC27C70CAAA1D70C30C008DC7038362FB940A3401A52F3C3A0F5FB69FFEC030DBFA58AFFFD
7314822827015B9E18305055F0F6D8B032A2ACCAFE7383854B360D4AC30CD240206F756E7D484E
789D44C4B002AA8D8F7B808CA34B03A03D1E23F0DFEE237D0CBAC58ABB7F22CC5834B32737F7DE
1124190FD0D2CC8020B8C423F7F7DFFFFE7ED0E6814EE53D0C003D775ECB32CCABF7F53C7A7D21
C8078237AC0B30B5860FABCCBC830F4E0223CD33D510F43C8E603720255FF4EBEC802BFFFBD835
FD3FC283EBEB6C4304372CCCB7D8E020220404300C3E010F0CF6E39093E7B3C8D40AFFF7FDF85C
9C428EA1DCC33E0202C81700A00813283C72DF20D8BC8580C0AFE3F7D898D998C7FFF7DD3D80CF
3B90F0E38171C78370C2F0BC0B02D02EF2FAFBEF6F500C803A3D8C43CFFC7FF7F01FC00208BD53
376B0EAB7BE3DA0D19DECA3F817184DABFE88546F7160781C2267F7CD12C8C61EC08028F7FFB15
50C4DF939332CD3C0F423FECED43F83537F0E8D5DBC795328C2C3EB2A388A3E815B84FFB150000
A67142799C4D5FD0FADC6BB4FB220D5E57BFD44DBCFD75363340FDDF9DFFCBFF3E3F331D34D356
59DF1419F1F1F30080ABDC043495FE0C2629FD58C80CBE4E62223543D6ECD6BC2425796527D454
84004E265C9980AF9FC7030CC299BC99FF430AA68BFC3FC20982625C8B24973C6FCA55FC7FCF33
CB02672655D732AB7D673438098080840054B1BFECC8D887EC9F8F7F1D3D0C7A830F9280DBD8C1
1F7D73F7438CD418D0843D5B8077F4FD32F4C82E0F7CF3C408090324FD73E3FB55E87A173DE3DE
3DE0F35B6719EF5428724036032603DFAB4DD0EAF480511BF77A34D326C7D44CD4748A0ADFF6C3
A38576014C37BE331A6C8D68E3E380804501335407DD9D516969E3A0331F1C5A233DBBC7DB791E
BFB11839B8BCC58B1D2C0F32147D037DBFD8828E341D640CD8D807E057ECCACE43F08091043E03
2B2D6CFACD2373D53BD637F53FFFC54FDFAB02DD50733F803A3EBCD4C08C0809FDF72F59F7E770
03C2021F9680D97EB505080A4EA2DFEA4F9FA962F0B021C5C5CC08D5DBE447F73377B753CDA793
9DC3CDD9DF8109453DF1DFC2CFC2E33DF7DF30BDCFD00C6F44548716F9FA35751A562FCC5DDB40
04138777D5F0560EA347FBCC82F55FA9BD8064B7DFA4D76A2535077AF3151CC80DCC0E0074D815
FB638B0B3F53BFA48882D35FFA4A5FBE0B76B2D8688DFDDF94FCDFFE1E8188FA5252B26C7B0759
0B51BE341FB51F76443EEDC414DABAC7D74AA79FC6AEDE3570AF424B81A51ACB69056B4DEF6CA1
425290D7DFDF74247618B34487761320823AAFC93D3202B2210AC3F5C0800DF637D3F8B4300C7E
020AE405875B9F43F79C72E8F22A9248E750B5A1C84B00002D23AF0B0AB014B8E4E38B48ED22D1
000BF0E08084D24AE0B7DD44A082CF02BB3D0A2845FF13C48E85479FD317A20134A12AF5A7E338
D3824BED2A5FE485380405F12A262689F8120262525E62E2EF2ACB625FC24F6529D8715A3A3418
593C0B05253083F4F80F604C0BC0B7C23435305C25DD06CA1D08C897C45E3A2292FBDB01400549
93EC63988F5082FADB81CFD379E8A26094761C0288A038C9C9D8585B4A88A0390F858BF18AF0A2
2008231A7D025A3302CC89E21C24068A37002AEFC31EAD8DE39D8D8D8803A8F00211504FF8C77F
2010C35DD877CDF37FC12E4FCD230F00EB22449003290D715A03C8D50C96B777710E2EC63B1CDD
345BC888A8CF3352AC290AB28F91D93C10008EACAC6CA39FBF694974B5F565317A1361C0B74FAD
D75DF5B357DD9554C791E7FE05171F73D9425457BA427F30FCA73A222152721754DF5356002370
8F43708E56B3FF9735969EA70EF7F7F7FC2E020A8DCEC31173F3817987D97DEAAE2D77F8DF785A
E7319B7D560E0CB4079973D10EC56897F4F4337B2FD2DC5F8C4DF7FD602BE7C295CE7D2DDCE5D2
DDCCAA337D0573D039E8EE7F4117A837E843A88AA68D042CBD54AABD84B7DD81B712A064F7BC3B
7323228E3DF4DD836A340A8AB5FC1A87DF63011C788F40751C50DFD0DFFCDE4A887F897F4DA9DD
157E531EFAE35775DC79F29C67E8B21C860C9FE3FBF31C2733454F6340897B72CF8434F54683F4
CF938140E891DD6FB237D027CD3EBD0DF8E24208EFF7218398238489FA2FD51D0A9E76D70A8E67
63CF04CF32CB9BC89DDFEAF4DFE222BD0D45D24C009CFF07DCCC553FB578C3A23A17A30E80BA10
F8CB8A8BE22EAA2F80E45FF7777AEEC5F4AED208B43028C4F41D5FEBE33E17E3D4DF77DCF5BE08
0398DC1D5E0345A4FA3D64D050BC9ABA7FD2957424A73DE021128EA907E8A016F2EF08323CD1CA
022735D4F860BC608A22848C06973FE3828807A733DFF7FC653803A8C8C828CC8D1C794BA1A3F8
454A3324BC424603F303A980B5F8227A0B85F0F8DFF1D57E193C2182D8AFD313B62BD0F431302C
ACBD5DC69B6E06B26217BB37BFB17FF9227B4DF95DF5C2362EBF84717DF52A2A2DBE956316EFAE
9F68FA3E3217BBB87EDD9D80D41779BBBBDD5A4A2C07A57FFC959C09253EE0231225EB8B2FC02D
38C5FCF8DFCF45F0A5CDA88EC0B82D1D1DD57D522DDFB511BEA9C34A4BA093D1CD84F29D922481
B698A6A39AB2BE2E40A02D050245C7626888408021AF771A0D021A2688F7F7733FCF000F883D41
90BD35DC8344DA28292F7CD0E892DC591645BAA3036D7FF9D47F43CA72722D28EABA70290DF308
58DDCD7340F55B012208920300D24B7CCA54A0613DFF637EFEBBBAB080280E4FE3493DF7299EF0
2139FF6FD81DCB274E35ADD2CAF5A9016CB4EAAD7D4B8FDBD2EB64D66B82020A51AE99FDC728CA
F01C527DE5CCB56D6E7FC768CA973F8F13D7F7DF7AAE07EF53E563D0A0EBDEDDBA0EBF4ABED45C
6189CA260F6DCDC0E5294B41F7FDFF75F296A9EF2DCFD57F3E213E23B8D42C51045B7FAA4C0BA3
F57DDFD57A88EE340A140054CFA7BC876F7DF0BC0B9F5CDBFB79F805E93E2EE45FA831FFFFA207
DD7F73A80AFD431A3DE5BED89F009A38E3570D08BFAD727FD8FDF3C2F3B5D902238A9BFFB154A1
A31A322B8548F893F8FD7D5FF10C42F4DE4DA3D2992812911E89FA0DF9E0B89DFDC2B3FFEF600E
205333C813E56238D4F8BAB647C21FA3CD0E5F0993C68FE2F7E1CBD1D9DF16FADBD1B7F3BF9E28
7EDBEA5C6BF7C0F503F1EBD9C71288AA815FD6D54D59DD3C48799C6DF40DDFD7E893F5471005E0
B827F0B811276765F78F20D6E764BD737997DC9BD0DD47F4FF1CB73FC5A60338802E3808577FFE
7DFEEFB8D907DF4EFB8D927DFEDF98E93C13A67B7DEFE35DD8B624A04A0328320DA009D0B484EE
412A0DCB7C0261E1F50537320B0B0FBE229FD1E7B0FB3D941FDCDBE237F64A5C621E07CF432085
47D7CCB97E757F5FD13E0F852C52D73737E1E8E2B6A0E83AF8621F89C4C72076F700C1FDD7D179
7E8492A1A31A31E989C5C83DCF743E35D59738071CD11F49F8095C2022DD85854B3F1F3CCC4FA7
F54E16721A0B2565F5CB0C4408F7314B20C4428F75151CF36FF322388ED808C88C83621237DFDF
73777EE93D34DF8B910EEDEDDD39838A02423048B27D65448B5DD5F048129E87AD568AE0941F7C
78F8938E129A4B1FDF64D7DBF4A1281C51CAFF7E27221274D2C68BD41EFDDFEBEBF9E13E7FDFA5
FBFD2F93C643A2E6C5FBDA95143D7C220300CE37D75D75FB90A55F2A5FE1F98F838BEBF9C3EB25
FDE7F6842C9C02DB03435FD80B4AF4BD3BE1B97FA1FD21087009009B6F9400417D7416F8A08D20
4A7012893E88A9D0504FCCFCCCC3A381DB9F3BCCD3DD2F18B9F399777FFC27280F035AB4B8D1CE
5F7DE7FAD3D070CDDB7ADA90B0D881D28225FF8F7BA01C7795DB53655EC2525E776F72C3C9D776
D12B479CC1F5A6CC0C5315F8FE3EBF013014FCFFE0773E4C97FEFF57B7ED29DB78B49AB78DF2B5
9CB777B5F51F601DFFE3900FDFD222274F050DE66898340961F48480F5B56D78074C71F8DAC4F6
08143DC9C358C448916A429CB64A025DE2F7070D877301D07623D7975F59C0147FD6BFFB7EA33A
7B04CC628FF31C224A9FEBFD5FBE9D525057FFC099FF241423AD0B7F0DE3218376DF8D778D42B2
4591D0B1FF1337FB7D1762EA2D9D45C7E0981109D035F4D808FFE86E7DE44213A4B5E518793A55
1F71DBAC5177F4ED427403917DC24362450258DF5D30B58465935D4E941DB4B784786890937F08
BD7FC18B754474A445DE3E3760D9DE31448A026B53CDD2778873A48FFD6040425AB03588188097
DFF1344E0F80E7B4D62685A29A5CDF2F995EC986E5C9D608B86208D947CE4DFF1FF200008E2044
51F238A8095F5C034A6E37CCC6314506517A9069077802E4EFEFA62D81B808C69D2759E0096CD9
5CD9712C26657A2BF525DD6D5DDCDA35C9DC2DE9DF5DC75652DDF7975237ADE25DAD5DF77B5D63
5D55B5D5DE7B4F77D7AB5B77E5F577DDF47A778DD34876CD49777F5DADDAE76B528822021DA352
A61D82A0001EB35C9D6FD09509DD5D67DD8D549F59E7090537DDDDF6DD51D7DD5347AB3EA4508A
4AC7815622E0A63D1601442EF346CDC3B53E1517D03EAEA38A5168140538F58F5FC752AAAA1818
3888CA09D615A5480545DF7D16A388A64D21DE4DF4DDCDEFD595CD8BA341E7F249CA57D1E48935
0F541C373D60682636360289C9F108A0958C27D82F75E94350E2A3FFF4FBFA0AFD17DDCDAA65F5
9777F576F1E39671239F1F651C5AA1D0342F12822F83E0C0B82AB7A214EA741382A3E17FFD48AF
FC35200BD08E5E13210318E8169ED70874D649DFFDD03B2BDCEA9D1D20923A500D3D72077CBAA5
9EE63AF6448F8C0DC57C0D7A8E13650E7FEE010C83D523E0B0528829E88E1D9498503804F478FD
7A56FA0A9027950B8D8D5554802810BDA30E34304E2CA4314E1CDDCFD42A3851F3477F8F8276CF
8239CDC43A874E8D12B408A48D00280823257AAA0425090812E0B43B7EDC1A02502115287F075B
CA4C1DD25997E8027D2093AEC7465DF554DD65148D77D75CAC40943971E42C534840E94031E167
BFEFC29E02384D4217CF8F4AA00F89450A9016D53ED1C50D57151D39EC5D75E50CC04E362584FB
62FA8D6D5D7CD194968802AA01F3AC884E1E835A887C623E25545D8BD139D6BA8E3F7184375415
781055D43C7578095242E3835FC55D8F5D05FF8E0257309DA15C485C015755937FBA3A1DE189E8
D0C691438E33A3FFD3138A095044E15BAA80B3D097913788DE30541A78878A50028354AE9A0823
0E0B0F090F820874A604FD4CEA975D3A4DC22516E35ED7C8390E4AB4044EED3E847D14DD272D48
C3F544D68EA031CD1FD1A30A35960A0A0E05304097C44F12E34712A943AF7AF847A3695E06EE54
F481E51F9F28CD24008FD92DF2A4A53C89338C110A429A8AC3A935697C83D1E4A96B5EFC2800F5
2B1C84D5A7D7D05E71FA0A5BA3D394C826B55DC7F93480B42F4C4AA0D3B4FDCDFE88D482252E7A
15CD52E7203D2463881F22FA4A3D4BD890B92B4F8BE92052D080CFC55E5E3FCB803B7FB4A80EF5
8D0E651551A34A1DA5A6D142036E8943D3B5290F8945FFFBEABB33171A082375003E8210820800
8208228C90A09EF03378E087783A98FED020A3307FD57F6BFD6894E8D8E726A059B96AFF80CF7F
12302C17A89F8E2A809000038DC53EA0814ACD48820208029EF83488F8A083149F41F3BF15286B
9ACAA0C2A3AED4E30F98152E900854D4774D3569638245190FADF77D749E0B7B4B7DCDE052DF2D
0B7BE2D5EFC3B05DF68A3ADE0B7B540C38EEDED5B4BB7BCD3F782D8B695E8A5A22DEC34281FBAF
E4380E037288D27A287FBE38E388E7C037E00002801032485F2555F50E347974E4AC8E28301720
A01D75E077E80EBA22348A02829D056D3A08054153C3F2A1648605508AF28CA051FE1DD8206042
5E3E17FE020C428EDFE4EB5C638CE5E874912132FC9300D5FECD78E5094B4248078A20E2830020
0AFD03408A0B22092702928FDFB2E1A0C5583AF25048BD7B5600286922D64EE6F87F6617410252
D50A38FD5FC5113E137EBE10C69AA4E0F3CD7D3A3A7DD0AC4340C08E994823392015C3FF172FA8
13FE716ED397F697C0040A5AAC13340A927105FBE4E138E4C282C82CCEF8E138CB82DCAA488E04
7B9A4F0A23DFE160C6D2C52F8A7C355003997FAED134A007F0AC2AFF36D2D022B022B615E00000
2C0D4203D45D47E625CC4427DC0800F392803A8E0B825E52027FE100C0A0C55D522D470F72E594
06528097F3C4F1CC5CD2D1E01473AAF73BE9D0C6182121A0A0AA5331C5F2C200E1E1C6217ACC50
FE880179FA7FAFEA419A03E293C4E7B7C56B13F0C9D93A1554000B3FBD880565F06A0A16423AF1
E7DEDE0F61346CEC1500353C2A0A98C92045F9E04573428A04E2FC28F9FD486280C9ED120AA2A4
A93A03C0FB1FE3A669C3403AB1A2CAA4F9E3E45E383644154F94F09D07F8281C10C5120CE093B3
53A1C8A797E05E1F9F5B47C681E1E07C7D7CE3D020A87F1971D9F1EDF87E47F47D77FCBD1C9802
83D4FE17181E3D8D53651287EF5236E960D2DD2D2CDEFA94C853517B8AFD78F4E57D28EF8B7DF2
61E4F27D4D067508390D3629EB8234654D34C2AB555F7D4CEF539957A2A800BC22E1F97FEA32E5
DE3F884CE708AE68CB880BA9325640A9FF5E47F224E3A6C45146109F536D0B6D255A39B5E197AC
7D894C078E454F5FFD2820BD4954953F73FFF0E30A099F8DEA5F20A936234288C0BA1BD58FA58F
9356287F7E3E9CAC9BA20BDFE3E8081CD62BB982BC0F5E246AD39743FAEA342D42429B89A02902
A0B13A842398D8AF9AC80FDC5758F215027EF502AFC6D9FC0A32AA8A826C420255C75C13042F9A
2F7143EFCF643A7E060D698A0D5F9F8CA9F8AF203508E037639368EE80BA5CD072F70296280270
220A14428A4502B8CAA3617714DA98A022157FF57D5D0CCCE999FC70CC3202D0A7535C76F95225
F07E24FB10B9B0A75F6A53A510601CC290A7E8242714997369881CA7E9FAF2CB95953DEDDBDA9A
2AA16D820B976199649471FE3D7FCE43CE01D4681FDD8F50641F35FFA2786C101C6625D5860941
3035CD60C000300A0BF4F3AEB314975EF7A07A0BD4360933237B0323FB3B3251F4B6E76DBF7602
CDFFF7A813AD05203CF3BD98F7D351639200E752FF53DD338A5A02FCF2412B69982E3D34E7404E
258DBD7CA86BF3234D03D5103A0E00BAB53B038D885D9010419D7D54CE8BDA0540A436F8B81ECD
F7FBBCBE17096453C79EABAA76975816C6EA18BF7974C49D696085AA82FCA023AA215E49D5ADAA
5AA309FB820989F3D55400058D73267267D9BDFDCFD374FD3D6A329A70C70CCE0B2DB6DE143E9D
A114859FB95953DEDD95C0E838737CBC679956158B551B59DF7595905420BE9FE504413CA96D57
D3DCE7855A56A9E9FFEA095BD516674695A7A5E526B2EA0F756F57AD021FAFA39A8DC7518A26B1
A1B238CD3461777FDB1672A39F0651F6507A6F1799FDBB774BBAD247ABBF5892629F1153D93CBD
3502F5F15F39183CF83094DF5CD0AF0A2D0789374BA6A3E0C568D8348BD1965657810328A6EA51
2B644C2594AD918482045413123911D753B80CF4DF4FA27FFACB2DB850494D27B69DBEB0A6227D
0958FDEBA4457511091456182AA86A809C4A54017DF615F7F703AAB95A245D37ED3F6DBE74F56F
2960BBFBBFA5FD7DD66567467D9E17366EB002080B180832C06891144808F7033882D55FA3D882
0A038206A060180C29BF72772FDA389F7543CEDEB0C832A69F9DE1421D47FF9D6D4E89B383F5E8
3B2321C022A0C0A8CA0CA0F32C53CC20AA556EA04DDC786053F432C6AE796E518A4614C02C3000
800BCECBE85379DCD6F62FD9F772208E219C00E02EF6419316028C50E09614F0E1CBF8114A26B7
8D5F3F8D2121677C808E0100901DD32F6895275071F7DB0B8AE2B1F7F6BF832AAD957FFEBE0B25
107FADB2D2FC044C054B51F9253BE3403870BF4E1F852D1D95DB3C8234DD15EEB613D4F55F2DB2
B9DBDCFF8FE0EA5AB7562B0CE9615F6AEDDAC31004040802183D4344D57347C09435F140A200C0
360C3DFFF75F5F55584342791F5F7042E9E02F302417E973E928AF67B55F5FD6B7A59AC691781D
82718D2358FA378D6F48F51235258FEB7AD73585415681F2069693BFE86B206A88AA8B6E57731A
91892813103E0858313323868184CF000C6E378FE329E5E400CBF16164C10F4F7EEEC99B2A53B7
560634CB1A59D370CD03436B23747D5F554C5325A0A8CAB37120888B1AA5FA5F15F0FCBF219A76
0E5FC67329EEF0939F7F87F8480101DFFD4E104A661C00A9AA6B09DDCD04BDD7FB41D7E7EEDBE1
02D0509705026D10413502BE102D0671C285AA62683D2C8A7628AA7C771DF1C260A960A69FE74E
2F2634268008DE5A7DFF7FFFFD3FF15DF804FD480762DF3F7DF7F6B827D7772BF925F357FD0000
0F55CA365FE825A06CA2D38E35AEA2A37D7440948CB3C324F0F32E3ACAA8EFA034847D769524EF
885A26E3CA898BDF001D53FDDBEABDF289FDEF4D651BE3FF5F7DCE037E8FFF9F40B727E4D6D938
563555D3EA170403DE50F5F525F1D032AAEAAE8B9AE898F2C4E786D602E7D9FDCE88C2042C8D30
9CB3E8FC7A48123638D737DFA350F400F5C3815EB8349E1A0C17F50106A3EB7555F1D05DCC0025
7F7FD30C30AD27F425097D3F9F7FA0EEBBAB7384DAB2524360838941EAF14EF8FE77DF4D8BFBF6
4FEA498495D45E5C6CA47807F4D17F78FC89762378DFFFBFA4DC2FB28B1E3E3813F88C3E740619
41F20E372E1B014FD2E6A95B0877DE810DA3A4957DB7F7702A484DA44329FC23888EA105FF5BEC
FFD83D7F815FFA4BEE0D2AC0A800D5E0FEBA001E50E5F9BFDF40035D0741FDFC37F5931DB5B658
2AA0EA3F95309CCAA627BA9C4F233ABE03A622788C18E3BFA80092158EB9620D8A0E10EC75FD7C
6A9D3A0C9B3F6022821AA8FAB3105BFAC3C41226F83930E380842A1E81E3E7882A37EF4989248F
49A981DAA84994815A62023F601CD6FBBC9034C62D32FBF2778B59B8F2D2480820273753CBED37
5CB2D94DD4D47155D8E163560F5D502D3FF5F1735D300055DF77E41D1600080A97EC2163B80A02
60E03BA20C24241FFFFCCA2CBAE7CA2FE277C7FDF2CB2C9EB72DCFA60282815845927D65E3EDE0
B82C97D59F27F4FE11E059EF9E1C5A8EC36795DAD7049F3F157C8E002B685F19CF5FDD13480F9A
D6AC09C715F0C45F6A21C6AAC470C88008B802B7CFB3E3D582E07C5B8F9FCA2F25F483B623A3C5
FDF7F778F992892ED6AFD41258255E59FD5621EB973D2AA1110882EBFF718D67E7E069F8F8B17C
7A0040517A078B1601F9716D504429017B4F4DA9C11FE3D78290B680B624282232727FA9F55C22
020A87F8FF0B92094080577F1707FA7ACC62EA04A74BD0014CDEDEC8FFB837377BEA85CA7EE915
5CDDF029EF40303377F7F7DF887328C404A81D5FFE7E9F85332A49547D4B3EFA0824B92EC24AD2
FDA824B8281488DC3F28392D1B97C7FC7FE0FC5F8BF30378BCCA643C51DFE203FFEC010CE2427D
DC87554D5455BFA47D77FF3E0350D73420AAEEFFAA474A7C809E09B3AEABE7C0B397775E860B42
080EA737BE00B5A063AF77874B0F7FEFD100E2F332A62D8BF4778CA90E0F53FABFA4094333B84A
02B6F4883320CE88B3223F7F7972771203A02573924BF09FF41704A84848A4F84CD000BFB76FD4
FE248D2278E10888852F8F03C0F2AE56A9399DC1FE32F91802AB02561D07C190A9DBE485DCF2A6
C093A0F797070BC8DA97C09735FF3A31427D97BF284410A55FFE03AEE7F6F53F3AA3F47C7CC7FF
2CA8826704B625E19F7FDF47D1FE934C427159AF434A7D831920B28B395FFB97E89A970222CF9C
DC0C01184A236251012840DD2012F70DC211D85289F719A3C84545C9715AF54BD702AA7FB79EDF
9DE2C8B2ADA524E72A4FA00A21617DEC5335EF54854F3320D82EC3A578C8828A3008B0808B0942
4B070D39C8EE011CA2E88D4FEA8C42A561F0DD0080222C766065D7BBB0A7C9F563D14FC1D77E52
D6DFF509930841EC922369C253267AF73D8392ADCC8228CBD68CBE97EA9FF4D4C38CE82AB5D4D1
0808093B65DE5E95F7573CF75BAD096027DDD57F4B62BF849D76A2E85DFFF22158D5BCB3ACCE03
640C40FFB0E0000093F33C93893A7AFB52D45433096916DDD5CFAF8929293F4FDF3CDD7C565890
93543E8C0101723C109CF5355F408CE9E790908D9C6C9C6E6712708042725D150D3825C9D9748A
47D98261608C93B84D4D1D094278AEF8DE3567D0421D84240A0A4E0710444909236719C7D1C683
89C61D385A44B7D9424238EC11FC727CF67C59284848A79EC44A00822028205E18000010AE2023
DDFF72363803930EC084D8303ED020B892DFEDFDDE513E0F5090ECEE21E8FAEED3D90B1F3DD27C
C742FBD60868BFAF7B4654166353850972F2317173BD415C563050289A3376D3DDAE07925DF543
4D69D27F5FB09C355915612F101402FD33EE320203BCC74546BD092A08D743EFBD779861861826
1C49DFDFFAE86C930F2B6245DBDD7344F8C2AFFCF4C24F570F8E7B825F03828F4047D757CEB65F
F4FA07DF57D39BBC2B4809E545F75810C029FEC48082E1C3A2EE32F602DF552484DFE29D0AC462
24240DCC2FAD88D69E9A77F83ADC076A7DFDE3BEE036ADDFF31492D75FFEABD3240A94A21861BE
0B7E8B55E287573C8739515E11E1E25E084AC4DE6809D71F3D7CCFF3FCFF7D3F8BA8CBCBF1E8C3
E7F320D61E0DBF8EE32B1DFC3E3D505C17E7D8EEE62B9F9CEB9C9B2673DFDD9F6F0303BC053D3B
E1F3E3E002A7FE3EB730EE32BEDCF48334ECC84DC27D297D6786DFF592D63F439FF9F877BFBCEC
E2D76D5D4F7CBA6C393EBF9C0D040BAC90834C740208BF8C7A54820029C90E0CE0F77E3E51F7CB
EE23A173EF4F04DDA1E57602720DB96BC8D0C92B7E40A89D8E44407365EDF8092BECEB760EDC47
60ECD02AD5F96353FFB9CAEFBB42242B885D5374232B739DE148350A80E0E437D4FFDFD46273A9
CA0CA02AE468D6150D30205C747AA88F0E44AE8B603C9634294F133333E2CCF1C7F708246799E1
E0827F7F7D520D5C38B8085F7E78D68AF63217BC4DFF7F775F3E6E27327A7D7C2E626080B25C5B
E179F3CD91F8601724433AA72423830220238FAFDA0F43AF9DBDF96008ABFBDBBCE1223A3B93AE
8A4F52471081F7DFE160364C029D980A6B76363CFEBC3EACAED8C9248153DEABD3146010902CE5
7F3F4723270AD7BCC5B1A19B9FB52A3A7E343044DED16202BFF23A3B3A8140AF53F0C0B095924D
1C523602D22D2FDA772B023530514B549D7C941315B18BB3D9D5D2A08D010144292973296F3D78
007EFCF23202753FF37F7642E0AE4A4727F372E0F4A30A545189026A47274F13DD44A065267F4D
776F48DC0F740C80C6CE023D3720C939107FBFFC13D7B8982CA45A542CF7875647E508ACF56AF5
45CC5EF4A000F430D4EC75C09DE3556CED593EAC0A0231EAC486678E8D043436E05F1B168F60D4
F86082810E9D005400432027B6968FD3D04C8820B4FDC749DA827FF5D191FAEE9CD11747434748
799051C0703E6BD1632CC5E25440AB63FAF0C00193F887BF574C3489082F082D08F89ED23F2AF5
32C9AE0E8E3804208AE0D6B1212B8CA10B026F457A0F2302008FFD423D8F22AE9103952BE3C605
C8403777A322442492F539E2E0A9018D03DCD8DC2D5F5F1F34F0CE034090E77DCD6729EFB23FB3
9E98094FDF46223B70BE0C534467F68281F7E9EB5DCC1EB1DF5D4FA109D59554CDE2E23242783D
8BE18A7F9C72FACB47FBE3D4CE5F73F3FF3E0F6AF360A340DD8F7F73C373D33D21FB1D4DDB807D
7AC5855FEBDA5E14217A5C60678DC6D470B4C78493D8D4479BDCDDECBD7533D575FD7F952EA7C5
6E5D7B1E95A1D4F5C89FD4E27EF833DDDF7FA264FDFF7F7CF7CCCE580DCEBBC4DC7DFC2E824C0B
A00824CFD9CDB877F43BA3214537E77F5FCBFE5D2763E6D85F7FF6F24F6352D35FD3FCCACC1D7D
DAD0452929BBDC128F127F7BCEF223DABFF1B7E9F2C25531CD0F7FB4FDAF63D155C55C75CAC04E
A6F53EF8FCD0F8FDE027B577FA7F6ADA878405F8D4E1EF77CCFAABE1A44C2020CF83AC562147FF
08C5FBE0B01822BE2E3D7F3E1CCF8E52A26A8D02222D8A54CD09C855E32A7F420234650813BC89
081CACC21D09208E62F872F124E291C8951D1C6545053832A8BE1C240AE2068A0FE031E031E43F
53F480822FDE543829E7E97FF9C7165490E140C83055055A348832B457D740C2EBDC9409425AC3
28D2E3DC7ED3E3AD02D4359932852EB8D350FC83321DBA270D320D6C98DF5270D320FE094F1F83
EBE032501FFCFFF4A83BCCB52D432C5E88DDE0D5DF4FD3E1421428B4ED93772BDA740429CBB998
A5F4AF4708D2AC9E62AE09FDBBAA73072CB42AD09CBAFDAF8D487507AC53877E247517EB2C80E3
6429E0150AB5FDC18EAE2F60E4709095DD0982125F9DC771E0D021D575CF0C2FDDDDFD3DABEF14
50BF7F75B74C775FE3D732CABD3DFFF2CCB8A4099EC32EAD31AA2AB3ACBFBDD23431EEBAFF199C
18350F95CBE1D2620CEBFF27DF4B5974DD7939EF756968F45761CC88FDFFDB0D0F63B432F03D46
F4895F8E1E38D66215942A7AFFB8720D67FBE0CF833A74761591280ADB099727D84EF777909056
A0C4E0BF8B6D48A2B877BAAE0B267BFA0267E0868BE87352430823A2F8BFF42026E010AC002021
3F476E12F56FDAE7F5FBDDEF27E178BE3CB449856E88A6BB62D4E487303CB72D3D4D4F2321C976
A02470E07194D5E11F39AE231414D633654409C22947A4DE394D630A881DFDA4083F85002563D8
34F39D8C02800A82750C8012471E72C23263529099408082AA442426420D024A928D8227C84909
0988283574098891E290ADFD193B67D8E6670841474EDC7DC399181489CDD5A8157D5CB022B1E1
4DAF736E552F06325DA321C28DF2B885C8B9250701940C0DA0D01F513788F73BB870743E203957
7EC6706F728E92AFAC02B00775F8FCEB24F9CBE7F09FFDC7B1933D56DCB8B62030A9F1E02E0274
153B07B8F417BFFDF5E143D54A0D8ED2EDE14FF127519390ADF9E91E22E70999C61FF7BD083FE3
7DDBC7CC3D1FF87E83FA5D3227BD3F4EDEFC8D0C7F0379397DFCDFCD16A316A38C00D173C0E28E
E336CD588F8223D6489AD8F8632202BE1B51E380AC57863235CE11323735775543413FE059C671
7FCF03201767DFDBD4DCE3B75F82D2CD867E19C60F832DFE20F57FBFBD01FE305C15DBD8C89C14
17D5C02E82CA2352F060CA31A7B2790A2839FDDA39DFDF0DE3202EBD7CF76917300B5F7FB63276
AD2D553ADE7F8FF7204B96B5934A8776E425B906F54A48A07F5F89F5CFCBD754A6F8DD90657D49
1B5D3366D651449F6CD54808C4FBE53EE1FADB402A918125C0B1EF53B548AFF625FA4FD83556F8
3A79AF5A8740E6DE8B652B883DAF4605A217375124275D1743F85CB5B467FA136516A36F8A5538
21A775F47A8219AC74F2626DEB85063D78F75E5FDE532DC47ED6540EB617E5342FAB47635F8BBF
5F241259648499D479CDB427E84EB90420883C9203580A8FC54C1D6F78C5D702603211991AB222
DE57978B6E6954AE711C4329B45EAF497CE583F67DE377778B773F6F17DC71637DDF9E767D9FBF
6F89D9FDFDBC9F5FDFC0800300088338124940C7FFCC22C34A8E7D49081F21ACE63E342CEF9AD0
449F71501AAC4F4D50134C9DC16FD430B373FE5DD273D4A2CC64423778E04B977A308CF8883D6E
A4ECF75D48348DB00F7FCFF93E80C3B7A7ED8FBDB52A8AE03FA1AF4E7062365CFDFD75F7F5D138
34E0E2AAB2269DFDD1872AAF72328000466899DF50095F791D75BCC3571EA04446F73EF8ABDA28
ACCF3B47D63587DB4460A76F4B8F71877BB8D8737D7BDAB5BD731C2CF5EF918300174040216242
79DE63571790936C7FFCF1ECFBD0085AFAFBF65DA8FA23EBD479D1D343EF7E7D09014C0A425823
E602AC3A25477CA75808D2C965EA9E9A0BC592BAAAADA20DDDF1EA3A39FD1D0EA4289F4ED17519
E3D20AEF6B71645E5253373D763CFF8F82B18988CA0A12A54A5A81245926A0755C565AD8294F2E
33A900401F1B831BEDD411E6C9F5347F8DAAB89B6D8A86F555B1C42B7FAAB37545C74D3AA68368
1D558280EEAF6F5E050A293DB49B2829614677BFB4200A82810A40ADBF4D8F7D04F34303836153
28C2AA3A08844A0F837E8F41C3F7A4383A7959E1838F8DBBE530936034328C3A2AB280AC379E23
AA347D9A3737AC10091DFC55235F63DBD83A60263D69CA85174A7FD188BC62399581D8817D9E27
290A5D9C27EB4F5FADB07D2EE1DB8A9C6089FADE7AA74748842D050000F0022BCBEF487EBA2920
9C20C0003020A026820E0E589BA969490010F554BFD80AEB3D02DA8F592A2C9FF24FD713E09E16
2075789EB9D9EF9A2796072C093093CA2CE7D0094870325210776F6C8FA089E0B07BDBEA2A8456
1F29254B712D578CBF57DDC07BD4EEAD0110EA27FF6F56D66D0F42F74FEBF7FCFC4CB94FB5CBFE
D323DFD35574B3BD3DBBAAF28EFA5CC9B3EBEEF674E9DA67F4F35FF3FF9F5FD7DFFC2FD897D9DF
D330C308AD4A362DB7BD32FD1FE7DE535D6DD42A7AFF67E77F3647EB4F5DA038BDAF5DA8A87D01
E0E635FAD96CDD34D5A3CFA3E140C997919181AB298D84394C266A675E784C808DDFD4ED16B797
956AF7779DAF510D0D5235353F8A8AD03D6677DC3E7C82AF7E055FC4DCA9D36095CF2F7B33D281
2A7340EB61E601534ABC0036CC7E06395DCDA632F61A1C7FE63B7B44E082749097E420B139FC70
CAA4CB0CFAFE7ABEBFE77717DD1AAA3A01088AD07A2E8250186A9620DEE363582051E52318F79D
55F6C71400398F7E569FDFDA7C20A79AE20E28D1FE81DCA20EA6FF2A6A37009DD41BBF6897DA5B
88AB7FE9F5D2A5BB827C9F9251B8E3D0BDBACA6CA27A9826B2609D2BAE390B99AE26CB25476A4E
75FB1050982272E2A5A0E8336CECBB20DA378277F1CA3E81098A062E1442759F099D84E4BC9D00
4EF4D3BA58982645EEE0925C9347F2320920E8E1E30780B0BDF68D8CCDB186C3A237EB7235AEBD
920F6A1706BBDAF6D1381A89A18F576DDD5FF6A83A790D3090B8F838BAAA75809139A8C24AEFD2
886B7000AB58F48080220774109E81C34234328228BC9CA0DCF840BD394618DCCE8284BFEF8E4F
5ED800B7FFFFF3FE02A83820082228A02EBD1E8BFB77E00EBFDFDF82B7FF7F3F4EB3489410883C
AB9E010C15005E7E7C883407BD7B7FFE3FCE163203A01DFFBCCE573143F7FAC8D70460F3B110E2
8D10D3E312FEBFAB142737CD0CCFC40025F63B2E380FF8C4C343573FBFFBF3C70D835CD033F23F
75FE0F1D333335CE0FD3F645A01CF72882F60D6F5BDA33E36B7EBF84EBF19BC7AF56822F0CDD4F
07015FDF15E5FE876CFFBDB110D068A5556133BE41B7D0C939DF1F6DFD7F0C2F340FEB9FFE3552
F9CEA8102860310D8F5D4FC2EBDD9F75F7D7BD7075D56ACBD50EFE91FD4C7DBAB904D040F674E3
42F105C23738733CEF07BDB3F6F4F536B39DD2B17B0FB8D6FE52050AADFD6E805D440436DBFFE3
AFFD67DD1279DFD445D68CDEB940DB656FD7CFDFE30C8BE9CDFEE9363EC42F6E08A9E862E838A8
89A7636100083208B2555C817A40B0734383D5890F741413398F4F56408F30448821D7C5F289A8
C2E3135A6265AE081909027A4FBCCF50022028A487AC20A5859322A2605802749FE689A1437D6C
5955F1DDDDCC000979A8266089C251C3B6E982BCC5D202D6609C2BF6CEEF335FD8D89841FF0A0A
5F4F55FE000B0000000200020B3CE09C0E77E8EA4BC0CA888097FDFFFFFDFF33E0ECB7347F8AD3
8817EE0F8CC0F3A4E4DDE28ABA469404D3548260DA7C53E54140B72542F79780B777B1EC403085
FDC8E4A33F08AEAFAD0D4FFE13E88AC7C9250338914E9FFF7FD7FE03553251F4C20A9E9FAF82D4
5D7DBC2B8F80035214C0000CFFFF3A8EF2C28E04E18ADF3E4F3C083F03D0133737437EE90FD77D
0344D08E07F828B2A2A71DC80F68F3AEAB4C223A443AE7B4EE83E04ADD772A3C082417F9009201
DD793A532FFB501CF8F7FD034D3340AF77C138F23A983AC30D0817E99739FCD788013F743330BC
0BC03D34EE08A8261D3F2785B4A707EAEF29F29E4B7ECB4BA3AAADF53D48323F83F077F7547CD3
777BA87EF577D07499FCC8CA4DFCF8839FC1FC2BC2B545F17F40002C96258289DD10320FF2C51A
2009C9E8C04212A36567690E717EA2884051CC10F8074CFE009FFD8CCE0423F73A08BEB813EFF8
74C9DC2387A4E0C25A7D0451721DF0D32121F91E174100000AA3817ADEDCFEC64FE7C1D1D70750
49257C3E63E64F025255C4847015610C55D00E2F6751C4726D2822E425627908421E0CE5AFEDEC
E1FF88EDEBD6BF55B43D095A15D090C42675495F81F95EC224A787FD64AC559DF5F80545424B20
F0A7A8808D9D7D88E8A0CC81A8A0CC9FDFCB325B7CDDF551E7B79732017B5F59F557470EAA8288
BD5B9D174FCEB9F9FDA4D985CF4360D0D4BCACEACA301C8BB36B6A0E0522222AD86CBE2CA7D349
70476163C57E5DEFCDE28B82BCCA96A481414F22A68A182580D7BFD0DCF94245C568C9C7FD1BEA
5E77BC9D7B340138AFC99509B2BDE0351E33EA1D28864A3EDB23082525ED1BD607C2838E51FD9F
AD040B47FDCBD6D2BDA43008888F5FAD84747F8CBD17F3DB7CD0E10CE81C8210875289DDA9DE06
065755CCA7C067235D57142BCC942C51DC4800888AEFC0D5ADB9CCCBB3F1CF069DF82271C6F7CD
F5E2230CADFF0228B855494830B4F89A6247217C64CF3F911FEAD7D149F9F4A8ABC002D2F30A90
21638A9022518C0179CB8CA8DDCD7F22E6742E3C0900BB5DCFEB8A7877EC2CE256341EB5D53A55
0F0BBB1997D29E90953BF122FAFEC0428B2837117DEF780F19FFA1DEC8DD0DC98E917A1343EBA3
4117A6DAA3CF06AA0DA8DDBC7E40143A4F6A421D9C509E4EA3A90A82AB2B74445F0A74CDB36DD0
094333CD03D349424233D83D00942333C47802D830BBFC152BBFFBFCCBD7A4102EFE581E1D44F3
DB17E02B48CF229C0820270277BA148F086371B8A49276E0BF53382658DF7F72E16168FD80950B
9B179CB1A14B12CAA842577731501026E5E07E78106AB689CF2EC20439B8882EC20639B80B78F8
005DB3CEF5D82F2ECE070C25745EA9005010A4A91F5EB5C683000809C82095DB26438B60AE50DA
67F7FDF7F22B88F78A42088A58157CD5683485A7F4BEFDB2FA74AB75183CA0DF5DEAA24C7EA5FA
D34308C8CB2352BE67DBD1DBF89260EA957104EE02A4BA0AD2B2C8C8171771EEA45AF5D4ABA311
FF0015F7E97E42E3CC73CF0FCFF78F7CB877CBC83E427C379C34DAB94F9EACA75061E389C6E2BC
A0B91473F38446740EA4E4C0C023EE3023CF9F84B941B51F1F9FA7A4E07FE70BF82E1C90E72F87
C13DF4DF817742456F4131F35FE305127D7E5F5ED1878FE4C54B66485E15D2D7D3B40A1F8009F7
F89F5A4D785C24CD3513224040287382F54D1E05D782C04438DE7DEF77EC56E1D14C0E0D11F7EC
D3EDDAA7E7F256C8877C7EBF90142E57F55FE7D015779F7C779E71CB0E8AE7DC4AE59C7955F653
69FF9F41435B79FB802A0131FCFC3F3BEA943979DCDBDB08FBFF2857D86D596516D4ADFD76537D
30B530A8D3816DB4B58252853E5098953350BC00035B6412893384F873818B80DB556C6AED0ADD
F4B908F5D7D200802A129E29E9C09025582622826C6A4BE8E8D08F4AD4A829504BF4DAB9F0250E
58AF8F9804AE5E3FCED821E1E27AED02682640ACE0DF3C4CCCF62CB2156A5AB4289C420A02024D
C7899C14DC2AE2771C73F33CC21E302E93EAEA92F402EC70A9CB94D2FD2ADBD29D2785DE23CF00
0345EDA241022C44EEEFDAFEBF482FBFE7E0996C251C7D02C249271F789B0F6CF6CB094D66C22E
7D7DEFE4D32A50A0A82824243DA120808A9F808308C6C89B8142BD329A340B60DF9235CBD9F1C3
67F6A14B7D0E93827F2E9320DA397CB60E36848E02881DDEB8A4DE8FF3DAB6BC09F80A8BFBA5C7
28BDEFF78A1D32045F3C33C3D07B5FD0908BEDF2343838828222E0CA91280E0B4D4AF689A824E4
F4A7B8A80BAF77C9FC3D2D27E9F83027FAFD280B2A2D227F5A4B49FEE8CF1CDE8FA3F8F5BFF2DA
F4788A00084EC0832E20C96C3D07297E0D2EBF12210E2D37BF1A60D677C837C832BE81DFC04E31
9F3D202C64FDE9DC2D67ABE8D81CBEBFA4A09C3E4C02093D47FA8088320A2D2DF3CCA3577B7E4F
ABD1E89F3302631920888835B7B7F32E68E8787FDD93409FD6BDCF5FCE3382029FBCD860C277F7
1EE57009E02CBFD1DA87DDC9324E7DC7DCF7E3BE40F5A37A08BF33D7F3DC2394B6A022F67C21E3
02A8A923BF1C61E3E0807071E4FEE3D0F275F4B5FB41FDD03B38BD8D4F2BDF63FBD20080622108
0137F8F18F00A043740C8508D03F6AD3F7EB8130DE530DDF6357D3E3B948302223F1CB1CA02E82
21FFFB338C340A8B280924B0F7FA00958F77FB7D89FD3D74351DFD7D7D33175514323221032830
50146DC40394B14E49E7D02506E39D7EB48E14233E983144CE342008B1730D138014E0252F9C2C
02B2053031CD6032E0AB9F8C33D4F5F8094B831C894B006B271C09301E76FFD7D5662CC938E254
2F1A49D68E028830AB3C200A8FD50A3700540D5FFAA940C5D637716CAE50208380009500009000
81305D6318E0483005B360B5C3EC61FEB38ED7D41BA3D1B204D994531813ACCCA30338A5407882
DF9155F80E2E4EC4D1175C6B6F9409D62E05603294E87E8DC5038C20E5DE23D0D3014FF976BECE
C05557D155155C0BAC082A77FAADC3FDFDCDE1284040CA0A8EBDFD3E4F8C8082DC1C808836FABE
141EF839E181C6EA00E85F7FF49093FFA02C10F53D2F82F82B09D9578D11FE5F65C5B8080B7F73
DB4A54251DA2343F522EFF97957E12497F1FC1FC088900257DF597965EA3CAAA3F7E57E55DF5A2
CA99D4E64C229297AA9DAF82FD75726AA4F55D558AB9655AAB5565AB7F553F633F8E7E27E28A25
D3FEA65C45355775775744071403DBD182B82B6116B5C03A7F4E7B2F34D3FF33C03DF5FA5BB204
E8F24F3B4F5C42E3554D4A3E820B9CCE287D88D0320CEFDFD4F5DB8947CFDD601088D02E3FD75F
FD50C2D869BC453EA31F60C0722C4CCA3116B9C017FDD08CDF501EFAADBE6A9740C3EF556BB805
2FAF5B2FF20F79E3542C7537534F9338033202C08200A4C14820FBB00C2E0FCD4BE2938F8F8800
38F5752127C1D6D097B18B2E081E0732227BAAAFAE1412024EA2020239302A61F4C383C48888F5
0FD82E75451DC770CCA839DE58B94FDFD8FE950317370AD7F480190D95CB2AEBC08A3D568D1AB3
DF3EEBCC85513C4FA7E9C7A0D3F2D5773DC9F48FE9F09F68F7C23CAACAA804A27FDFFAFE8ECCBE
0019DBD7B7C5F1C7D75D7DDDD8D3F7042238D4F145583E5A7C64D59190EE17A88F66B411FFAF18
26B74489DCAC90A202220240809C0BFD781F961C73EEEF58D7D4B889FB85B64B8592FE7C361FDD
DC5F7A35F91442F64842593EE474238E0E410F88308C23B23360F61374DDCC308C32EAC8C37F08
2956A734FCB80940D8F3EC9C308EC0D397EB8E10A0272E6322320289CD3E050373CC6E0F7F8C88
8FA909F33C6E0C79D47D37C2B820878DA6B5396EAF53F34CED0C02B2730C208CECD8E3273D8BFA
D8D35FFCF13C7AC8827EBDF1386282BCF9FCCCFB3E3E2DE9C9CBD6DC9AD3A8400A373CC6F0C7E9
800878DDFF16B5337431381E75FB7532E35CFBA0BC3C4D017479F733CDB1DB37F68E78F4829828
835ADCCE23D456EA0CABE9F23DF200CF242FB565DF4736938825BA88FAA279E022C3F7D857F2F6
3C80ED2F0C99F7F4F69767F53C00800E3D5DC84214408875F5ECE2CBFCC810AA80257F3C95101D
D7DD8433E6EA8A1E053FD3421A3E75F57D179C00571F5554A0223ABF8D7AF4148C82FDC7F63FDF
DD020CACFE030114DE82DDA2915CF6CE2881474C46585865316B0842A20FCF83DFFC24F50DAD7A
C2749FC70B618F4BD2D8E8DCE837DFF606203ABD273A5F406A4B89420232320A2D2EE02EF7CB2D
56B94AA0A8AC282BC824F7D0212B0A4BD28808202D0A224882BC820F708820204C8C8FBE82D9FD
D0F4D0491299B1D9FD176C8E49C85EB1648F57F632F8E76F78D5AE399C270BF74FF207AE48AE0C
E003DF2308D01738F221882A44950A2022A0A5CCE8B09AC258CB7375DBFAB0F4FE383086F75D9F
A8FE6A0A7F718AB0E50FB8CCDD0CBC1A028329888CCC82B0E43C32E07E740A27A9FDC3760D8BCD
A5180688374A209EA26082082092A70E377F37F2D6B1DC732B43D0CE023F2734F8A424250D466B
42532D3D4AEBD1514B405115DFEF24AF4B60A5FDD1C8F6E7FF0D7283AB7D56437A357C7FC73C73
F0BC2A072A801030408DFAA0497F5FC70F4FB2A081471C71C21C1C3D88A3D968022B6A5A88B383
B83D4CA248FE20C9E3DDEC75CFE5C7F1C9A036C5CDB1DD7AFCB13223FC3F21F67FE9F5CFE56693
7338BCFE3B295FFDCF834BE1D7C35C5837E1E5FD5B7FD1F61A3A370C15C781BDB72F022E2657D5
79F5DCF2CCB2F882C071777C873A98AB7027C7B0B97F54796381EFC7D973141DD7F6EACDB17302
3DFB40080CE3A00157CF7F7DDC021CD33DC0D21E80A2F733DD0D334C43C734A20CBD6CFF733730
0387A802447710B4F32D554FC4FF60AFAFFB0EE737D74109020CA512923718C13FE00828BE2A5C
185D5F713E0401083FB0E8ECE834EB3202EFE45C5DCA7895D05E7D89277F7D9710BA97CD040BFE
A98E15FDFDCF164CA7757B1C4C080F53FEAF8CA5B34ED63D10A442ABE96E9E8EC00B630896B6DC
F0A80D0641BAFE527338A2D00D907E24ADDB3C980361F9F1FF9572E88E015823253FC87AF458A7
E765C83C005EA8CCE79E8DF53DFE0AEE79F40DB4EBB0E42E837ED0B150B1C2C030941FE80E2070
3203944F8CD06209BA97F7C1088330D2E094A29CB92732872496A0A094213E080A009202A939F2
C80837BD03C68014AD0640ACA98B67F5C230BDD88CBC63759C0B76B60A34322148F75022016338
34BF433670C00003283B82E356CB4620AA5FC539A8AF4F660E8B89CAA6C5B888C0A035C0382315
80696054C24220188B100D3D40BAB096223FB3C373C9946A0399F5FCCA1FAB534C0FECE41E88EB
ADFBDF974E832D0262EB7CFDAE0372ACA495F768A0AFA76B07FAC93AB7F543A2480E8379FFEB08
C0F7DB0BEB6363E74E0DD224D205A5DF28F4E8ECC7EE392025FE340340EEF62303A1A94CAB2EBE
315FF2F5F98A20FE3DA4E2323454E117E1D8099C187A79DCAEB8C9C8337C2C2702E002E490322F
76A27CCB947B63820E7DE350F5F74D8239520DEF4E7085A8286A1937049C74623A40902A9B26A4
3E971D884F832ED2FCEF389D7DD092422A4F7040903206993D881AA33701CFA3C164888A0222A7
BA47368321EFE020A1BC279CB8C88F83371E42242282677E8A081082B02C00570CE4FA3448B8A8
A02B02828C0CB2823354684BC358D0AA0A8389EBA220E57BC9CFD37BC59DF9E8305ADB1E0E5C26
7BDFBD88341EE390F8345099C99DFE3608F9E03F7FE0E84DEDEDE7F002C2F29183ACC1775FF3D0
0727C3780725735FD7CD37B072736C8780976C07A30329CD1204AAC28ADC25CD8F0CF0DFDF5750
3896370A52F5F2FD282D89A8B8725F5F402523AB97D177B0C17F3760223CF0A42BDFDDBE14F0F7
B000A26C9A6A76489C25F02D73EDA22FDF5CF53CFCD73D58DA3E0C271C3BF037777F9DC2C39C3C
0D0F5325C75D1DE7AA98E42B9B26B7546A9AC1C5DC218B82020AAA20FDFF04DF4D520F4D379090
D47D6C227387D27DFFE9C5FF3FCCE1DC1CF9E70C8C5E7FE7DF9F1C905FCC237517D09FCB109277
F400AA0F5AD5D5CD623B9DFD08DD5D84990F2B7C88291FFF170B0B2507D630D3D7E7F99C8F4B3A
E3113FF80C10A9FC981F76400851F6248ED199D2847117373B43221214D96302BE0DC73E5E92B4
F437774754ABF27561E8A88AA4293CA8C9E7D6DD470E8E8C2BACB80CFDA2C96C3A081F3A7EBFD6
15DF5595C60D01379A937AFD02223EBCB67F7BDFDF15647168574FAF0BEA92832736A718D1296A
58575F8F72D0BF88A802D535BD482F92303A0A7C0C5001C68A4E371C000E0EAC256BAF42D89725
EB9E573C6C0AAA1EBD0ADB0DC6A341209F77EB6B489D3BE7BFBF14A80753E729517A3329DB1221
0054B848F4FD48B48D8BA0D6D520BAA5094AA4BAA8F88DA96A504141349F72A32CF2752F9D414F
72E85AD8A52493612252E5AFB9829248DA8D8224BEFC922B38D584D53CEF5FDA0D49358DFF3E80
85D18F917470D0D3727078168CFF4F20B32730889CCC9E2B8981090975DD3564A28094CCCE5C20
20000820CA85FD758CEA23ABBC8320936956909623BE3E72829CF3BCAA0508080CD32F34D5359E
E15E11A7F2F2163E5EA6B40903008C2727FA04ADE82359E7808084B33B47AD7C7FD04CA5407073
CFC0A9221D281E7230802D65C278633E2DFF8258448E09238AA37EFF70AFA56A02030883DD0963
9E73F58042C0C696E7608B8E2E5F82A6C3D804634AE0C2FDB1D0DB209B80E45E34A432B397307A
0AF2484DB337AFCBD22851DBC67DED9E6FA8847874DBB82842114140885A788961DC3978F3CE53
AA57DFD631F94778279F947582FC83727F79E2F8EE0B8D217A18702025AF8322470429E0FC58FD
EA004DCB77BF952A241084AD1AB424770AB43F18B53B5DA55A4D54DC454800490F8E801094D309
3FFE0BE1140130546AF65630A4CA282FD362BC3F91EFC2CEAA857393F70482324F8D623EE810A7
FD09608FBC2C8F50F40318230209967F064499C8A42AD990080297FBFA9A8AF82D2BD7548810F5
BEA83DFD62623972EAE17E770056F1DCF8E726914013D7E0E5DDFF7FDC08DFCD7FEC43041A0429
B14402482D34FD3F7D7E4F32029C399D67EF4329103EBA8565B5DD455FB4682064002781D0A410
A94B428800028577D892F6F5DDD95CDF0C2028CE35C4FF5BB24343B7AA132C05D71CC2263D5EA1
682A808F837E021E25E25569C908DA8AFCBB5DF08283152D27D8D18A22089A14F82FFF3D7DF08A
1175637C7BD4ADFDEB7F6BE18F9FCF739B23EBE8779FE152DB88625928081CAED0680B5B5F80BE
923693A9ACEBC073C9D779DDDFD5E9F71FD1317DF1655BAB6FC7F957D675D4DC1080F8BABFD9D7
018273EA127F7CEC2C63C16262D4FC0080F8BAFBD9D7818273EA1269FE3267F74388DCD3366B22
55CD6EFF800D5DDEBB4DC7A7879125F1CE9FF202423575BF3477320204D53131F9F95C360EF357
C75355FFA26CD7FF4DC394DFF50757F7D5B74B4DDDF1781320882ABC98878755F38958094CE060
24A4002C072100AB1475308123D14A47603DD0357A0FA1DF70A0FD5C75B373F47769F7D042200A
4D840DD7F8A2803976BD7D1D1FF627079368CF7476268043A0F2582347D1C5FF8AC208BD73F81D
1368C5E7FF421088C5D4102107247D500082A28DFA8DFD3D76A7D37582B05FFBF2F9FE766738EF
5FD8287A7A38877F74171FE07E76B8BB84AC2C943F638FE3843F2413FDFF96F86CB84DE7773950
C829F674F1D3C9E539487D40D40A02BD34FA79D95C06390F0AC358AD5FFC8E9F89F8389737C435
0D5DC10B900A0E058B82F5C5D368F830B95D8E80A80858079238311E7ABC97C7E7E159E1FA073F
00257F5EA8B767BC0082BD438358A00C937CE94E149C08D1E537460FA3F814335573FEA71FD5FC
B236E3AB7B6D75DD74F32D71C820324FDB6831C788D5C4EBA556000310030013EB138980A32311
03DD35962CFB3E3329A2FEA5396FB276FDF2C8BC001A27569AD5D1C0136595E76D0BD6D6FD9350
02D8D087D7EAB71A693FDA50A5AB9F3C3CFD78000B804F4EFD27568DE88D58F740F50C143CCB57
788A04BCBCB92FF8FDFD4B1D57FF7F3428802A8BED3DD0A9C095EEFA3E28F509D43CA2C369423D
4D08558D583835D6E7EE8E2EC5A9E8E85A0A25A08A0B8B95D55201047101402228C02355400185
02F201C2CCF6008034030223C00B33833BC00310B202FE1FFDE40F0C70C4402580C008F08000D2
CF5002C734FDF4F323C237DF6078391032320C9240C137F725E4CF6E81D0DD3F200809F37737F4
90781A8AEBF280A1FC8368E676549880A5785794142D00D008220602882207DB3FEB0F7768B4EF
C17E0E73C303DC490CB57687680B0C1803A70543248F5927945BE81438240E3E1534CD350201A0
0C5002F60F449C304F8F43A13E130CA0CFDB73C28A3D560C5C032038D3600EE033F8C235BF6B91
CFA22745A959E7F743600E807B7DBE9B1E063F73CF333BCFD28FCFF6F8DA36244CAB989582D0F0
F77FA78090DF4D084961629805C59D0B7860E5BF3BD7AE002008B67F5F5F551773F8C69C8BFD11
0297E1D9735835A15DC7A0A7F50888088FD90F2A3D039F250F7C683A1492B4F88FA0E2A03A1704
4704308AB2943982116A02120020A0F9D66228A81D3D0A0203EDD5844A469241E48028E6920A3C
A9FF5D069E318FE169E2A083A3D547AAF8A0208A176576761202078FB1C4D8683A9F8DE339FD76
3878F47C68F67C780A9E6A0EB8E1730375F141E16702A623188C8AA9218E7F7DB814163C55AF5C
CF5DD77DF7EF7CC7DFBFF31C7957A5F28080300394B74AD0222089CE512025FC64E93AD114270E
A055AD058144880B308D4398DD81024EA164A931213820081C2BD50038808F8884FA3DAC210240
962DC2AFD438378BC831A0890A46A2E4C5A88A0ADD47008530315CF1422EA9581CB7CFCFF392E7
4C9FCF7D11280A20F971DB33C1E1FD00ACA08675FD26EA01DF24E29F3627AC2B03020B14F9ABA1
269C24276AA59AB0028D8C77FB78032057B74AD44A0DFC2454F12FDFED8800249159E5D25F624E
8F71E311322079F025BCC124D0CA238CF7FE63CCC151F5EB3953167BDD2B3DFDCFA4FB5469E7AF
93DFA602BC080229AB17FF0F12AC3BFA76B8AB72F26A8EA839970E850B36CE32A0E670A278A382
F23E28C8308AAB602E74C726B85C1C0B80103A1D63D1D5DD9A2A460B66210062F821FA26C2271B
F1809C80AB78A2AEF1AFFC81360DB80802B94B009AA4B54B2EEC0E8C8926A2213FE2F7BDDAEA1F
3BC4C39C7F315372337EE82F29A78322D49431BA3B916151330D006B7ADE173180B3C476F7F474
87E75E5BACB4DAE933E5C826D35DBE3EA208DA34C0D4FFFCF6B3A192352D2898CBD428961C58C0
A828800AF8E8E09FD327D4247FB5D090A5C3C8E3927FD9DBE55FF32F3CA9AA3A839FFE06AAA70A
818AA23357D7EB712A8E8F63D94109EA9020271CB6DFB7D09A0A7849F0FCD1B0F1C8BCBA171C5A
BB200080B957CDF329AAC423454148102382C289E04086834021D09A7C7ED44625528D6E809FFF
93D2D0F868D450DC3145203A8482D024280BD1E99CBEB273FFABEC7E5A8021F37D4FC8F3F48FD8
FCC9D47BD0823FEF7D504F635120E3C207ACEB3A668821360E471FF2A7BD7E74824DF4005AF9D0
A951DD7BBDE3DEECF51C493CF4F5379A30AF41C75F7CE70E4237271D53FA57F77F2F2FA73F7558
937752D79DFE901CE5C7EDD0E0D2D4BDF467026C5CD4CBB275B9DE7DFEE34234563A7F00BF10A2
0AB73EFA9CDF7D77C27F2D257F51F5C097659C769D6FFE43DDF7748C5CF3F288F423E2302081F6
E7107F43C44FDEF5B70CCADC3320C8A4028E2363E7441E1F5F823E7449E1F1E0B825AE241E1F5A
08F9D10787C7823AE241DFDF475F9F3E0DD2BD1F87A7071CCC8CC05301D1C62323CF37F7E9D8A0
E7FF2024FDF73736C5F5E577F7D275C5FA0EF764A082FA27E9E2007D7B7E8BD1C3D47DE3DA9FA2
AE2C770DEF47F357F446875FE0CF5C7E969F1F5F4958D27C7E746853C702320BD6A3420D490504
8AAFADD4ADF745A9E0A12A08AA308E094F9D105C7E7ECB21E7F41D5FD5992D7EFCBA9797D6CD93
834F7430077F7D9E2022F83633E6EB0A0E052368FBFE3CF25ACB57C981C357CBC65F55F7D542E7
D06202DF4ED390A7CDFE0488159170CADFB7DB9A455025F80080084B81244015B50EBA03C2FD2C
4B23A97DDFDDF4F75C0ADEF189420A8E4F41D0C4D5DCF55E6ACD2012022D1D0A3A3D8B32F4BF2E
FEB20D5EDDFF7EF562F9DE27DEFF5BE200F77CEBE3AFA7772ECA9A4AEF772837034F27F1A17F14
4BDF7FF5E76ED7145A0FBB06669CFB2E128F44B4FB3E12BED3368DDFD3461522BFF1BA72288BE7
073E07C27C3947DE8FF71FA74A07674AC812220661CF1CFA7FFDFF02C9FDD6FDEBDB89F3ACB734
F27AA9279FCBF8BF2B4608CC0002028D9D5EF70F834A0E2F536AF342BDFDF22E46A0890901D005
D6552D249D5502B8DB59F4090CE0FCD327B549C1FD728CAC95DDE3E5BE08E1D0ADFDFCD08FF7FF
4308532CA0BAE77F6DD6D2CA14BBC662B342823ADE5D18DE5D3783F70C00430A0CA1C9D4F983D5
6FCECB71CA7E3DD4C6F3A0F27F40F8C85F85F873509DC7CEF2C7EE36322097D43EC3E8B056D2E5
1F5EF77259B7051CE2D3C8008D41E051780F83DFDDFDF6241D732A0A02140402AB433E6AFD37D4
DDD4F716892BF7F4308F6D9210888CA24F503C78B243FC9ED69F05C140A0C902043608BD815D33
D97058D24F7B3C33934CCF94B955F14782EAEEAE9FF628D1CB7A14BB229ABC035FE0FA07208667
409F774097DF581F9410B9F3809AB6377340434267221048A7EA92823E3211202208DC8FD02088
260259D1039C0FAA24FAC8EF334871D218D0B7AFDEF6EFBCA3A17A39517FC7D873E71F5D856156
23760F7C121221E5F1F87A7471F1CDCC053023024FAC5B1E9F95A0E42878FA0E1D1E3E9F9F9FD5
916160F9FD7E879C7B1E7D9FA0E07815F1E4F9C9BE889F809A7E9E91D31D11A3E87D05B9C71C72
97009FD5DF5F6AEC7087377F4C873D7DD5762D289C9FD0DDCDDC0258F63A4DF77CE37F72F266CB
A7C3DB3D0C0F54DDABE0C22E00407D77C70290A09A873DD7F735FE324B5022077FFCCC20C82A22
2075DD710A0938DF3497FF7CCCCA3245377D71C66B08DFD32CE7FEDAC6809CB7DF1523DF25432E
49A3DEC22428C8283F8F84058EA020A0084B7F87D58290A0727E702A1E71425F3F7C00940AACCA
7206084A0313DDC0920B6E75BE9D7E8492A1A31E9F904963DDEC75CBB408D63D9C871072F8E0EE
777473BF084258FA12263F80892A220A0FDC5222A92A9D73730242A6A5EB42C2C24B88E0502409
109CF4C93884E109509FA0B10202320E42420347068E0EA63BD9CCC10C802103BCA0BBCC0A1886
CDF9CA4285AF40E67286A1D04743F74C828CE030272A8C3B0F0F3DFD086AAA2F37E7FAE91645AC
CC44CF0BFF35BE0B2F3F5EC5233F4CDF5EC38BA1DDAA0203BD30FD95EBE129D28262420BD02126
40A9106FF7201E8E270B0355F7F8D1F00CACD4DA9022084F50C637A0603883757F432A36B1DD43
43AD70B423D761A20BDE30D43A0401F7FDD1880EAB486EA7358CE2A0EC0A9D078DCF719CF1FA7E
98238DDFCA9AED5E8B6D5174120FF50C819FDD8298ABE74B617F208E29D2B82922BD288088B236
BD04093A703D03CA2D2489C4AA0ACC28236B29D8502A229AE0A3BF1882946F9F1020227F8D1DFD
CAD5376316C0360D4CB0A00450C838BFEE11F0F197DFE023BCEFE3EB0A495710AC3F7CF4BF2EA0
82083770B7F77D27E027D283C0C78A648AA9826B0902343E20CC28CAFB09C60D18BCEAF49CFDF7
1B128F7357D01794B9D0B42C82C8BAF2A2AD8D4D068D41048D0D742C341A20200CB338708DEDFF
8E6A00E29020B4B9A9DF77CE3CB08A0AC2FC677C6140A08A4980AF1DFDD92FE2CAE7F276093CF7
2B02A3CB51FD2400AFD192DC42B0B2776CA0C2C34225290A080B35B330B0A3F744E88E015C570C
6A232308C8499D20260336052B0E504A7E380F082BE06B1D08F4360093233FEC24272B63C5A0B8
2B9826590D4F82080AE3F343830930D0A201080A20784350841AD741140CD8FF0A33BDC6718094
FA3477E32ADEEB3D0CC0201983DF2033B08E14579495B5108E4039D2C412AA28209926FF4BE3FE
2377077904310CB07259FD4B9AC23AE755E178F6B3FAF07270F4B3F8C2C8A9F7D8943543249DD5
DBF2709FE14ECBA1D3EEBE2C1509BAC396DE880AC17EA3FF2F6C98963632F423D250F4AF350E60
AF9F025A42908AF6A259527D143ED29FF4EB753FE9FE3DF74DB053D7595C793B2FEF78D570F517
2D57D4F93FBFE37443D452DD1D1E1805193E1845191E38091D1F8F313CC4F4F3D372D06479381C
AE205E0E23E32435A58C45337D3FD7FF45000AFD347DCED3D627C483EA45C71F39B414D1F3D36F
A816A6DF62180148F4DFEE8EE5CF6F4D1C00085D5F87650C9977F91492249AF6BD8F494602E104
D0A1123357B0D090E2CFAF407FD2C9BEB84530280880A61D0D1FBD34C2D31C052937F44A8D478E
2C808DFDFD7E00BD44DB5D74F408F8FBD1CC8CC8CAF8146249E7A2E02858A503D4CA8F2021CD81
E0B49C951E07CDF7DF7951C060D5B9F8B20BA7D5FD5CFDFDCBE21DDFDD1296C8FB287A3E65F9F7
D0E8FBA86B221FDFD0B40209FDD2D0C97DFC1DA7F87D561218089FE7D09A38EFD70545E0DDD3D7
DDF7DC7AAC8C87BF42D0D8F43DFDF1F7F830EE7FA50C81E7D9CBF9FB861E0759F955A604AF70E5
4796E624C07DF7FE7F970D5CF708B2AF71579F8F5A5C02417D159C1B89E737F1FDCDFDFA76E242
163028680F571F4BEE0F16951E6241FA57508D2FD7F7575E5CA4F5F7F7D97A4F5D53F561A4CAE4
4DE7D484932913379F5E5F5D19F51737D8C4203E9F7259F743032736280D1B1F434340203E6CAC
820C8AFA752CC81C03AE05E75E5BEBE1127E35FC0E3D0AF8D6379E37180FE5FD1E0FD439F527F2
FE0F9D7F3054D171F7F7E3E1CADF95820AA7BE3C9D0ECDFD51BB28F40FDDD96BA3810A024E8278
578E1FC7B1E309A8418270C40359C21537FD709515314983149D7777C80AC001EB745F563FE093
872032004000020563C7C4D0DDF89574E415FE20FA07C0760605FF912811E92280A4A1B0EE42F8
74AEAD4F5DAD452C0A0E02188F8894E250F374BE72767EB0CEC3786017CE2084183577752D0A00
AD0B4C080FF91B17B212E70CD3648A20E2BE2B8CD00483002A00E9FEDCD3A88277D771608182D8
117ADD060B71C5F47ACB410008CD00213F42E2491252146924D4F48B887E2105200D0403089BEA
00B80808021425500507102391691470438202C0BA135C7346C0AD122221D76360DB30ECBEB166
4E754F74108F68AEFA702B27E7FCC040D82EB577324767C7205A178E152918A0AAA0AFA74D22F4
878A1D4C1AD2C5C1D2FFB7F89597D21C1C264DDD090A4771C682B5C5F8F46C2082742687624B71
060D492BD2D105745D106840A9305D34603A20A20FF0747824E42C2075F1A1DEC3D2F50D69D0C8
DFC74A9AD36953DD6CAFEE341D4AFDD2360C0F10AAAFCFC0FC2105F2E640A440A4C89D0220B820
82F5358EE2E03FFBEF8F4F402608621DA37F72EAAC815063C9091ADF412808FA730A72B6E06481
6055FBDFBDFBDCA69D17B35B35B5433D48F57D5F37DC3D0F2C92EB2749D1CA43BC3A1A7FBD3A93
CD520DF39FACBDEEE50B63E024FE5DEDFE1C290F7B760DBE97A88B4313D51E7DEF78DD04304CC8
0C82D2C9815B4282BEE107BA7F5F4534654DD7557BDCD5C4068452BF18B173637E1A7EA7E3D3D3
F430832B7FFD082D03205623E896222DC5D0EAC5587D7F958962C99FF317A156DF87B7F7425148
8A00802375F4F4FC04F71F6C57F1FDCC9CCB2FD165D23B2F5FF44F8FF7DD3324E00980D542C0B1
B6E0C97F6A0E07D482C389C5BDD03A3E9D369ABF5C22C22A3A3E3785668E08787008200D350C2C
00B810244082C9ECA26F90609E2C2227C9C7C1748DF58BA2E5E3B8A003A993D55EFE0317CFFDF4
FE93BE88FCC8EB58E8EF28023DCD422A82D50ECEECDAC576F4180A24F7C53D732154DFF4F7427D
D5F676E571B4B43A20EBE5FFFAE4E208BBFAA27A254D370E237E27F5805F1F83CE5471C0C410F1
3DF9FC2E8828F5B05CE22218212B88450B22CF0712C81E5E09C5AD2EFF1F893F1632C43FF5E71F
0A205EB900C897FE0941232F7766182C98264083D0F3C44B43D0BFE3E94E4608BB01C821F99CAB
EC5227B9D75D02700300208B839F5EA78EC3A9C3BE000017811B7C22020808D08ADD852D5DA5AB
BA38FAA81C6360280A0E77F7F3DFC3000863E19FEE0156DEE2E82C47E255C0700C9EFE2908FFB8
0806D4E570E36027B63215060E37E646279DD243D730F3140EA22A8C5341232F40417A2FE81080
02090B9E5474E0D0657AFE981D317E4C395EBFA60720A67A7E54EFAE8EA1138AB2BD76431235D0
DC550D002084E014E850218238A1CD8214B29B9ABEEF67319C6898B0289F2B84F8AB2A17EAD849
4D55E1F715B94E1D0D2D1511521478BCE006358193E0ECD5F3F4DF0CC5FCA20E08C081E8FA15B6
D105F5FA5727A1A7E9F9DF7D891CEBE1BAF3030D24BA9DF5C347F105EFF1213670C712BEF7D497
75078A309DB3A8159FB0EB8DD0BFD23E730E7F4A092DF492FDFA9C2F0DE800713D7542FF73DE93
A6CFF430407951E38D070A7DBAFF4CEBF49F975CEE10F34A5D321271D3FBFB90E76FE748273A43
A7A43ECFC8137795DD0A34FA28DCE9FDCDBF402AFD3DD03730DFE8FBA6EFEFCFBF34CFF80DD90C
47DAFE204DDD4BFE4D8E739D3E429467CA28D277FFB528C6E3B7FA38C2DCF7FDFDE03E93C25D17
F922754234F12E3FE0005C3F57E8E08D0C486B6E93E3FBF1C020323A0F12030084249084FC4824
16D27127914DE0724914BE7F2416F4042589D4F27AC83945E55079199FA74D9377416AA8097209
6A0D21E0D621088C4F8E9768C8F2768F89ED5CD5CD2D8B9C395D258C689C152756D5662EAFF9EB
4C00068042A0C2F04FD387F38FBF68A62022048C060700802A3EAB232BB769735071F761695214
8F81F7CB825D91DA59524C03504293C0D4BE8FAA185E148AA7F0224BFF20362D7E9FA0D1483238
5D680251144A5097F5640380DF7600A51C0BE7E5C8254BE2743FACE34C7226AAB435BD3A3A2839
87C6E0EBB77D201558BA657F5BEE0FB5C0F549ADDE55E7E7BC0AF4FD3425DC290801B3F4D5BAAC
672360C0398FD2C394320F6FFBD0DA42D0F5F7E5E7FB779F809F5BBD0B81AD2A3E00B40B4102E8
3934D60D8A4829BAA02022B0F9FB6FF41D5D73097E8FA7F74232BF82D8F2DCBC270D47DF8344C0
8AF5CDAD0203B83FFAFA4AA1FA5BD28F8D720A507CC264C074FF34CD1FDF6ACF34B43E0EEFD709
FDF70952C1007DFF60720323C0CB601A09CD8B26452CB700A0AFB2C274278009C63DE7E06B52D7
3EDFEF7B997B9682DFE1EF3BCEF0F5F7F5FE0A07BDCBBE0250288088032272FB814A02E3084BD8
A8B2E0DA53D510A080B02C2C2C9D15CA5AFDAD4350C370B26052080F5ECBE0CA5DBD8C2F435FD0
CEF37FA7CB7660B2A8F555A56928C8C6329180EC8324651BDC264C07F757B4EBBC9D2B2077F776
BD7B3F3B2E0A8B76AEE00A320D496A82D0DF523E57451F4BDD320A209EE2708208280AF73B0C20
BC8F8CA0AC766A0381DCB42382FACAD68A9A81402082AA36325CF807A2428285CDE02E1C9D9FE0
1E83DCC2421737D08BD21C9D8BD2F416A70A663CE3F6BC61B5F3F4FDF73202375B3FF3F7D16782
45E8B8A4BCBF3C1E2F28B83B8B80759E838AA3F368376F48B8A2D0E2AFE7EE7EEBDCF8CADFFBF9
0EA7F6DD29D2B2F4B75A60B2AF234B74AB58288C8BCE93F72AF6086B1CF8FD3431426A1FDF0E3F
1203F8BFEF43DF40C031F5E529FDEE70D64F9FD09FCA203F70E81897CBDAF7AE74372C32C6A4A9
2B0A943C2021FECA80562F41C8B2605E809F2CBC94A027A2C81901E8C260C0B4FFF460F729AFB3
2A3C24F5FE0643882372AC80B27552C9D0202DDB5617AAFA7E20A22DD96BEF0409A4E4282408E0
5A7E2A83030CE0FA2AEAD7C1140717DDF70D79C603363FD2980F50AC2BFE250D0B098B17B35B57
9ED92B8E0B2EA2C202AF2F68F13F17DD8E6017C1F0F0CC8CA0E9420D363F689DB16A81F9E13002
74A23BA48235477628262A14CAA8820E77F009FD5B977787F72D13252794FD9F9253421E0A62D0
8281A22FD1054448218FFCFE32487F7FEE702A2F20E67FAF7AEB3357332329DECB6A7C252FD162
AFC24B8F2B1890CB78F28F79E81E67753C2248021F60702231020CBB2EECBD7C10B090B01C5FDB
905E77E4CE5D73D76C40058FD3E5F01F02915500A7630A48DEEA086D826AFC83430354C0552A90
C32B434AF0D5DD9421CBEDF2022F905C0A9CF5E378DFD7B8E0373D7081F17C5DD93ACBF1D9F1FB
C8B0ACBF1F9F333090B0105F948BB27621F99777FDE527A2A814CD54F83E0AA80F8AC97CA7B660
B7FAD45757F6E428017DF7DA98EBB08BE4D37FBCDE6D6DB8613E42E7021F5AD45461FDF72A90A4
30EA3C51E7D37D356557B5AE12853B4F83EFB8AC756741CDA7531682502C5E0A388C88036E9FD0
EA1334C44B3F93AB7CA8C596C5EF5CC4D6D46C4810D75FFBFA2B18CA2D9F3350E7D67500ACFCCC
737270F1FF6270E2F78B9D557E87AC8565F33CCBBF76AE8D8C1D7D9C80F9D3D97FEC30B247E1F5
D56830A022D5CDD7D276343223239577D89E7597A7163CCC9C9ED5F9165F0D2A8DFC7D32310799
ED7DFCF32C7F1FA8C8A88C88E83F1795D323697C6A5A4A8ABEDD7111EA2A27FD4BAF4350313128
2F409FA9204BD47679D9E09D9FDD6527737CECBBAE9697D714839759A1A926EF73EFACF912DAD4
938B234B5812CE0CD52F42CB2FD7CCCC242C0714E75A7F825C75FBCCAED4291FEBBD8D02835DAC
D60777F77B7403E0A0557537DF37E314F9428760709E90A2552A824815920581774386D548A48D
E1548D4090DD3D0B5FBD5A27082793F51450C603E70E05DF797A075DCDC39FA8A54041A8E2298B
2E250F0B0F5FE5377549CF51285EB1E1500DD4D34324B9FDD5DD777B7E3AE350908147D3D7F750
A8249B481E7010B1F1F73D751281A8143060050E2C937A0503E8D0FC793D8255229A81096A209C
39541C79CD0E7FA4DE5A89D20B233F75375E8D438935379FEDF75695E1A0683C0474000D87DD02
DDDF59D925DC9A41C39352E4B4B972435745D03A083AF90B09F70952701350D8A96973F39371F9
8D10516B168107A375DDD375BF52B733D65404075FE295654E2A08CA1527076290D14D3FBCF0B3
30CD1E9EB585A2220A6F50E5DF4DD4CD4293724A241E250C92796B826814D2E827277D0B5F75E9
FD0DC9341C18088209CB8548204504ACFDFDDE7A56936A144D42D53EFDD75A4DC2537D752B1757
973D37327BE3D4754ADD7DE7EF352412404D6DFEDD76F79D5272D2497805377F81750D509DDFDD
5FD30475F55B7C729BCE79EBA2B2EBAA09EBDC8DC7DE7836128DC79DAD879F7D8787414ECFD879
F4D048365A0D05A771E09071D9DE8DE41E82338332932B02B3AD0290D92EBEFD15225A2C8F474C
922D0292BC9FFA70B0092488B6731AA924895BE3D205173F3530A9F8954A4C2CAE0D440147248A
F8A45263D09EEA2293E002924A025EA252524B2001490362F92020CBBF610B9F9BD7221A12348B
79361F4A85D064939551DCD75772DD9777C20251688E7AF43D49FB834082A8A64585A0B8809323
F52B7373C86F3F458E62E58BEFD8B7480358D76749D49F40ACE03B29F3FD6B2038FE2DAD07B4EC
08120288C7F5254EEEC9378BFD4D1CD1E072C5B1FD4F034387007342B5B52148BF45D1C221C75D
E8281877330221AC157236DC23600E77B7B8F8B89F0CB7B0A72733BF044E43D81FF768000B0260
20959F151DF7F5573672A9765FA000A71F3AC800DEA829045554FF47155755744C28CF8E20D831
CC70E2BA97615229FE0E0605A65D7047F30FD751457C940389DDAB8151F5FF54FF6C3E9B29BE3D
1B502ED0AEBDD4A3ED88E75FFFBD65A625E90553560C2915FF4125FF69CA93FEF7D6C33A841F7E
D4E95908A676D69D96B504358EA5249759D9E6861D10390510FB0C20F9A25E920143F98FF5A5AD
40818062D00EB7C00BD0873FD340980086BC0BC04CFB3E3E2000E3D5D4848088B68B2E081E0E07
32227B8E924D020A82AEFA23DFF6FF4F6E5F32946F770EA73CDF333DF37CCCCF0CF0DF3CF390FD
F0DB5653D785221083A0C29587338CE9EC3287B0DF37F0EDF38F80A7777C5FFCEC258297BD80B5
6332A3E8F87D480A374039F8FE0952A1E1A7E0F61FDFC3E03C0BDAB1DDF4292497455F9F2D6D66
035DDF579498377EFE7798F569FE0E022225FD7CF37BA032375E7FE70AC280A7E42AD4DED1ACCE
80217E977FE3E589CBF1A9DECAB42F2A5B8C0AE429FCA5C6DDFDF751F88F81DA68B87363E09800
A587F5D47F8DBFE354355DF6109FBC24627F82483EF7F67E1BF6589BD0D78709E0540838F34079
A93674F2F837AE2A00507D802BAF7083E0F510BD01448A1C6F5CBC80B6ABDA9F56CB8BD3636D0D
D0B7B0997FD78B7FB97AF0C02276C5F7275D72F610B8B79DB565F563E8FD720AFF435CA27EBDE7
93540A6DF6BFBCA3F5314DDE545F5EC784AE2302AD15568DDDF1F0AF2AC62BCFF1E03605425535
7F95BDF525430BA7FD78B89D4F542C3A9CAED33B7077DEF80FAF2C36B7E071502C3A9C8B7C39E2
910817DFCE8A2282363D1D423FE3E201F7618095FE62E7E81F934D9797A0FA0F75985FD428A762
287F9F99BA2208B58CD473351EB6280C0305F97D71560E87BFE1C7F855651AA42FAFD7EB4F4209
DF7EDB7D7FD2CEA2823EA984DB88C00082FFFFBFF83E2A09BE36940BFD4787876DA1E57F785716
F6DDBD177FFD8320E0284A47868FCFA89135DC4A20F703E40083E5E1821E4782D934215134025E
A23B3FE1E65D00123880A1B700D2AB6836DFCF1D502904E3564F5F47FB68B4EF5041BB48311A67
8F3A83A07276E1340B1341E82F62B0700BEB0F040381A6DCE0BC80148DDF15CD312498983C91C9
1917D933F413E04EE50A2120440A48657252DD927DDEDFC520A20D4E1AF1ADCE20083565147411
7382CA701070409093E0A19D162D7DCD028277658A9DF6CED4D771D253F6AF0820B80997F7CC88
80A087998C920A1240809D71A65223C7F00F8D7DF07C33AFE37F7D0DE06B0A95E10C43CCD339C1
DBFA2F02BE7850F941D8029C9D4B2001D2FC2BCC120FE90CD40234150FEF8FA590D03B740CF7DC
2014F446F7B795E28EBCB6C082F8BF2F54F07404086D4006D7B81624D58D1D144D25ACF752C7F1
04F7E0832379A5457F7F817ED0E3607C08CE078B94FE38B078810A88A8CC808382C3808A0B4F9C
B2C187EF18D4FAF4CC8353B5CAECD0004F7FD9C26CCC300C8B80AB51560142A82AAC707089E2D7
758164A232F9534C69D141F47E5DCEA29D9D6A4AF68D1F10C449DC60AAF281BFD0CE3DFF56CFEF
63880E621800A054DFF61EA0398B3BFECC7F753557734038D00282909F9F7CF56EF6377D4DDE15
9DBED173BE080AFE815C15EC883822A9428DF5DD04B9F7E29DD557803800B0A15BC97AA8C2830A
3E0955F27794A47A12AAF276B03AC0EEC8942ECBBAECB2CA47DCA55F569C7A34752E7FAB1C6857
794D4F924896FD389AAA9C264BDFE0D01BE0E0363DFFF23340360368CA323A3A3737F73F3333C7
00800E8FCCC8CBC2C908255035F8FE94A021E449FEA54A0982A0E2769E7DD7511F3FF75B95BD64
E67D9994FA67F9DD77CF7D3E86BDA3A1F65BDFD50700C8029EDD13623B63DBFD6554388EAA3FB0
5573F21FFE95F4DFDE0D8A5695A766DBF4105A6A89174B318D9992C1EA2D73C45C2941F43D1405
0AF4DDBB2E3EE876C428CF8B21AF8ECD21DC5737F6C9393D535BB641E3DAC071BB5AE4688165F6
B55407C7C76E905F5A595061730672D1C7547AA7282C255105409A60810320FE7100969C1AAB3D
59B388132C3A20AC32580CA3DBFF9C89950359CCCFE11ABF96C39E01CE98393736D3C393030231
43CB2E3E0F5F73AF51388052C60CC1713B50F81CE2722B7FF1FDBFA94E9A52E75C234C82439E48
00823FBE43B27532814C0C8046E033C9203223FCA643202839EC16ABAB815D32334AE544CCC8B4
02233A2560AA2AABFDF6A9D888E83032B2A5510BFE0F659EA83D1180A818A0F7418002E7778160
6E02CBFD4D21A7BD5B0751DD87E8F3335002B59DDA53D446797248A6EBCDE0BA3DDDFF72C8E581
79E553E1C20AA9A99249C4E855F5FDEFBE5267F56A589683DFCF20F20CC0A92902560A79CD50CA
526A6818A2297690D31459AD8009BBD5F47D2308645B294D7697DF6FF6380040C03776375809BF
D7D55964DD5D5F6D897F5FC3AFAA824F57CDE07E9A92DFD497CF4340CAA8EAFEBF81329D0138FE
0B82B5C9C6539BD0C4037202792A384008A99FD7BBE4780020A17088226DF77CAFDF5D59959659
5A566F22A823C9026200848A8AA8924DF3DDF66207D68DA2093DA06A759BD3F6F26806350D4F6A
81400182DFD87E3D32320D0E32321008C8E062337FFF77000008A0C8321357F23B73B35FCD3756
3FFFF336F2777700200E888808923A35CD573360470F5CDCF8CA08DF6D031487F957FFFFFFF283
D744D42927C51091545531872FAAA9EF65FF834040B0B0CAA7D3271FD3DC0A016081417F2D0CA2
571F577F985D347D0F40E4050FDFDF2D16A689915FAC7D2CA989EFE32E1F7F6FEB2A6180A71F43
7280496807622AD97FA09BD96B0502ED1D7D7FE3CEDB867878350D4C0568060102E6F57F6D0B2B
02CA4C6051FF9FE5F31DCFA0409020229A0E880A02A10A9ADF9FA660A79EBDAAB2AC6B1C0AD768
7D4A6BFF7FEA49EF45BE8DD9431255732FF6F162337FFFFD3EF54A8FFFAB0D2754E79012D03781
C05FB677DFDFD76684A09114926E6F9B8F71EEFFF91F87ABA12F85A0881F63D95A524A6A69B9F3
7EEE104712262E9DF729A927BB8411C48809A67F6EC139CEB74395F18A4B8E2FD199DC25695999
AF2823E9643789AC51515C57145CCA696D6D71259580281E4B8DF832835C498C8C835530031472
362452E3F6CD6B4037E9C3E360BAB2752C854C8D3A040CABABA9505144711B32198260555DBC5B
1B987745931A76440875C0D4D5897FDF51775DD435D8D01F9BD54A6739CF0BAAB7F5F65CDB3B35
A7E9F6D681428A4F7A6A66E6ECA8A5851C4C270087187109425A098767DCF76FA8FA3323AA0DCC
8DB2CBD9417770704C6310FD1FCE918400008089F676BA97D719E983975FDDF7782DC41010BA88
A4A3D8171B2001F4123F12DED9FF851DA51DD57D5A962955743ABDC20A2BFFD5E0D0D000009F3E
3F8F82A070C73F3C9F2726F5A88372D3F2D2F4C10DDEC090AA409027DC6127D55F3B2DB697D549
5557DB67DE9C24DFDA68A028A61CB67DE982798BD3890B8381894989262E0B8781894EF5C028B8
537CDFEFF7FF7D5F55CD5F409532BEAE7267F1C320C80B0A77DE789827989715F7625C7C0C9F19
F1425CB71C032A71242427F55F57FEFEFBAB66DD164A47830300E2E88DF5F7F7EF0F14207DBE51
CBA60800F414D5150010748970222F4B710827A489FC94FA0FA1C4D0DCD717012C15FF7EFEFFD8
38672E8840F5F5A70E08C71D4B7D53D3D52E8D7DFF7DD5C20F818142F45CC622E283001410D07D
51FF8ED518F79CBF201C288204AAD9CA52008026307203DD542CA3F8171852D2F0496167714789
C78A041A1F0A0961DDBDFE8505CE160400EAF6D1DFFD13116AA00AF18C9097775A5A225D4A10AA
9A6B414D477623D33E34363759B5E52F670B21D1DC58AA41029E81CF5E50010A85C7DD35CA2F24
ACE322D5777B777758BF71C70B247DE73D0D320D8F58D09E0025733CF2C22C27265D01C099C189
0802957C7329BC91FC808F927266555F7F7C0B02FDD9FBCB427F8255C5F8FCEA33F864AFE815CC
42B9EB763767EBAE55DD8E3EF87413E3F6E7E2FA2A5757535362D0B0F673680FF96597374E539F
5DFDD60DAF5CBB4B43423D94D088A823C7F2BCA5ADDB4F4643D55B5363634662CA4D4B49132606
00026F4D7A3DA3DDF5D0D03B7343E3573D3DAD02CD465BFD195771E22B914EF8CA0DA4085F7EC4
6D762A493D3A434D1CBF758A93ACE9FEF7EB7EFC323B62E59FF55B588375379DC2EA62720D7CED
2BEBEF40FDFDDFC57F937D37FD80952153DF7A3FD3CB5CFD2B9025DF4302177F7F554FFFE3E022
8C267353E2C0A8ABF9C4B8F6A6BEBA55F622F9AB5F967938BAC9D19D0075D6118B5CF6F9AE6B7B
F569F67E663F91F78FAF5353558570E0D8B382AB794B426BDABDDADAF54F65E555D32D4F2EACAB
AC07C8A995975DF486ED761A6BBDADD67FFAA6A2E7EB67AAFD7FD74143D2FBB495E23EB704FFBC
E27A781023A3E03E0F82B08C8FE2FC0E93285F63414EA9B3DC57C783D3DCF826C1B00255F77DD3
BE4FDFEBFA0BD4B3BEDEE8FDC10280955F394FE3C3C0BD6E79F947558A50A1AAD816D3D4A3F92D
6313F53CEF1725015945D3B940B406BEFFBDF5F559D5DFFDFFDC4CE6BA6A6899DCCE169A6AF148
822A841F7F77DFDD5F97E753FD7FDE3E02E9094751C72C48A52320AF9F5DCCEF4A408137209C9F
FB7EC2414E5CCC320FF9F140BADF1C02C2C2414BD6F50B84E9FF473DFF5220AF9D352549A353EF
4E692E639A78025BEF9F9E7E4A7600DFDFD9775D5EDD4F78F8F67DF5F609FAFE55FBEEF93F6E35
D67D2DF797FF68C96A3586F8FD63F43AF9D4AFFA9A54DEBCBD273479E8255E6BEF69E6C755B59B
37447540937FFDFFE3F17FDDFF793FF3FF3732B69F6E48C8EFE5AAA8FAE75F8ACE57D6BABEF77F
DEDFFD352E5E479B48037DB7D8DDDF64190C082DC12FDDDA4DEDFFFF0B4F8DD3373092AAB59BD1
CF097195B53D7FC27E35657C874F19EF61E076FA7599DCF6B6815AF6205F774C8F57D142D36524
349DF357EBB40A98BD7F7EDF95001FDFCF74FA2021DDD9A42BFC44CA949E7F7F3767E5BCB5B726
5FDBDAFAAD65DA2BC859F2BCCFF32DD8292D06ED253DF754F21FB035FE77FF5AB77D4BDDD5DC7F
3F84AA688314773430420C0B243D2FD03AFE27E824179CDCD8CA6004879CFA79F65CDCF73CE969
FA21340A08534DDCD6AC634C9F4F4F6F817CA8FC93E2B434517734C4C613C4E1988B93AD04445C
09972BD67E4943105105C1F9188F41058071EB2D58AA1A4D75CC32F2431E04262D34B5A20200A1
65FC00002C088008618057FFDFDFDD2587E02B9DD2EC594C645484F2143EE9E9504BF520E5BED3
8EF8D69F59871A4D66C9D60C664FA277D9D8ED5AB677BE8059DFDB6A6BA7CFDC1155F1C8C01010
2753C0E0D07DD5D5810AB43AF6A8025CDD2E3BD001A8009B2F600766F276FFA145771FF814BDD8
5489B261D0202965C66BED56708313B7FF0274FB5EEF12FF5A05FDCD6931410107FD18095D008A
2399D03122283A2C1D075888A06E9DDC1672FDF1F74AF7C6A8374010AFD4C48DFE94C83EBF1537
E29357E779F9D65C0CECD0C90E908D071E0AAFBA456FE9FEFA4E1D4A0FCFE032C979E14039738C
02291C9CBF1F971F7C898A1B0D5A77349208A235F6D4A2D4FDCDDADEAC32F312C5C78AA2A74982
76FBF0CB7F76DA0EBCE6A6027C9A9510800805AF865A2139F1AD9434CE7D696A1B7A64A09D699A
AA8CA20F29383957BF4D0321573F8DF04E896957857D77D2585D8F63000C03BE8858988BC02294
A9A2726C7A8200A02A5FFFE608AA7752734E524D00BAA0F9105EC6FE5F48B01EAAF7580EF808E7
7179AC5C1C97F47127BF4D070243358EC993DD5DFD9337D007F48C9CB0B2F724FD7CA445F60B82
A7F6A7257C890802CDF7FF738C0C88FB4FCF8353EB3A84F9D2E82C287AADEF2F0A08E0DCA44E42
DC8053DC635282222384FDCB815080A0EC3608A525C024480A8241FB5109F8EF40CBADFFF5CB27
2FF8BD572F49C762A40D0EF4C291A223BCA62021C37D83D67E0072D5B5F9FF7082F1CD576A424C
2308FECE0223F6FD16FE1DEF877827E3F44784AFE0A03F4F47057F7C75471F7F47D1FDFDE7C1BC
1938905EBEE59529FBBF51102D33DF9083D794DD9F9F2A849FFDE6DF820AEF2413ED2D1C4101FE
F5410321D94ACE0A4391449ED3F5F74EE10B1F79DE5D3707D71C00C00280C0005F5E052475D43A
7F9FEDE2935BB81F60290760B4A436CA12BDEF947D25F09FB40D7DFA4E51ED47947EE37F7E1F8B
035B88A55EC10FD630CBC9425080217C1DA11FEBABA2D43510E9791FD754D4F705E97F9C340E54
297B6A40B447FC4DFC4CC9FB9D5F058B891FD70AEA10B8D772A1D1CC8410ED3423210420263433
2F30BCC0213474D03C482B25AB4FEC2540E9384281DB025337AC120BAFF29F29DB75F790F787F5
0C9492A4097FFEA2D42AE5155C7150F5EDD681C688CAE1FDE63A575176FA802E02825701C0C507
249F3414581121D3BE98E53AD0B08A1854F45D00D00DD9774DD0B094063E1B4080285151500898
ADFD250B1F44008BA0A6020291F2104F2288FF7B1ECC2E9DA0820D19752D8F71F4EDE1C8C2D202
5ED7DF4A54AD372DAAD8510FD50808088C83F470FA0A00A2AFD8D4FB8F6BD7FD7EBBA0237794C0
122276CA5F3DCCB32048A4F7A961C71871399372E4BA7E830017E14DF582F7030DC78D029ECAA6
879DC4F494651AE15582637DF72F9AA6035A4943E7A77830525490C2F43DF5304C1AA6ABE66625
8B86CAE4422C7D994414DDFFF32BDC6858E5E79F4DEA200834C8CE5AD3C82820D94C008F5DBB34
DEC9007381A89C90D685B3E00AF5E21124E822D10CF08062B5083820AAC83C78383189EE9C3158
A4C02093FDC6A356014525156170F4E3095141F5E908E5C6BC0051413B423503D83EBD7AD7AD22
147BBD9969AD41022982CBACDFDFD4F1818467D97995D56ED472675ED4898220A600265960924E
26A7DCF9C6C10C8928C93F26544DFE0FE2AC209D9FBCC6A35864D492260926F53DFF69A4D7D64F
A698BA2E510D53D34FFA37130940953247A61B75A4C0E428A3B3278CCA37EE8128FE3DE426BDAC
606080FD8100A3681D9E3280A220010243942275B4359EF4D8C8609DDDFCD376E5239040A1D35F
FD7DD98146A265C99522890274FF5FD2AC09A64C002AFAD6D00B5AF5F66060BD20D042AF6C8182
A2EC41EA992551FFFBDB062A22320E8BDF460BD884000C0032FDDCE975DBFE213CE9FEABA156B0
40828353003FA8D6114E300C715D38F214ED5E23F8C0202B93C9AF0C6FB0FA30BCF28338681808
50A02020839140392B9E45019EBAFBF7EFB0B8390A0085680C1830E010F4CCF84FDB9D3F4C3F3F
F3D534D6B05128E351080AE928F605CE969585785E7ABEAE96AF2455DB65DEC5601A399E671526
7117EDD571577DEBCE53C50D6AC155A169655E170C2063CD7CE140428527C7C7FD898CBD463561
4907EFA8B2A93509F9505CB02A9FA2322AFF7AA88C7BF52BE8FFF2340CA1CBEAC8C8AAB80DC17F
9363BFA4A9AB67E2ED00509AEBEFEFFD7E9F360526CE5CF5D7F8E1D52C8809703F963BA3E0282F
AA3A13235F59735A2EFA020243AFFECFCF3F56347A090DF47A4428DD744905D4710C8158438BF1
829F62CB988CA70D14879DE832BC365A210818B8372FD889397C732A6C8BF30B8290990730F373
F4CD757B490A4AD673025C5A520080B5D081A809614021CF5305877EF960D8AA9FA7EC529DC022
FF7D8989224B7F735FFFAABE4E5C290EFFEC8F88E8F8DF6736E5DF5FB14BE39E692E5C338BF9D7
954849F62BD536363C48AFD051E07E7CE755FE362E73F730008F8B28007E0FA7F07F0D88F9769F
7CA44E2826B704DFF4360354340842F714294A37808823D1FC683D42E138F5F482702F838D82DD
7D2BD2D822360982D343DF64EB75DC21E177FD40E0501763144F4D02231A537772BE44557F236F
73DCF73DB9F800185536B59D7FC3A13DF25B5D628C8D236E077F4857C25F2FD1FAFAA48BF49797
D45833000017C49E449E5C179E135698222D3CFEED135D83D84819FD7BCDDD03CCA4F826362622
02020073E64655D3D95FC70CC320AC2900927C257D634562095D8E0597323331F3333F0333330B
37DDF8D4141D396D94352E54281C85F390245FFD13227BBD48D30A8A70CCF7D1516E302B6FA741
5CED4137E1E347C74D70D229731541434C85134257C77234E039D4C2A4DD35000006D14D173F6E
F8D02648D83EDBA16D42373FD8C44D4FFFC83EAF22DE37713513B118D2D00DD0209FFBFAFBD4D2
EF76A88AEB77F7E8190E341A33ABB36B07E860DD289FF6348853D083B5FD3A0F7FBC93EE6123B8
21B60A0A35437D0620209206E800208027CE39122E9076234F7DFF45E1C0A7FBCF492A12ADE950
92EB9FC9C97C74DCE2123880988839AED387FF5F80A4D77BE18353FE25C63D57883A3774FE8420
A7B800A3D40D29FD747E2CA09FF480828CD789424424B2DD022E392FA3420820A58095A4B02746
FB6177ED6D2E2E3D76CEEC0A6AC85B74DDFD540BAE8D81F620ED1888F4BEBD4DAD3DE605E12734
7C7AD0E02EABEAB4BF477DF689F80B008B74E67E7CE81DFBF40834D7420F104FA7DF9D340A75A5
7CC0140224370E3A12FE4D2E74A7EF55A2EF35DDF542022A00E93D0CE01247077C3F0CDCD65F42
9443B0C142A9765D48B48F8A21075F4297E1F13D62821FD5041208023E62B1F6324D000B17D4BD
49D27FB4DC9DA92F50080082B58618821D530ADD4040CD95C829B293A260CC347DB07DCD1C354A
AA24108625F75F4DC4437D538D43F4D2542D1A2DFE302F30100A0C57350CCCCCFF1029F32F2C21
2BB4B340D7C34B2E871CBC191C70248B252CE644D38FE52289D2274983A0024A488C8C03FACA80
2E7FBEA7EF54AE20008DFD066F8FD71C0C05A9F534A2FFBFFEFED8DA8D801DD9FCE7E20125F569
8DE7D383E0ABA050050A0841E0C5A83D0220A37522B03F6A4F89D9734C2CE2FA88988C8840C543
A9AE0027F5C464A05F5F7B7E497E39D2F73DD591159DF90A725A8A8AE7FF6AFEBF9723282E67E8
B9F72C18FF82E4337F7BF4AACE3E7DFDF69F009C89FBAF6F34B15BFC898CC176FB59565DD0ED4A
DFD5795DDDD8EEB97F4F79FEC047F36439682B28FD2B7FD509CE0DF4D0E932CF088C080FFE3F8E
F535902186002B258145D5D0B9C9B1082D9FDA4B8344ED80C5803FC34D88FEE7EB7F65C5BB3AEC
1A4DDB94200082AF817A74405288DEAA7FFFE5674D34354F71C777CB343DF1DFB4B75D90A07204
FDFE32A48830930929114148B682FB21F0A2BC95B87A7DF9DFFFEC89324109E53209A43FFEFE61
D74E1C54363C9B01F4A0437F7F7ED7F5F9A3C9CF5ED7E281EBC089FE908927D07EA7EA7F8421FA
71BA2C85D1D9DFE9D9D727FDFF924077D07E7A9249E4095DD7F4B62C71409F9C9EC9F6C5F9FC9D
C9F591F676BD450A894FF48D758B902724922BD4C668FC8E4D5311C5D8D20C8343D410273256FA
FAF6C977326245EB72E9317E0BC4CC79D48E52E876D8D052C888320932B32902BA8A8EA22527A6
EAA40A4304D62409095C80DA4AB383FB75F6B329ED7A76F2B5430D00A3109F7C2962DA027FBFB2
2DDFD2F4ADF834FE800F2A2A2021CCA9C2289FA4CCE3CBF8CA08FA95954DD71E4F54F5A3DC8BE8
F653D57F4B0F608E17FFE2FB97FD42F7C55975D80C84A0A3CCAC325DFEAF203023FE28BE9AB40E
BF7E2B0285D45D92ACE3802774528FBBF52B63E0C00FD5DFEE3278827F7031FF610AAA40A3E0F8
3172A22E0B14F5327E34B0A4D3E566F5B8D790D0AC9D2C3CCC319DFD15F3CFC6632057DF4DE915
0267CA61624829E29541EB42C227675DED55CFF381200379768BA8285E5F425E23DEB2A0909655
21422753D7F4F4F2FCA8093000C33EF0D0B6DF959079DFC8A4A3C90834A7AFC95FCB7805B7EE73
9CCCCC6C074DFEA0D4EB01F2566A0A57951DD1AD47360A02B267EFAE8F7F51B5B89139084B241F
60F932DCB30DB37DFFDADBD27427DFE3E2B8A0A1A15154A6C2500E5BEF0D63774A64F3E821C23C
138AC5F8DDC2F24226E0AEB52C20FCE60028ADFD092211B8A5F4288D0316899C1D80F830D82923
88E4334C220C89EF26CAB2380AE7E6AF604B9B620BD4C5F7E32217D7DC7F4D88FABEBBD2EC59D6
49FBB25CE609097132AC4236008C9F67350B08E508802818AA08361880D4C12E0E0026E1883DD0
5623BC82B900D0EAE5A279C43E7D26A279EDACFA01BBD2F7F8D4F5BA4603534FA7010D3FAF394F
FA9FE77058273E4DBF95438E97FF8DD35B7D63608082BF4B74C0977F44C202E8A6A7EAD6370063
D44E0228595DF8B0EA09A9CB558039DBD60B6FAA7C43D17E6403D7DAD89BDD686D8D0DCD1D259D
ED3EDE3FFAFB78D11D80F3B371F36CFFE55E76B2F5B24AFFF686FF728D20A059CC3851C6E6FD3D
DF437CDFE3E7FF382D916A272E7E737083E753A374DA03BF8E7DFAA7DFE985B82D168E0F962C8C
8D235A19A7BE759A631A1D85675C5455AA45324EDA830AAA131EA6C14757EBEAA9EE595E5FD8D8
C44BE2CA58D1819C4AEEA2635EB4A829C21A65D9338B2422A67CE5584BAA5F3AA8A9525432A128
49115567D099177B361E0D1DC2ADCB6BA05AE051989EBC8E6EA922A76CB155F77E3525FF7D9F6B
2E0D171C0008A4A5E46573F8871C292BAE877F4F2A0A820AA5C2469A396C47E2E90280988DB17B
FF1297BFA131AF56682342FAE25BB8EA017D591AF68891E0F20E22BD145134F9390AA276763D90
3EB58F4C3D1FF875BBD8C9785B2E3BC3EEBC4F4C2CBFAD4DFCF53F4CCEDE28D64C95D8FCEEF3F3
53FF1FFFCE70EFAE1E88C1FDF43CF5EA3A8A8B2B7E7D33FBC3D3F7AFC461F4A48C09273409CE7E
D0D8B2B8FFA3C9DFA8FFABEFF1DDFD012C87FD053FF9FB9CBB55203DFA3FFE43388F8394C1DF3F
B3FC7FF3EB9EFA80D6448CA3E4C7EBC5639CE8AB54752CD67F8F4E49C73AC127A6FF4E3242B9D5
7F3F833D171A7F8FBCF1FF9289CE1B4F5F9A4147A0CF120637022AD327CF41F92D0F29CCE37F9F
9A4DDC1CF6BC9B7F47C383466FFD024F1CF5E2E4AF6B8F4E53B68E242339A08EAAA7E5DD5F57FC
5CE538E74EA49F3770FA3F5FF707A3FCF5023B8DF22767C470B314D2EA07F9FDEBEA0BBF7B5FF4
7DF3C77FDBF1FFDC13F72C5070F4F6A62137C63B4E39953D73A53D7F0C7DE9DDA8B77FB28C7E94
0BB856F254C2C2C7B8609A7BE7456118DB18AD10F454118D35AAE0420FAA368E6A603D5943A788
EF4B61D5D55FEEAAD6855C62E24802A28A02295E9814D30F2E042EC27D9E5612CE8B1E14458A84
A578260A1A8189A0D0EEF50FDE97E4585350E853A1C069479780A1CED4AA1659555510AC4DF997
3A9673073508215D804A0A30101515AE87D62710BD4611289A8F7700250AD9ABA508A951FE21FA
8DD24A039A2BE7C09696963298088341CBF2F78FE2CA74C32A0C77057A816A97A535F6FE6B61BF
6BB5B612783BF637AF63D3AD93750180F7D032688014FDDC00023F743FC2074D4350A768897FC3
D53500F260FDCFFDBCBC2201A23831DCDD377474FDF3787F8030008001C00BDCE442FF74B9F442
0C825FDFF7E2F933F7904A3028078F8807E46A9E9CF4747FFDE70EE49A628941EBEFA14173AEEF
5A60996AFBEB0A24E26A6AABD110B0B82A456CAD7BA544469A52A802A8AAA225F257C8360F701E
99F7FDFDFFF745F89637CF43A3EE1FDD27E27F7360FD4F8E872E874FA1DF73709F8958262F01DB
5F4FD3174B5AE5CEAF7255385FD7435EFF6DF832C32C080A2752C98380E0C1F63DA5F1557D87DA
0E3FC2023759D579FD82FB21EB62D2BE27DBE72CB2DD02D0C2B3D03D0CD82039DFFCE4E38F7299
EB0204B44C8CBA0F9FB94202730B2FE50DACBC4966A7DBFACC220E6FE292610E54EC91BFCB5E75
09C8156A8BD3D5AF4205022280FC475BD09CD8008E7F0A02A20BE60BBD09E29405A0DF77FF891B
E39E380DD42595CE74AF8B2D2D9693CF4DA49890FED5732DE2CE16575FDCE2E06A3DCF4728C1CA
2E0D8EBA3008A34A874DA3682A21410A0E0FD18F6CED9D1EDF63880A94EE309820528F835F203A
B5FF53323C0327D7054B0740C9D423E00A72D412320C189250C50C0FD207C8AF84752851F569FF
7149E1C7487F9C77ECC959F19F010AEA4F77DD7C9009937E470F91C32377AF52ABDA3685A5C7F7
DAB1686C77F57CC2884F4836D40FBBFCD8F40E9EFFE35FD94202208AA8A2FC87AD233683FD7A77
F54827D153A03F742A2DABF2CCE8D5675B7F3814EAF526BDEF572CF56B0AF3808082AA1E24E0D0
A0B4185F9D1ED0E080B96E5FB534D0822350F1D51C79149D77EFA6BC11C5CEF72F7B7A3632162A
477D7B4F748F8FAFE28FEF2C84013F4FC3FC8DE0EE38FC7F7F73F20C104EEF85384ECEEAC3FDFE
BCD2DE36E0481BDEDD1D27D71FD31329057AED7CF93491D650E9D77B4824F6FE45D05E7DD01DA9
07D645A77BE516017947FC00905E10D80AC04234CD37DA0C04234D37D348F6A3422095382ABEAF
C06DD38677C153C30554D95DA3DB40E484D5FB7E9D0ADBAEB8A843D1E2AE746772CA328B6207B5
F86820243C0C0ABD32BBE410AEDA6AB3DD603D57E5FA0A02B6DC5C82F421F56B6C9093F422EE75
F5CD8E75E87A0080884005DD7E0308042CCC24F5CF5DC3C20F201738B4815CEF228B37034576DA
0D8B804FDC7E1F87EFD2BE91A3635B0EA3C4B1EA08080298AE3709D7FFBAC54AB759595ED34DEF
AE5EDE9E9F69F9FE481BEF38EC88617DD0D20AAA4A4024DF5FE480E4F8C080A93A4DEC88120393
93EBE301248EC8C175FD32EE7FE00C8CFF1D440E8A08FF5316C00B6747AF57E9EE73D4C99F59D5
F637CB6E1095113C4F2BB6376CB625D7F33F32CA556245B61CD9785791115E0FC757554015F32E
AB4B78F4F44087B2E443DF77D81FA006D03E275C59F20E1872B1E255D24057E420A11010A08119
57D7A2E8087543E8347671EB9F4AE7F5167702EEFDB0AAB29E4F336CC8820209086841202F0920
2E73CFAACC6555C957155ADD6757A3418706862889D86E027C3A909887D5FADF0A9BA05609B8AD
99408863612E2973480BD7EFEA2D22A03EDB8C3B97A8BC041C40909F3E03257CFE022573279DC4
B0A5A5E977A963DB4CF763623FA9B33937F64C3C0F79A1E62B85F688A5CC205C84903B289A1A06
01C45E3965673426342D2EBBC0B4AEF522A9C3AFF552D2093FEE0704779102B7515AE39D3D3BAC
8A0E227FDC0D54AA252582380AD668D05D24AFEBD4BF7FA2A2D5143AA7EAB98CB95FCF5AB85E8C
891FF8D378F58359F3200EA2AE3034BB592DE17A17E657899BE39CF2731540082E90018787FBE4
1A810725410EA47AE0320DF3BE49C7CE7FC4E742681007870FECF180749F7F74394207D289F009
30340B1787866011121E1A241EE51488C77F2DC6BF3627492B1A9874B44EE6E740B888F550AAFB
FF51BFE2C61E2AA740B882F08E23E239479B6C9E1DD434790B80B4C95A42E08E2206F9DEDB5D14
728D07924D00827025834D04A20927024FDFDFDE809324756BE09CF38F3F3F3FCF5D6B24644972
120813F7A18C6505EE3F42D5D5D38625119459C4416122E7586AE098CD8D850A9C4AF501482382
7BAE2A4A7E2FC4FD03003380037D60BF8D7D50CE0EAF857AF42C2E7F500C0B3CD020B1D9F6C5ED
E7CE0A3FCC7371802BDBD48A75048BA202B9BE7F6A2A1E035E7559199118981778802D484D4D7B
6FC8F121FE30008D7D1D53E2448EFD2C77B27EB690E14259B2FC809B5D9A311515DD2D25849445
24CE09B0BB81B294227B20562696546AC0531CEF65F7DD9F5405E8D1E02A9FB1CB051153874942
FBD5010A5D40215A2E2041E8220DAC9A5E08203F7000823B7642AD9B8E00B14D2B23884015D365
43664025E2428E9A235917F57627E1D729A511D2971FB8B2F5A54E923E1422EF4925242513C517
DF7D22A09168C46463E3D89D804D453F574B776A35988BCA0A6B26D82A0BFFC04C80FDCE5F9E16
3511415F17C3C2A39FF7FCAEFAB5E5E4851829E02D01553730208F30A9F8636014A04C9B641002
77267755FE1FFD6CE9E90DD66157CA25982597AE5CA70E70E8A303425DFDC64B4351FB126C0977
CCF2D2923207812817BD156F35F7380A5A8F788ACC5E360D2621D11FF8A9283535DE96D4552045
3502B99F3DFDEA5F832475619F9F0B949361F21DFEAEF8B8FE9D2A177936865D22ED4B0FDA873B
96367F38355B62252E10EB9F21745D949415434E0AB87062D4E813E0103D533149E0BE47101BF9
0D41AA8F53704C8A085221CB4DB48701D09EFE9DFCC8C8892160129307BAF1BCED47E94B88A9FC
C83FFFFCD3DC514179BFDFFCE2910928F35E74AC971B4B72C2CA6048C9CC8BDF0F8B1F47D214B2
809DFF95E175828206A12088885BEDF88B8024267155FE0820BE5DA38AAA20CC847A80A0D3A8B5
95423E838AA0A0E808C0E8EA835573B9E20C22894101E0231593A897425CEC32CD057C8232FC93
4571638B7A28087AE0D29255DC5F83D307640383E4D84DFE56EB60E55FD519450D860E78A0A2E0
D070E414144310C4515890715045600A6830C5282E14241D42E0C150518737050716381C341058
1887835098B03818B4AAFEC089028730004715A0CA2DFA7CE2FE27A0862D820B40224A08A4C325
3416824B900328A227EDD26A3E586280808BE5E16628295C862E3EB604FA03F831F55B3FFCF007
DF7C5F3DF851CF2449F600DBCDFF3D9731733B800E0D40370F881D8D82A0A7E2F488608C29FAE9
F98A9C1098181089D71DBBD79D49D73348271339DE10867F73DDC79FC7FCF3D71E71DF2D754F07
1250875977375CE55BDFFB4FF836F9BE3E7EEB8F9AF5FEFEEF2167F5FD7D2BB9E9290A8A18A1E8
B505602A02C410A30081B7C09D977F9FDF002009A1C64208AA7414C2541DC3AEAAAA83BE00437C
FA09A7F62E2A436D32D2526243542025271725FDF3F536727C078A0C30CA00155095709CFD0EF3
CFFD77B5AC50251D81D839745645C7D839645075740442A26A479DD25EDB0C100401D4C5A08D3C
5F7D7206833213EB304A29D888485D89844DB0FC6705D26C53688C7F25137C153AF020E290D080
B5D55C07A300ED6095F5FFCF1010260A671F2573020E0A56E6115A6F047540DE80E70512FD0EB0
6A0C65E1A6024C408CB867D4D9F23F2A632A6451231802091571C0D80AD02122132C52F13770DF
E200DAADFF5130C9B414085A24DF24847A2203572D1F6D9D4037FE901D401330C30C003BFC0E22
1FFDFC8CCBCCB11E01CECF3AC2696517DDB698D16D9420C83A4CB6401F6DB94C15DD249CD44424
CE3BB0BB832294007000D62ABE15F6E06D1058E17325F8F3701CCEB0FC08712040B381B5282F90
2A02A3F58105790D31286C08C12B0A0DAC925F80D0080FFF3F5DD0B1E41AFAB7AF32B14D4F7C1F
E5005B4E9D0D3B3286C50A5E310AB8943260817FDF5F9F5D85F4F54D794278A794993ECC47BA40
D8C430127E7314C40A4DD69606BFF421C6997AB01356FC501086D88BF47D575E4940B8C9A7B24D
45AC3BBA08AB09FDCEE8CA1B34117FE40280CDC20FBBEAD78A14A3A58D638C005C0EE52ABE34D8
252A430608283F819E3B2704945F4CB63D3CAB4D17DC541CBA033516FF7FB7BC25D1273A87D702
00710DB2FCD051D108516237D87C9D582B0D45795F5505CC42A89A08C180A8800B5C1C0D304427
153D4DCD334B62D8D63DBDF3732306422207CE1F668E88A8F60556B3D73431F6BFD085877F4167
484D4D57D5F667D9595CDCD6667A6ACAA7DDCEE3D9C67E7E65CDA68773E1E5AF2BC9807FD6B2C6
0D9C67D9F7F7338C33917EBE799D5E6AC324222E081838D75022E3E2D61D098B8B80A6E908898B
D8766063490B82858D7FE652C7BE621EB1FA69D18904CC870AF9534757677FFE0A57F73DDFDCB3
AFEBDBF6D75CDC643DDEDF6F6E34EF2980ACBEC8A269EE01A63DD57F53E0B2A2A5D7D5453D6973
CF8CA8FE1639E0AC9F9F1425159F88272D948082618A09827B71827F9F5557B2DB2C769DB671FE
3D00586BD587F75AFD6416C14FED1D63C7D353017FFFCF3F432EB19DC000B428C27E4F7209AC9F
565D7D3D71E5D7DAE20BD5F57FDC03978FADE5D200EC40BA1E7BFA7857FDF54F6AFABE1520B42C
20A0E0145AA2DB792F447EA40861E1FE8268118163F59CF5ABDF3E26C980D0AFCE302D2E0BF73A
EF717F9B2DDAD44BA0A759178976F21D2682EC2BB0B8220C822382D6D5F17C972DCCDC49E19075
B16197471C7C3C3CF70F0F0F069C263F4C1789FD7C149E17C7DB05F06C7F7F7C7F24CA5F651F40
6A67D9573FDFFFFFF83C8081AA5F1F3DEF4AAA38084080A0D2AA7F38DA202A2AA62BEBBB47AB6B
AA815B282AA8615960F44D2036504E14406037E0F9B3201006051F33DDA278ACCE083A7FFAD5FD
B52EBCA136DFF4ED8211ABD8F56C2A32B1D3D5A59FD2F2EF4F9E2E3676737A7A00AEBAD6827D7F
75490908623451F774B0E87D760F7D7CB7C8ED7F4C8F7605D612120D20CDD4E4E6F7F775F57594
C4DDFFFDFFFE3BFFA5BFFBCA4F81546E78BAED755D5C3170C4CBD6DCE89702F014E93A4B0BE972
DDD9525F65F7D2E942F826F41AF7DA5C517F7FF4D0AF89FBD0F8270E739E57F5FBD088098A1FDF
FFCFFF3FF1A54040223C977E36363E3E8D82C60AAF8F82EE234950870A58907279E4A3E86DCDCD
D146755C75CC0A5A682839D674DFDF1A76F1649BDBD157DA7DF43D002B2EDFFD73DF3EB0326DF8
240A4F3E0602ADAD0F93CACA239A85EDF0590B93D9CF63D45C3D403F7373DFC7FC2E10AAAEB840
6B31FDF773B65B74D0E26C8F8C88E9FFB96B435B354F7D2B32FFBF8D123692B856D7F7557F6D30
A6E97877880053D7BBF2B571C2483DB01CE40A73F831FFF00010C02400043DD0457C62B2E30BC0
71DBBE9380B495AC078F53DE71EABD405F55F2772021BF5F342239C09CFCCBEB3F70B6828A9FCA
408907602C7E1F4B54B1E021B87D20BF7F6828087DBF1F5E43FFFFFB001CB2020283F20C2493E3
296F8388320E7E0EA0D37C907A732538B00965A88A2200DFD3DD8F4050D68F48B614FDF7A47E37
83FD3C6B9FE5D77908A1AADDA412975DC5FF7F6B3144DCF7FD37D7691B407B8F8F5DDF7BDC5FCF
C328AFE8156453CFFDCE23A81C270E660FAFFF1E9F69FCCA0C34367DF6DB67D523FF40E280002F
D1CDF55B77534C0F40808764A4054F3D0AA3834AE4AAF27DA3DB32B8CEA0224EEABFFE1F5F2288
250E0FBBEEE3F87BDDAC0BAF01272E9BB340AF37EE6DEF64023000A7F8FBB0C9F6E7CAD5C7F7FF
FF303800CBB53E317CCB8C8B85BF1117DDA94BB2E8DFD53CE12C018D008ED8F20A5827F1C3C70F
1C30A9CB7E7DD49D45224FC00899DA83025C3409290120236EC1F84AE49461A7EF5D0592C9DFBD
F7D7DD22B63D249F4B05D4EBCB7FB3E4AF70D788E8F7EEA52DD28F405EAF52A3A77376BEE8DC34
9D4D2165E5D44B827D69479F5124A128B20B8B9F47D2BA309F619DD05EBFA36FE1CE9D67C434C2
763462AD40D2ADD4DD97CF020BDA903713713FD20BCCACC9D288EA3E8D683C83E9DE4D37807030
90A0A0AF2317F86ABECFFEBE03A8EA8EBBD01D580E4B72126A5755FDE1E87876A82AD0DD75A04E
791251D3DB5E1C0CB20DCDDD263DFFDFF75943055F541495950D8FFB08D270FC0B02ABC37AD60B
EDA060DBF9FCD01027F3CAAADFAFA555CFF7CC9E9B6159FF98C68684E080224A49A03100882240
8F5615224EF3E1D051033BE0E0AC9F9F1DD251CBCC280D5F87D9F395F35F392C08090B8A6A708F
53D82C1B08A3D8DF914DF41DF76A35A2FFD8802B54D7D0CD38FAB614A5234E2C0CC036006C4C9E
F52580C7E830F7147CC728325FFCB9C9E06C0B0E9FFB906D80AB5E3B2EA36F68FBC4177248EBD8
0F8F7008173F458B2E70FCD5FFC83A752E9C4FCEF0B7AD9DA96FB17FE3CEB3ACFB48D604CA9C7F
3FBF94CDF672BBF3A0F3C492B6B72C3CAA9A5BD8D9738872850CAD003ABFB964AEF818DC77112B
BA9F12A72A74C057F7F4F4D0CA57ADAD1FF5A96A3E00BA0B4C08EFDDF645D2342082AC9FB427A5
CCCCCCFF3F3CF3330C3030008F67B7FC169EF7DFED0643C285CCAF65C7E1F3808C3883ABCF400A
00A671CC4313CB20B09A78BC9025C57C571C3B3ECCB2ACCB32CCB29898BC98219F29C3230889B4
B9B25F4F71C671902BC60B47C9D86F288B42D0AA8194C5C4C820592F6787F70ADC2DC17F6755C7
802A90259F6451E321C7C23D0F40295C7CBF6425FED3ED2D070B2A5E2955E60D6C0DE289396410
08028EB55C64FD3DFD682A00C030B1554D3AE05DD7EE36A38AC0E5D525AAA68D8368BF5F2B2516
1712F35F01F5B9FAE882098502B19D9F9EDFBDDE5981EA36765272B48FA2423FFE204CF1537DAA
10AA68185DD8DC7C79254A0C2DB729BD5EF9D63755C65CA9BEDCA50894CBCBE7BF53FAFBFFF36F
BE31690854948E3B59EBEB2E22877CB379315099E3C034FF3FFFDF9D55F249A80A2DCDCDE5C9FE
B23F554190D4480F518357EBA30B5861D2492E683E2FDDB7AE8DE3732F2AA43131402BD820A266
4C22CCC141515F7B305CF4CF2E09A7A3930A82E66FEE217CB6A3932A8B4171891A0A9BAC59DE55
DDC2C0AC0B775F49C83B0A03E02099A00A94066BE724D82225B4D86302EA2F687E9FA606277D59
A88AA4A403053D6BAF8CBA240A7E3004E8CA4E5F34D4028EC808A0A9D8D51374C88A28314A38C2
A30707712744A0EA00A00B4F513C752FF34C9FCFC2220CA8B0A780E9CCE9F503DFFFFF06CEF8F8
3C3239EAE2A7C08573D1326F5E044CFFD76A98923FD730303030303032A8D6A5FFFAA8C0204D8B
4D7FF6D83B56A563F02C08081FF5FE792A6AA2053D0BB223A03A779263228E0A20D6CB41EB6F1E
F1C8238C08E4A79DFCFFCF3C82262B909F786C9EA4ACCC24C920000B30CFF4C34AE98D406406A4
78CE8B0ED54244B3DD97A3A5741DEA7DF1248D8BC923FCD5045B877FBA5EE4E7E08E02E581377B
FD2E49CE4ABC3FE9D277BDC0EE8CE349790505F4E3BF963A3C03003B001C20F697F12978D70277
9FC492D331CEFEAFE9B8880F52994E0A835092C2481B6FFA00FB0A82D01E21E4F6BF5DD23C0788
BCE877FF91D2FFAA2E4EB4579D27373A7837C77DF60575A0100B811212F4B243229E79A798C91A
87F3694D77FA9FD6821AF8BA2223FA0AE81FCE43794C6BA23A7D983A93DA05FEAC8B7874F3392D
08E3C1D50E4255309980CE79E27D1E00E4225F12DFF0AD153FFFFE8A8891C8B6587F3E6A3B60F3
F7C3B170887D57C3C4F3C88A3392A1E3F3B1BB38CCF3B14FFF70CF3CF3F23F7FDCFF0327908500
4AB900058095F7FC2F5D52313A7C4E569D04F7E8010D8362AD68A20FA53D0DFB01C3621603E800
88C60688A0C14363808138053DEFD0C8AC6201AFAA90C0B2B82EBE8FF989EF5051E7A3B8F50896
0A20E0C511208B4214A7570E83BF058D4F5A36160FAC482FB04EA0051A00441F3F83056B85C50F
B20B28DFE9090C247C0C310F62EC537DFDD3F62802B9A8A00A01068A8D60DA1703A8384E00B7FF
401724F0A9BC618CC62283A2001DB8FAEE8AA08DEFCE332F42002DB74FD7C7DF6F5F70F4F47D0A
7AF781966C134DF41417516C76B9A51C083E7CC4701279F3319F1C021E1FD3D3CD3CA566E00060
2223B970A69390901EE46708808802888EF643C7145C202BE7DEDA5FDEE412D450C9A088ABC5B1
310877D4BDF1B09FFDF14B42CB1049ECDF37CC95A669AB65FF83D2C8C8208C8C28B2B8B8B8B5D1
E17898FD8D1724A5FF3FACAC1365826CD348FE1C60A0A07A0760B886916DFB906418CBE95DCD37
DCDEB21FAC02A5587CFD483C8BD8592795EAAA342F5F941CD8558DDFFCFEFFAB3C501727C97DB0
34470268915073A42955F0A82AF2BCB435A56219BDBE10040165B283A217F432268A6078D06202
295C7471038311442360791D3977564D0BE16557570B2E3DCD0D3B1B2BAA5753DE3EB334E00080
94FE452991E67F57E548EF65FDC2D0B0DB8565821E8976C13BE18217581E2AF634B22A861FE5D5
6820832559DDC961E356F8D3307A8A81BB44F22B818D22370D14638A7AD5DFF2C8749CE0CE0E08
0E0E5A9DFDFD1E7055082FDF0E78C76D897627EEB5D7F8BBABD0FA3835B42D0AD06C6C92428EB9
365CFCFCDBDD9DA89001811979C5C7B1E85F614A4F715FB60DA050514793E67604BE2694907D6C
448CC8F4F7DB07AD4174415F66AFAD20B4B7EFE808683C84080222E761681069410216C3C4C8C1
E75D5FDD6DFC29FC2981605B3A69E8080861745F76C8EBB4B88907F2CF55BE17DFFB2320DF438B
A010905F1C202B9FBE2C2969FC8950957ECCB32BEAE7E264DFDD3363429FD7E2FF430AA66F2729
6FF7E4A2E7066657C6FF7D9F9D64B18912259957F0CE388208AA595DFF7FD6450D7CFC71C4DFFC
EAECC9D2FAC893EA7FC170EB66AF42D79CC5405C5F11C873FB0A39B2C9BD023477FA5E97F21D9F
4987D95FC2E10AAB0AC28B2CC22E9DAD36329775F3D3DCCA9AA79A1410D4900A9F009D7F343405
F5FD7957FFF0AC24D0240952005417310225255C75C10B80BE7A4545317E7DAA58DDFB36090350
340D030CCCF733CFEFE2FEF51440FD96FA321E3761350918357E267DA69A32493A9079A424963D
F3E4F4508CB7E7675E0779A62F4945175A9789DE7626CB4949F6E1FE7C9F526F902A305FD1C9CA
657208828AAD51A2F7D560AD096CB57B576882E8282125CC3CC3B9090982D8333C8DE2E4909D2C
C348094A2BC9280B97DFF61F7D7F27F207B780BA093297FB14822E48D80D688B822282823884D7
DC9A89DA1D7BD89BC82823D0F0D0106CC48C88E26FE64F8C58C4082A8521EAA28A2282D49C4070
7274CF602A085F254F5C28256A1AAFC20F5F41E5EA2E4F4290A2F9C9C32282D0880D7017089D42
165CA3CD639327D71C9C748C90D410340F402000218219218C210086308B2AD39DD4FDABE7CDAB
F454B1DDAF52326EF6AEBB55BFADC736DDF4596721C7FA54503A44144B27A7E9D5DF9DEB719D57
EE2D94574EC71CC040481C712321C81377CED014F63E0E43778ED0E11800A8CCC4383A0CF22DFE
024DE4094106A44B636C8D5138E5FB15D15F1FB7767ED87E7F8B62747F63628716BC02EFEC9B43
D7F6BB1374540314A01309ED274CDCDD675D8D810096FE35CCC97A159B1D36EB6D5D25D591533D
705357A8A20C28C9CB46863FDD1713ACC60D421F5C9C8A721ACD0146A12A0008927F72BDE53ECA
B400D30D001C0C826AF4F1978F6502C51E514A9E1D7365C727939BCCC5C79F7363A0216091B757
327F87948AFA820B87A95CD100E242F265FA409FAE92BFEDE0820EFFD26A2DD374AF8AAFBE9EBD
2D9FDD83A03F625BF67C5F931C4A0E1C4D201208DE1C302CF24FAE31317E797D5F8F429706B52D
C507CEA2F7EBC0D3F70F1FFABDD2E25CE5575CC7149F4AD830F41C7D17588AE81D32F2E53E3EB3
20874A778547E0C822087017620B73CFE4779CF09C9E8E6AA3DE1C072C712776E14759FEA2D0AD
10A7D7F73F3CFCFCF3C03C030CC0F8B8FC25FD37C358235235FBA03BF8223FFCF7E5B91D67FD7F
52CEAB8A97CBF44B77760DFAA60D20AD8B6220AB42048077AC2670D78C4CABFFCBDE5DF57F4468
9EBC250180E15743C380B2122356CB2383C8CC41DE55CCC233CCCFB1EB9D90F703E0F44D88668C
A82A980992D3832801682E364F6D8260F000809C15E36389042C00AF35F630812AA372C1670D5C
FACADDAC5FBD5AB00534B211C58EA0AA29595C7E7526D49FE0BF8C363E738AE7DB8DEFBBEFA94D
BB0E01080821CC882789A30B63D271EA31A77EBF08DCE66A211FFBFCEF870A96166B223BBD81EF
9380CFDFFFFFF26FA7F858F4D77B552AE8E8A93428397DCBEB2FA696375F5E8377E08CDCE082DD
97893A33803AB4781F7F3817B7F7E75067E652F907FD6F7748F37CEC2387EBDDCA0F6A34F47F22
95C1CCBDFF5E59539DE594837CBF70F3E8BA4A3D1053E4B84AD89DF1BF9787CDA96AB764FEEF32
FD93FB5CBC53D63BAB22639FD7278F4B029DDF7A7D01CD35FC8AF659B8AFDFFC7AD858E97B75C6
2005B5FEEED655A82D001A0A0B306E48B6EAFDC3EB27EC1E3087F3CF892E56B70B0AE3B637B50F
802BE82DD9CABB748E82BE54EFCE8FA182180947A608D6E038FB924BD277C9F4DDEFCA7ABA9275
3E03165C0BDDAFF97F9F65D55AD5CF57FE9E8F6D53FD37A8B4D16CFCF61363E5474D23A01FD34A
2936D73E080AA0E547FBF0B29C47A2C902C2ABE742710608096BBEB2F083DCA5226AF4A49F0C7C
B2FE745580E088BD4B1D15C42CE80B20A3F4CF4CDE82EE3268FA4B2292B4EA74374974963D3CBD
FEBE78778CBB80AA62327CF2D2A6B4DA74360977CD026BAF73E380DD02EB4F5CF8F83541A33ECE
92F63D779DEB27939090A0A0DA022228828EAFD2B0B81F7E140B09D6F7400DF2F67FD5B0780CE0
1A0383C43C6273802893D5A7084BA90A4700A0BD3D0AF020272952AA87D4DA213592E00780A0CA
3ABCD0A060B076E1A0E83ADCBF89D4DDD3C20AA3E9FDDBC83CB3B72FEB0B7D327DCBCA7F465BF6
281B27596CC02BEFD32674281818202BD4B369D024F3002A2A9FA5C6188280A080A9E2CC79DE7D
EECD8F9F9F016D4F7F35FC2B0AAA8177B13E3D3AD7D4DB9F50C9F4F8833F331926F407BAF5D4C7
47E5C771D5EEE5D9C7D383809211C4188EE00A54354671E0E387865FCDF387FE7D2029FF9E1AE3
EA0A889600B00B3608A780A6A02083FCB2893829821F839832AE831317CFF37DE21E8AA1E08AEC
F83B3179FF77DF317F2813088080AD0CD0308A828F414633DBDC8FA9CF62495F75CE7FF3E0420A
2F041415453F86C5A012278DB70148675E714CF2BCABD7B4EBA1DE40323DD0354DDBCEDA0BAF07
87FD4BB8CA9A3E002AC0758B537360AA050746D42A66ABA0FD0F8DAFF8176C8FD7E072746D7205
2704FE034AA28009DCDDBB3E175DEBA0F27F10A784B12B2AFA792AAA6BF45B503A7FCB8D3F57C2
23A5C180BF1FFA11748C9EEC17EE4F022AFA9D00863E88289CE5455F455FBD1580DC3081C48218
E4F5F9FF92BA1D7DDFD73D3E61D5D7F7BC25095C07DF7DAE5F97E046835CE0CAFB977D7A8AEA03
3E7C3A1D0F4FE34B1605DFDDF39CF1F1F2E15C9850F1F6D8C080822D08DE2060A0F8B160362F2E
80F336AC6F1F042602D7D4D7FEFE1EA88BDB505FFE0BA709B9F381328FD16BD488148CA0802152
28F7FE0924E1C87468FEDF801FF8D3EB2FA2D5016B70DDFDC690994D97FF4F7A3FC5DEC93D5071
39FE3DF4FFEFCFE1FAF525DAEB5D42AFC7F14C53F24D7FF7D817FF5CD5E0BB359E75596B32B70A
9BFED57777432468108CCEFBA6BF65973DCE303332CCB0A6881EFBDBE89968B9A2BEF54D3E0B48
BB897DE0E3021000B1F2FDBE800D0640DE37F7FDDDA9C81FDF43DDD7F2027980A57813577FFF76
0E0215D9567D73633A68F62980D02D342E77E1C9C92BE9C0981E1649D0E2B14214544053E0D24D
30200D75FF48302A9E900A124D09C84B3858DD622029F6ABDDFD7EBF8701691D811EAC2080AA7D
FDDE32A504DF7784F4FF57F3AB816F5C495F338F5271D15FA159B1D36EB6D5D25D591533D705D7
5CFF9F14E2B77BB636254B3EB3FDCFF20780D33795795B6B2D376B2CB4D32E58DFDF4537EA34CF
5D2011AFFE877D7ABE779195279D38E71408A8A34335748E2377489A5EC229BE3BE34F02FA73A8
BD890EB1B128BD07B82321C949460E20E29F15FFB237D62A4CECFFBD3BEFEA2D024BAE211CCDEE
DEB09F18BD87BA86A082B48AEDEBAC40AD30FAFD42082AB78FD0EAFFE548282A9BBD316DB33D05
030C2098C1E4834C7C82ED87C572C8FF0957A9FA25A3827C21542120FADFF61FC712A8224A022A
12C27EA12B905202535BD5BAFCC987060EFDB5435339FEBA8E181832D44D638D44CB79EFF3B5F4
23E9AAAE6833A77F48338E93F3CE5C2D22A0734864FA7A6C208D6377460CAFD1249E4B6412289D
BEEFEA0E788B8D8192920C2F8DA3B8024D4473CE714F2DB833928B309279F8829D94E2E01E57DF
8D73DFCD37FFED70AB4EE81582732B64F38FE0B42A75887D932E280EB26E4A480948CCB08A6475
EAA4A0CA0CA02BF767435ADFCF4B14217F30F308C243CBC0F6313D8CD7DF09F481823AEA746EAC
9D5B75EC965FBDDEF2F4C3BB78448640B4E10521C870C1BC424990200B7819FD6408E7BCBC955F
61080BA800586A8B8BD30128F605FDF6AF5E7DF6F6B86A92E336DB3DF5A7E8D2FA35A7E064241A
FA721D763E8A3E9F27EF981C7BDF4FE5F2FBBEEEEAB41A211E91F1E36C6C745F9D7435B1F47478
74F4D2CBE896AC3BC6B8A5D1EA7AB2F2B5DD01A628746CB18421FC6038A0082F268F38E573C8C9
5397E4063CFDC3C87B849E7F9E303D017EF894650106A36C7470E8D97A2F7F7652BA0099B123F5
D5755050A9FFD3D625D3C9B9DB7989CE7AF7B22C0A664106222229A9FA61606359B469CF5F7B1C
4BDAE8A07B08810FD0D6E77076133DB7C34CF6037DB3C37DC0DF6137D26837D37DD4BE38E4E393
3D33E07D050ED1F9D041E5F7D44B27D77535E298B590304FFB53F7DE6DEF8E39E09A3F47D06AC7
AC8FD47A449A47DE9F029F9FD7A75FD02B29F3658A3014163719D8175F208787AD2032BCD45842
22A751C60A860CDBF44DE380F8041C370E93332FD36DFB23B1F0C8E4700B40BBD8C816DD0000AE
7FDAD14FA7EA9B5DDDC1E041F50A417DFE7C267DDF77A9DD53EA0FF315FB14782A77A7774340A0
ADDCD0D0085ED1DD4EF75A0D10DBD020C1383802553535A2D02730AFFF457B73FBED75CFED7518
0B09D8747D0976FBFD1BF5CB4421C7FDFAAC06D155F357CF30C33030FA97212EADF7410CEBAF79
55D6DA33CFB8DF3DBEE5439D77DC9856114885580A91421F873197A80833AB5D5CD0FA629746CB
19F7F5F581CA00A4BCE1347F8BDC651747C7482CBA894A67487E451DFFF0C9D5D1DB636DC32A06
21E0B8D589A0A8A1570F6AA78BD830CE478C830CC678B1D8132C3222AB061CA8BE8218137C12E3
FAFA087FEE72F4BDF78F4102C76C74FCB22FBE14C8C283AC6C646CC134CD39E5FFDFDD3D502424
DFE547C5A5DBDB29725471545E1E1FB7482B1EFD0BEC01475BC522A2086024494C6A8AF6C294B8
A98B80A1D090A54C535AD1B77EB58AA994802AA3208245588A82A0A3BB7AE842C5F0B84BD0D20D
F0C2C0A032FFBB5371A0829DB740802E7FE3DCAD48EEB2020A9F0868C2832C22F0C8797470C33D
7CDB1C7B1107200AA41077E2E0092CDD2CDC2C95F5F87CBA7C49F31FB5D09C04009F1D076CB895
14F9FD04F59BDBD368E8EA6B41088C44B0EA0B2B63E0F8D5C52DFE81C0E815ADDFF33F8CC8BD53
E91E15208144DEDD0961585272ECB16C90AFB12F3F59430BEFD8FF44A930AA73EFE9389F7B7D01
5FF5EF5EB5A22029C20A520412F22AE50B5F53234C2ED2AE5524BD7FD0C8CB232C8EEB3DDA3424
8899FD0A8ADF3DBDC08ACD61D04434B47832A7DD14D3EB59A408089014A4887E3741E91C8FF702
02C90034C22090AD4482BEA03AC656BD1CAF714692A5434CB40208BF8D7A7482819C9CCE7C1139
0B606FBFDAA27A920A008A75C9C0AC9FB7654B2BA812F88102E981AB9B066EA0DE5012F6A5035E
0809C0099EFE38979B2CF2B2FAD2B029E14250E39F27ADFF68E349447A87884695A1D51AAA492E
A837E843A980958D490CD9B8B820A90E59FB0277F6D8B998D384A1D8A08255A7075B949259AC21
AAAA42EF7DA0E1EA6C0A91B29AE0DABE02E02D94007A6839DD8050F47E2E212288BA0FDBBB2AB8
0D688DC60A0650098292777AB571619E8B98093AA2606A3C8C57ACB5396C0638BBD95FADC668D2
A9527066E011D65EA8B1AD908580740A0F86AA5E4426BA24EEBF0F6310664017C5257E13381040
17B5F06A3AC787F4C4AE793A7B6D276EDB88EFEB42D730626015DBFEEF9E2139970A202DFE4160
B89628962E1B9495F70F8B9491B27BB9ED2C20A896997F6091FCCBB9EE67F2FE3E49C999FC70C5
3013202A7FDD9FBF2C0B42FFE97CDF92B86186D8BE9A688087693D2989656BAEEB1B2EAFCB1956
500401A758040400AE6E591D18A8794B8CC7A282BAA386D0B593A57CEA7A94446E710E90F10EA0
90A7B0A689835A023E5D2F68FBDDE41DA81382FA0D9CB0D9A3493966B833B15A95EC44595B4457
A83EBF6560936850E3454E1F7BB1472E51029FFAEB7CFA64C51AEAB7D87AAE0B6C10AC96CAA05E
E9E8F835F663A0395DF554141C2A4245C771D704038026989D6410098262599CB2CB2664D6FFD2
7A7D03409F870EAAFE815C170B2A0095FDCEF3CB025C065790D01C098099C420099C199C69FD99
0BE7C37C35BE7DF9FD8950971BF9F39F2C2C27E279980AF9FF70F230DC299BC97B732C2A97FDF9
EA7E0E7C5F37CF3CF02AA02A90504CAA9C9F9F547A69A9A982AD96CAE2B25AB98B440350CBD4FF
5F7EF4D0DA03421016A471AE21B801158D53D617637BA0DB7E6533B1E23EF6A213AD4256B82038
03F00F93283208A2EFBCE4C1FCF20E00204F304174BEF40D63067FDFF6B396759892260E04C0D0
4CE0C03338C2097FE0500FC7CFBDFDDF7F5FF5FEFB842A8BBAF38F703FFC777B27A2D29977FF51
536DBE59FB8BF8E38F7D20821657D45D05D815076DA1D11FC7F148DE0DFDD73A0822C03C617730
60001F9364C81104F8008024226B398F82FD833808C30014C034300CF4388CC8CF880AAAAB813F
C4D9F403402260E6D1E0B030C0F5FD3D3CF4030848E02129FC9FC1029F3050373028227AF3E77C
E1EDC3428DC3D203F0828830E0198A7D7D2BC1FF0039D0002080D45242F8F754FD220A106C5408
7F8FD2340405F0BFD6FEDAB02A1E1568EC366CA3014AC1400D18D3EB3027A3F4F0D682E7AF62D4
9DB8BE970A300D208DF8BF4F54537DBFACD101506A600AC2E90C41BDFCBC241608A4C108FF8CB4
CB4CF2BD9094240CE5F0D609494290DE33F937D0D2834A588826FFBFFA6080909050609828D888
A8F818A3A42561E497CF22E29F727F5DC1E1AAAFD7E456A857BD08D5D50AD8D20FFBC15FAD6627
2C4FA9E5A6322DBD7D680A025B7543AFC3D0BEF7F7F92816B7BE7F5377E2165FDCE30448793BB3
E4CC87AB2C20281F75565876598EAA67DF734606AC85055B57B57FB7E1E273DBB4FB4FFE4C934D
413EA5277DDFD0508202420BED2A6088AFD978222DB4FF87DDF7D373C4FF4037E370A988CDDCEA
8828F8CF810D0EFA27CFB387824B921FB03CB87DEB32DFB5DB92C5605EF8D8E0DCD59A3E7E2FBC
95F8247C9757F5E32079C7EEFB9F9F1E87A7F67E21E064CF80A8213A1E238887BA1E88DFAFFFE0
40785C82208480888222289DEF1E7C82100B10C96BE2A0D20393D02341E7D2A4052DD84F04342A
A5D7D701FD63E5D67F48260989722C925CF1BF1BFF4A75999C999B1DF79E01602021003220210D
CF5BF12309CF56FF454F16022A0675FCB8A8EAC99D0DD4689BE295FE70808959682918B233A0F8
9FD654909D0E7CDD6B8F8909445A3FFFD07824FC2653D29BB93FC915564A7E51D26A947DFF6AD0
7CABFBF840D578F5AFD278FD8DDDFDC1495F1851D3F401F8082002DED1A602EAF5960AEF7C8886
4F76F4F8F5D6F877DDDD9DF03E03517F7C2F09CFDEFB76FDB49E0FD14F773E7DDF382E31F8F98E
CFFB1CFBBBA405FFDFD43A43A78ED920DFDEF5F7DF87FA504DF400F3D82503E7E20BE53E192513
3DE5DE78A3E2712FEF9F7E8A54E20C45E1588C03830523B1F74CD3496372543473473350507D0B
7822CBEC503D4C9432D5F90B37D31DFFE79D403D3FA7EA7F93037A30807E790138EDA976C92F2B
10087D41407D8CC08A4F45F7FDD4DF7F4D4FFC3F9C4228B24123F905011F81E3C208FF4937F7FF
DA61E20A7FF2AFBFCF39F04F5E8E08FF0BCEC4BEE8EEBBFAF8ECCE2FC24F14467DFF220322DDF0
9EF40D5C5CE9A2885D0B06C16A50548258D1173A824B48B85154BF8E3471EE0BE8E8201C7C97AD
D2DA428EF4CA8920A0BBEB33C5AF70828965E48E35354E287A80B843386BCEDFA7DF4F63825443
C98AA73EF7E28790288CEA312D4223B3DD2203DFE91A0F141E4DA88FB4539242A88ED4E822C719
A7780082EA203C8D1CD257C90512E8293CA01E0E249A20DF62CDE96A7D8DE2CE27D22AE6AF72A0
A31F85F5FA0DEFC43D4FD2AE090B6DB9CE2EBAF70CFD022B781EB278F7216C48A8148BDEB0A948
54A554EDF792322209D6F91D3EE901A2911828BAEFA8FC4D74FF2154222D032E40469E63E08A2C
E45C44D25C5DE32E61948542A36253498DC4120AE9E77D09497E3F42882D2B1379379414EF152D
50DF5175E8D7E3D2B9F4853386AC26E3A7D775CCB5CDDCBA4C21F923A357372E4DE832A3F351FD
F4D7CD0C543BFD37371FF5F705F774BCB49E10043E2FB24C1FDFD4DD1EEFFD285E60628218FAEB
ADB82506A7B1FBD844A897F79E7FEFDE28F77F48B7B410C0898B197BA4C76DEAD39B7F82EDF03F
F3F5C203BFFDDCB87E8FD4BB805EFB43DD004FB20513F53E0C30C82F42D4FF77CC4F7DEEEA8565
42EBF737FA3F6F3DCFD7F3FF3E38791C8C45E8CCDD7822C88F0B17D4FBC233F7003AC7C54B18C7
42D005FDBDE10E76E2C5C4D39DD002EFF7FF4EB321FD0169C700C9CC55D2403A2E92060244A80C
B837F832F256B0148415AAA0F5D52EA002EF093759EB8D4263D098B09D45FEDD4DD6BD4B94A40A
50581CF4DFDFD4D546956149079038115179305FDF62D7F2F274D16A3481427F724D070602A0D1
6B14ADC9E4DC12B8098B189057537DF7FD0DD78D557977065F456A0A205F2B545C32968148EC72
9DA09D7BC7DDD54DDEB54D4E9F809ABB1C03000A963D4F4D429FA53747D4D6101CD8BBD55D60C2
4A42C5B648D1550D5C5DE28220D41F7DD0D0D8FD351E50A4DD3D0BDF3DE7F53569562909838905
018281C2560726377E2D4B5FEB6514174760705E4DFDFEDD4D8B53D8D7943050F50F04F97F1D42
5C94149C1D81417CA8CA8A8080220AB780882441CDC92B4DD7435BE3D6054A989427517DD0D7ED
F5245F5815A50C5353F353752180FC56050797F7D475095277F75774397E42950E027368B5CE2B
0A095D4D8882B090921D650F5C9CAF6052F093753D8A983141DFFF9D7994949C14D37F77563575
77DD78E1A038751CB5148A638D40DBB3008A00A97D058E354A4535377E3DD7A40248CFDCE4F5DE
50B52F5DD2DDD8F53694ADDCF58F4274D4F5D422735B73D8283809D05A07901019C8F42D7FAF94
D4514BA88A4810E0D0FE72350EBF76A6354FD45CD8254142E295F5168D6F409FD7DAB40604261D
DBD438F456B1DD452FBA358252545D3BD5353A35097C071D3D37A716340A8299FFE57514DF7FD7
8D5D579AE53438836050512551C7FF3D42BFA457BE13F7F7678B090EDFD59D6B1D00B7CFE6882A
EB6C8D280ACCF40807C9F14E2F5A07222328FEF75318A80B1FF6DCDE375F85E2D57376B0EADDAF
F2633DBD7DDD29D09DEDEB7D7DDEDF5A0B929DEC77BFA14C21F9F4787C584257370B0279FD61FF
6F79572C0AA7F25F10427E1F03E022FE3738C67E0781CD2D72020567C5B8682021A3F7CDC2409C
77709427D5FFF542E47DA4521C961717EEDDECFD5C2507CC40020E090A2E8F778D024B7C5B051C
5A07AC7AE5C7D738482B0D9727C7DFF5FDC7E5B1E1C1E6B3D81ACA7E1C1E45777F8CD5D85EF167
1E9D5A0716D4140BA0A68092026177D07B3CAAA5A4102428BF71850588B57B9CE9D115A0C2BFFF
D78DE7F242B018097EF89FC0B1F3E41EC166B4480C201F77F87DA47E07D1FD41FBEA2CAA7F47A0
7807737DDF41DA7D7C1F021FE2A7C7FB2A7F51D99C560280200C2C7F0309C2590201E810202042
8FD300AE52442442088FDFDDF259C0278F8DEF751F947B05B7C1DCDD009E5FCD220F5972300830
B4C0B0AABBF436404821A3748464271093C106BF7F056255DDEF73F71898328790A08BD3D34051
D657F5DDDE349E85CCF2D42049F57C355FF535727E9FBE0A9C7FE029E1F80ADCF7A02D95D8556C
290290705BFCDC61716247897E2580A323DEF75A8993EDFFDF51F87E020ABFFDC76FC7898347E1
C1AC1A9D470787D1FF8BB150725FFD58088C8E81C05EC727706DDDDEB5F9DE361F95C6DDAF57D7
E059682678DD048DD4DE4C94027E7F021A05E60022FD74601C9C5B0791D5A055357057D56C271B
E979D762EEACF4B3DA37B75E9DCBF0AD62FD5FCB1F767F02882232367C4901A29042620068A999
C99957322C29DFF62E25894FF374FF3C534D2596DDDB8BE73BEE43B1732AEACC55717382AD79DB
9F914AF37CDD61D51E52ABA2A8C20A1335D02FDD8D59DD5476437CFFF1C3D4F7DF79E039CE86D1
110ED1110DC8018740B94BEE07485F8882592F879CFDA5C8635F21910267D83EC7B10B4B6F5E89
EFE892E4238A98AD3A10B815E4DA022D092C5E999F42992541D18C863A611BE3E0C20BAF6E0E87
FF7B7358858B4377D45687A242EBA66261094085BD0255CD83030AA20A29BC8EFD037428A1B9D2
0E94086DB908E69220090090E1EB95C2EC214BE01E5E961E42410AA6C9888888C8C0721272A830
849FAAAA2A882B3C4ED820CB3200456F19610F8CB9C91A0727CD0679EF11C11CA08B77085CCA50
F21E0FED2DC9871FB88CED4F079FD7E70E22BC158EB082E3E8E26E6B2CE0F4F579B2B2A3E8F9E8
237BCCEB29F7FCBFFF24F7F8AB6FE7F424C837D694250A0A4A824325F76729577C2B2A0F57C9F2
B18CACA26DC34B5F9FFC89F7709320DB79E79C8A2E8B282349E733DF5F551516D497FBE3027ABD
7A2280208BCBCE47818960A4E832A3233B7408D2B3FEA039EFB56775E1CD821D89E18053D852B0
8AAA70008800082CBE25FFD7DFFD9AE0F8556A4EBF22489AFFE7F00E9FEFEA55B4FF6F7FF7D3FB
A77FCA7AEBA2E0F8A85868DBEE325BAE2D832C33D7D30ED32323D07E0216BFDFFBEFCB836352BE
FB1E02EF430D5BEFB1E02EA09038362C9817B24B2028EC722A03C0373BD70A1238260E8C9DBA8F
856ECC2B265A2E68AFB5C4F1DADA26777EAE032E02400BF26C6F7E5A88BD17BB6B714580548650
2A33F071A0C313F4401A4F34E9F0020EA60CD883F55171FF5380E20D45EC8773FA9317C0426971
4587E1737F575D71C29211E25428119FDD09BAD65465477E57AB9C99FD99CA24E181575EEB3359
675C2E67F56B2CB7541DE8404B35EDB6D1798B5728902BD566F253C1F4777FB875D8D0505EDCCE
CDCF61716D080F7B652F71E5F87FD82CF4242101748B196646885A5CC9FF45823EE7EC6ADDF1DB
53D37A24C6A4F508245FD5F2094F76E7C827A4E828BFCEC755CD5FBE374D8FEF0C1320CC82FFA3
375B33237B96DB88CFC08FF5143D3FF77D0FBD76022E45B7B770E60F48018833D4CF1795122D77
57C1204A7A1EB512A38280765878E8925884A61DDFE7F777FDF3717A277BD8E1F6414F32EB044F
7B74A45CAE6218F577F75FDEADE8091748EAEB2DDB5D5FDF7DF6E3EA038E38FBD4C039FE8AC91D
F7143EBF5F25E83870187B898E7173F11F43A30202993B7873D0D27F5FF5FC5E25F87213F4BF15
B5B53E9FBEF8FBEEF7D70CAE451FDDE2D37F7CDEB2DD7FBA37431524C3ABD7AF8800A33F63281A
21E149E0882127B1E732D4AC2BAEA5C1C282C82229FCA2225EBA26F4438600D37DE868249C47B9
0FF8948A3871CE5FE6837424157BA05E378D5A9490952D204D587F628B1921C528300825410F16
FA4A3A5F2D00AC74501DE88AA2F624A3C7FAC8B1FDFAA82360D0ADAB551C1A040858FF832B2A82
384EC2AC2AA4D76489EB242D7208822A9C527A882E9C8F6F1229425479A85635855205C1645D22
322A08D4ED11EB0D25947072F17E024863DDDF7FB72F6E20A3F9E7F7CDF039F18025C05F9F820B
28B6534E0E8F82F3243877E734208A088A2360368A820882AF2B434BE1F5F1C27F41C27F4A02D2
8739F70DC70DAC24F557A6A3943238A8F67F768285082877E94A3BB02A65AC247D2D9312AE0A10
E5836300A36A05422723ED97FEB2291A140A0E60399BA4ED03A17EEDAE982182DCB2D82853A47F
97482EE6DAA49AE4BA6FA12EAB9EF251BEA4E8CCED622E093DBEBA4E2FFCE72CEB82EF927CEA61
C92B9B8873E6F920BBFABF99AC6088E9D8E35B848752969C0FBA644AFABEBF4E221A54A3423BF9
002B9FEEC2284794E2E98DBE29895D5689AA49D1635DFFE9B535DBC19289343555AB4343777419
BA03577E0007D0B2348837F4BC6B124B0A96B6CC405FDFE6BC9DB8AE9B2B4C3F75371A71A7FCC7
134D4AC7FEB1FF8D9E30E7B91E3C9F5335F81E34E37C7747E48EE9CC62CAE8CDEDB51BF14883D5
72A9F1722B22A38AEB6C59F7A8518CE4514AA77FF584A2FE317E1D74AC27EF7DE633F5F7DBF9BA
3858F8E73BA332345E8A5FFFA3297C679CA527B273378D6C7D7E562689FFF3317A14658BAC5EAE
222EF1A4BFA8FAD25AF5E3594558D7D4E4F9A9AAA279C8CC9F1E847F488D23CA47D0E7AA887DFF
7D88E4FE16D602873BE2EEB1635F5D444E28CAB607198D228AD29E7D1A3E789F8A622D4A27B5D5
29E2237A121ACC5F605017DDFD378C4F7DF9F81E8EC3CC39FAF92927A284E1A46269D2F920A272
61ED1271F6962402224752962BE789E08885E8C77CD735A899847DFC2CF77DFF7ECE8E9E3239FB
2177FF22C54EA7EC8FDA2D34698AFDF035F1F4A36CD222F62152F8A25896318B98924888DCDF72
2D120D215DD35B8C8CA482186325F3E48441D8E41CE9A7858B8A22B4B8F5DAB57E3975D7A34A58
9E71E79C538EB16B8752EB9F56219E5D2B238ABB1B66B9F398E0838FE76A00EDFB9F7CAB6743F5
421C882A8FF5C4023802E7C9F40EA387EFC7D7F8954CC45B45DFFD879C23D00C00A437E3DD28E3
DD45FDCD2F904E081397C9F32B00C08082EE731CFCF160A7CE7DCEA149E04E2A157F4090232A91
63DC0A77E5A820FD3304C83FF22CC08A7770BFF8EA7E2978BD883BC8D743D04D8BD751484F888B
2F9E3B88D68A21D87E7D5FC72BEAE7AAB23FCCF1D2AE7D23434AF7E49E04E7DA84D8573AD20DF4
37A09FE7F9EB934A506213B508E71CF908252B44E3E48776426920E40776D84B48449D37E79D55
A21971E0DA01F14355F15F32A5DE093C7DCE37CA2475465611202FF15461268248F48AF835B7ED
337FD75C4ACFE7557C67C4132AA79F1FDF6AE4D8208E1EB8F7D1F7F7DDF6F75370BF7CFBF01E40
75810F573042DFAC77776F34D833BDE77FF4DF5E775B837DFD69F8000039F33C1F775C5D7B7EC8
A34E622B7FCE8B0AA3EA0A16C8BE909DDFFFA201F6FC5D2DFF57FFFFE95D6401683F27FB6DF16A
BCA7D8B5F7FF7453CE077D07ECB514A0000178BD6DE254AFEC05253D0E821FED77CFCEF3BD24F2
AD7D130DDD16E55F5F0F2D189894E513E4EA281E35F47D7FF89FD8F72965A7535ABDD7D9345AC2
3139E38EB85FF5DF5AA468497E077D4ED51300F36FC6FC8D8EFCDE7EFB5A9789D4E40F75FD02F9
00443572EC2DB0D07E393FEFA1D38B3286C3C8AEBA99533147D01ADFDFEBE5838C2E2EB3EC51CF
7953AC141B153D5FADCD9FB024D52B2F770916BC145DADE94D2DEAAE8092C74EC03EED5FB0180A
02275E5303E70E085AB55ED9E10F8BBA4F5390E08CF361023789A7BE79ECCE8EA12E80003A133F
EFEE2DAD4518D0854C757FFA489373A231DD53ADFEEB129C69D4225528B7B567717ED7BE1118A0
6DF44C74906DB764E5694B3155F90A5EBAD4CFF9970DC3270E5807DEC483B14E98B5F77F4BCEBB
0F99DEDAE105D71D44BA8E372FE8295F7E250C3B10CCC9B220887ED52D680582CCAA7B07091D7E
031E8193DD79DEB55049ED5F7C243877C28EE4DFE9C0EBC3817F2EA32C40B5C80A56D7D776749D
F870DFDFC38083E9B0D1CDE33F83E0E0AC402032B1F89E81DD9349EAD27C673E80A70B9D18BE00
A0272609C0102384240D548095FFC297DF8F2D4029FBDAA9DE39B1E96500B3740CA55DFFE09D3D
07E7CD028E724090228A886B0D051ED7F6E3BDD392B12442A74C737E23768168B7829FC0D218BA
8208E2490353052A57D83ED57EE3413C3AA01C02008028C3FF414E8A0B77F7CCBC2BDEAC202F8B
103F7538803FF00EE88503AA2F87D3E17A94614D7C1E3AA28F10089DF1EAA17E8E324053CDD1DF
60915E3FCA5F5FA41AD1D01E67FA35BF1789D5CF8B1F612E0BDF74032A007FEB0173D03E316BC7
81E9C662B6FF9803798DC2E7557A3C83E90936F008F800828B13D7CE00E63A80C4C82F93D35C90
000167D48B7BFF249032A232E7F55FEAB3054017A359FC63B3CB6055EA31865F9D7E2CD3A8E831
5617548A75620243F497D684BC2803D71B574DADE0D545551A0AAA6BF18D7BF49EDE070052D076
10304D7892F1A43C1DFA2F384BABEF3FDF5FFF5825EC052708847F4FA85B147FDBAF280F5F3F0D
FCB0C9DD6A8357E1C9434281D354C2E5F7EE2D2714D7E332BEF75EE75EC20B5F5CC5E399FFCD7F
E2F0E408543D95A9EA3A7D61709AAF916CA856CB7522EF2DE4A48876D34D506D0065F4352CB33F
72BB52DFE0148592F0095B41C5C9B14C51F2021AE180BED103415C7D7236B547D9F7F885BF9147
F00A2124667478F37393020BFBCBC2DEB78CBE0BDFBC143DEC0EF7CA3E13C2F3705FFB3A3A41FC
C283B2FFD55F140A3155F8B7FF30C8CC248CCBC160A2F8A8F7E7F1FC35B5653D787CA0A0DCB0A8
61E7CD4D37FCE2E02062E8EFF818BBE262E0B954C2730A949CCECC0FDB89243E0781BD42E4D492
83605C60FE5DFCF2BEB32BEA67F053D253A390221D262E072BFEB3D7DD89F73F7D6F0288F62008
E832821BBF520404231ABE20AA8BC902F2108FA0EA4CA04ECF8EC52369C39D52BE398ECF514BE1
E087E3CFACCD8DAD491A3E032096BD84A09FF80192E454AC0C28188E0C48AF018935445402B954
4CADF55805552C1C2B0106C0009153F7316BD682260800AA3BFEF0CA04202EFCC96C98CC0420C7
4D62592813B13120C620FD45FBE00DCBAE715821F038325367BC204162350E30FE64C9F7ADFE13
40020AFB0C180784EE20FEB5C9CBA0420213A3733D0C64340A3F55418A0F5579FEFF6759DB9BA4
75F9D9A26931600080AFFA080002E8FB8508953760C639ACAB1DB8779EBA794797447C0E5949DE
DF5C7DC7C2935985EBEB5B509F31F31DC914CD0D01FA42FEDF9F94DB77BFE9BABF3DEAD282D1DB
6513CD6DF851836E159751BDD0B2E473E7B4DD7DDFA1465DDADD3E27F69DD339C4ABC5F3EC7244
594B7864D6EEC7D03A7CBB0DE90790C6AB4D0D1E567F2BDD001DFE11DF58D2E4B94E36B5B1BDF7
F288FFE2F892577D8B07C63837DAC32F462570018DF274745FACAE7E51D763A778E54D4395CA0C
A377B7B502893F77F7F37F1322B8F7F7C006B5A2BA706EB6FC1832732546340B31452D370B1ABA
0C9D3EE8ABA4AA4FAE2D4010D01957F3CB0AF9F9FB444ADB7FA76DD7D6631917ACB2C925616C8D
41F620B37667CFF7FFCA9820B790D02E8C7EF7E3AF2BC5F7E265630D0E4429D59F7DE83004AA75
5057F5524332A001E5FA29E83203297418BD780FCF5E27414355F070C8E72FAAA5379C054954B7
0330AC2ABFA7529D41D8DFBAC8795D728A47E907476EA938CD500F5D0B1F9E47D7A8082DB7EB3E
8D677DDF24E04E0F23DCF6DF7F3FF088155456057DF08514257760E2F71CC827F49B315AA1037F
4747882E015EE1C8DB5E0868E69A8203A4FC82EF9C1F04FCAFDA4C1027E47B7FD91F299126E53E
B0E3DCB1AE5103D909E75C2C36FBEF4FA3D482071F6F28F8A0F9E43DF5E0C97A3DD5B622D1FE02
DF1701DF5878330C0973004109C734FDF4F323C237DF6078391032320C9240C137F725E4CF6E81
D0DD3F200809F37737F490781A8AEBF280A1FC8368E676549880A5785794142D00D00822060288
2207DB3FEB0F7768B4EFC17E0E73C303DC490CB57687680B0C1803A70543248F5927945BE81438
240E3E1534CD358201A00C5002F60F449C304F8F43A13E130CA0CFDB73C28A3D560C5C032230D3
200EE033F8C235BF6A06E83B0880F40EF30724E02D8DCF185A03435D538994FFE0ADF6D8E67546
5D9EF28FBF2B764D0FE9CA094972FBE7FD69135D04D7698ECFF964DF7125D92654ABC097FD5E26
3F5F676FA5CD95DFD7DF73FE24AE1BDEDD7D477FE2F1A2FD7F5D619771E5D53174DFBA07D32FE8
DF5197E1432AAC47B8F1493C89E8E65609B7AA9E4D3B0452756777D0814C2149C728950145425C
802282E8957F94B24F87F3FF308208D80D0E50D0C80E50B208024B0C09073623DE121358214FBC
75CF2457CC4DF1D69F1C474CC2F74EADF154FEFD5DF3F696A01E96FDFFFFB9E3AD38E6FC7DFFEB
CAC42021300029745FF5B888D6374B6FF41FCDD7DD0DACA9FFA280FA352BEBF5415068DB05F2A6
155740B0CF3DB4CDFE62E2F8B95354D6A660067CF925F76DF8B609C9DCF8F5D698F18834D67D55
7762A87A3D043E46C9CB5D7B267EEE75F8E6F6D35766BFD65759D07AF24D4BCC009F4A4258FD15
F6D2A562113E142414D2B60342FDE4347C673F721AF1C86BCD63FBFCF8DC3BFC8F918AC32FB2C2
C98C8AC9D2754F9D58C89AF0A0A736DD56F92BF088825F575FF60D42AEFF597DFF25BD7B50D021
E1043617108957C4446A021CA222FA0E809F10A7C450C0F73A43AF7215A21D2D560097D0D80000
2021FCA9D7AD7515462808409FDDFF4F62C27D177D636DD757F8D7D8D6A33942DF1DD33CB2C9EC
984DD5F5FECAA06A4395AA0815C074B5DD6DC5DFC5270947C55DB73D1F7F0E6A02AA8C27E16280
7E7F1F62E0290D0DDC9FD8709C1C2708248CA3437070028CF572A542BF8239D85A0200F00D0022
8081C09FB5A21E2A4A427E08AFCA7CA5A302B946206834B20234A24A9A827C212235A8F54609C1
C0880A93152360C0500A89AA108E361F72F9268D79AD75D374CD208888239F958EB1C05A4A8CA2
7FEC621D00AF58D82A0E90E5A22809F7DFC8F88A706BC5A7F7D82F2BCABFAA02AFD15223D45D07
809831236B342399A34AFDFC9A83A4CF5005330E202A4C5CDD7C7CF6DFD1F7D7B8B08D7388C5D7
DCC228CA623908756A33A8C0B7DC2A22B980AC622F9D84D0AFE8111618DA8B0F43F4F23825820A
A3BDF7408008756054A8087FBFE756C89334C3C872EBA4C0C05717CAA3254CA81B77D9D71C0737
5F3275077D84A110A113D71C0A71527DFB8901FC5CF37EA02533BA030A8209288F14C83FE9361A
7180A89CF4248891D01D4055F3DFDCFDDC22324526D877DDFD008FE9CE0080D654389B31C8E270
A50EE424F63973FF338F4175DE02535FFC94B252CBF17949FDA3737F8375EFF7C7DF7C7D01ECF1
F07E200B1BFFEFD5EF24B7D5F5FD27B293B494B8B5FD3E097B72F73DC8352F88834ED282818BB0
620D20624801FD4622B40BAF29ADE992E0C399FCFC092EE6D367D07A5C10B7C67C68B41CE802E9
7F439A7E7D36F4D0760CCB33A395ABDB967C9255F4E32EF78250EB407A3E8F17AF16784B2F7A0C
292D54725CDB80B55AF567DD6C279F55F75F9B9DFDEEB5B9D6E7459C9D5BE3E1F9FD1D5B90D50D
6D090A0FBD775F68573D70E9C1DA5CC3498BF1F95E6857763D2D9FF2838FCB4D908DAEBD52D908
D2FBFFD79DD701C1D7B68236BEF8A76A5A17D67F4DFF63E8E297828039E8CBB2E0A9F5EC088256
0641A3A735AE49F702BD6F49ED2D833AB280F1DFBEF1262122C09D1EEAF42551FB77CFDB0E2C3E
6C2CB777DE79C33DFDCBBB2F1B47E7A9F927B0BE5FDF09F0B4F56A7E252179C122BA4BD4888832
7D092B350F87890122890991CA95B7777CC290292E005927E8B2D58DDC7D380F4C341CC5F4F374
7F7755F80EAF5D579CE2F75F587AFC47C49E07145C991C29574C29E9D0783632CBEDD6D8722EB8
38024CF75CF908B979A299F9F2388BA2F5F45D41E7F7F5DD05D812551E5DDDDBA9C14399571C12
7370E40CD3374FCE2533D97809F029078894242405B0A547614B3A3D55A569DC5D2E8DC773DCF3
74BA3D607CCD0340E2C24B21F42DC0BF48CD0CB2F0CE0CD32DCFD433D0F8DB3A0299711A05CC60
A2404241AC1C731F87E1F95120F8702520B220D5C0DC82C8836A73F49D187E033E0C7F29273687
4C2420BA35C9D28A02273537F5EDCC8D189F1D820B1F28F3409D1FD657B1ECBD20278F8A9005DF
7DEDF5497620D091410A0D89182302BEB75EB7DCF8276089228828300C2A475F2852CE29D1CD73
72E9E7F729D0A0C0840849CF68000870D1D07DE27489237F1F2BEABC87525673577373EBC97F76
2FDCA74273C9EAF621D0A0FBE18874741F729D3BA76725CCC1F45CDC1E0A076D42821F9D0B7BC1
E1F1E09E9D10787C7900E40027BF905DFFFE7CFF7FFD2FAEF4BDC7F5F6B9D9E7F837A032808B98
B473F851C88A720253357242887AB720628F8A7F0A92792959AA860200A0D4D8D415B5F29DD343
5E81D7900A1A359D709108181F8A5750E0A46A88485E21C85A82487489AD3360D2042D89E08781
0B62D8090000A02E3E41D8BD77F8FE28D000A4E2727DE27DEE38E2060F60F5EFE95CC08AFA6AA0
C8A0BD29FCDA34253F41B24A6A1478C32C105745DA32202080B6D4DCB4A3D23EEE3202A7EA40AB
FA6CB4AF6BD1F960E5FBFF475D8453342F84FA84471731CCA8222790E147DFFFBF947FC8600DD4
FFBCEE94A787627DF5FBFEF369930D24781D18EAE2F1A87D4193D0D3E808088B60C2822088D6F8
E7635B97B7E323ADD85833F0F2088827345260A4FD47EDFF95229DFB123F00120C60D017888F82
AAAAA3E902C97BED267282388C2B7F8F59FD4279058B226B90A7ECBE1DC3228877249C8C8596BC
34B00200243FECC67A24D438E97A08E0F2A7DCFE0D23CA023F7391C3AE378A8750855734E4B7E0
C0CECBDE561A5695AA5EA38E3A0E43FA05520120209DCFC8B5E8FA0C3FF3380C040C2BC2F4F312
3CEF7D1F4EF359F31293FCF47033B874002A20BCEFF0F9E793AB37AF480820AB1FC76DC1627B70
70ADC9662E2E5E16237078DC162310B7270FB340DEC66DD07CCA9C0C3EECF037AC4CE383634F60
BA95FDFCC7C7CC00A0E00808567F80208A140A5C5E209E1E8809A102C7F20FDE8292242FA82B0D
92E038062D01D7808FA909603C822A409E019D393AB8056352F0012480722F122E35EC36E21B88
82AFA57F7A5EC32DBCA2F756EF4CA882E05FF253CAAE65ECBCCEC28FE92610F1DDF7AA7A75D432
28A1EB6FACBCEA89E4B43C3CBD8376D00E80F7AF3DF093402DCB81C0CDC2D7D265B082AFBCD1C5
F5C6C63CE83AC4D379F8097B40091D009CA8CF6336D02D0609ABFEFF7FD821F2AA637A4656F88E
EFE0A0801893250164503B5231A2EA7FCB4E08FE2838B2EBDECB5FC22B48E68929488E08C5A238
A0221F01E290AE6F780C1E2F0B16340200824F35309279EA088FCCE2458F80600CD06365D00605
140720EBA05140202978339BFC7E6029769C710E12A5080DA9683249DFD828219D7BF4B84234E3
C877E68AE362E8B0AF404123680771D90880A5F271843D088B314CFF3FD3FF13FC48A0195EBC25
EFFCA93C18982E50CF1147EDFF420F2168F3C9FFC60EA39747C05E9FF63EB81CDB3088E5CCA7A7
433D0F4373DEFD027E1DDFDD77DDF6EE71B53D4BDFEF4411050A755991717F74E74E512023475D
35BDFF3398C59402020F1D3DE8868574175F2B92C47701C2060A223E0408787DFDCC0C3CCC832D
6F62E1D1F4C0BAA1FEE90958A97CCA7CFFD127027B76AEDA5EE2582377B76D053DC3D705EAAFA7
E9FDD5CAC2048D7CEE42401220CCB9010C5F52422A91594CB27CBD84C137AF607264DED7F99775
33B3B9FC95E3C6C3F7CC8080088F6DF9F7FA3E0B9B9BCE7DE17051DFDFD1408E77FDE000BD1FFF
4802737CBBC6A0C0A2082B9C2008025B32E2AE4A2923C00009AF8F1DA3EBDD9B57B9500A3A98BD
AF42EF4D8DABA37339D6AAAB8862BB264B7AD264DEFFAB122A532BD835ED17E3BACF74AA582E40
956C9735BAD282929812644FC0000388CD47FC02D11B20FF4FFDFFFF331450B77D47F5C5837756
3EF2D01FB3FF4FFFFFB62DFFE07D26C33CBA0267029B8D8FFFC310F11FC6CAE0A1459B5753B4A1
055F5F3F817255C94DEAC63096CB188A4FDE9ECFF5858D5DA96392D3879FDD3774DCEA45DEFF3F
CAAAC337554D49DF45FF45A9D79D1139FFBFE9E80E7F565B776E2D156E7DC6E4DFDDA3335D39D0
028CDBEE48FD548B7E7F770827401AB9F57D7DCBB973730B2FD4AF5C85568CD58FBBC79F7BD500
42090FDFD000CAF13FB24B50C2A373558AC1CD089185669577DF1F072FBB64C0B96F55DE2508E2
714A9B93F7D7032284B9D5CDADFE6A7F5FD15F452BB269DDA289A34109897E542A6A821C24D3D2
25494F569D0CDDCFD4B8D0E155F684763D4B545CD5279374ED54DD14A543E1C04DE57414082792
F6175C27377F50E45EA2C2690A9EAFEA7A8330FF31189D0734377FD4E3F75DDD5F577F7F517637
DDDDDDBDD56D47255DE4DDD507A048C8060E82907517DE9D63547EF4C7CC8375C83B922B7E7225
D9248268EE0A53C25179E355D549DD484D77F777DBD639A4385389092350C5FD3DDDD78C1501DC
5C3272AFDAFDAFDBC9B4A6020082B247E2F9758C532A09A53C2DFA293A840B51D9CF2767C0DDF4
764CB012676572D035237EF5FE62682D2060C58875FDFF19FCF2F3809A367FBFB0E00A0220248E
CAF0620BCFB314C7EEC957F4A34314208B2B4B994BDF5349C382BD8765EDFE20A1D9281FDF327D
C809EF940D43DF5D747FFE976DD52DFBDFB7FF8F775CF3DB55FFE8F7FF8BD5D7F20218C98FF976
0ACAEF47DF47CE3030860C2208A10E8EE3034122203491DDADC9FDF41C1383338372EA31F5CFBE
ECE1D77CCF2D3F3E0233F3278B72084FDDDDCDE0A0DF7C9C220F58E0C01EB707B52091C3A4B5C0
B03839F17AC83F820D44F5F8073F4D37BA4785F68220E67BE03A7EE12E0D0D80B517A8D3D6AFDD
FF1FC1ED7DA96284FB3A58CB2C6C4E77735E51F304F089D0297D2330F47A7A3CEC9E7724931E23
4DD8BC7F1CFDD6A9E15FD7FA9CADC0DD52BDCD1CD01487FF57989164925E84C8583FAB5D08B33E
1468071D013787559BB297CE0EA395E77CFB7F79560960A082F7F9022877F5FEE2A2BF99C83292
7804308E8E94BADBCD41F0627A0A547CD880A8C80BC655C767F6C2AC4D9773FE5C1E97396C430D
20C637D5F60C038B2018730D0E28632153CFE3C87F2AFD0FD7AC5885DC553CD42C7D293E3A0EF8
A4165E39EBB250F5F50E20AEB3828964DCD13A0ADB3586D27F50EB89FCFF8D9942AA3728C0DBE0
94E450572F77E567E5A9F02681E27DD1C120DB01F4F9340769836DE3F09C0E0338F5679D77057B
2A5C5FAF3D080B9FF73FCF402822AB1DCDED707898BED8360B705B89F170589FFC7C282FA8320D
8DFE354A7F50DD9FC69BA1C58ACDC354F753B4B22D5AB28BC93F278C9C7FCA9E1D8F72325FE814
3D4F0972E1343545ED5F2F42642A0E8D02000F9431E3DA0D04B02835B5E768C369F75D5FE3ACE2
8380202D42C41E01E16B55093ADEC03CC53CA7D7D7BAF9D6BDFF7C9264DF7AEDA045ABBDD315E2
693E51BD41DE7FCBDED5F93E0F05DFCA7F58321F0084A1E27559601E7CB6223BD44595CF747515
DDD5B808E08E20FC92408C827A23E944005DF7756929DC990890E6049E3DD092A96A3E8D017637
FFCFBCFC0F82A4E9DD5137CE03079FCBF2C8A0BB8376B707DBC5F246B25C485DFDCC7CCF8E4256
71571E3DDF950C136C9DC3E6E369DF2863AB022D3DCC71390724080280E36C53D473A1C00028CC
F3F1C71623249CA70C9C3A01E27CB3A2A48717DF162CF7359314CF14C5FF31DFFF8ACE31D8DCCC
5C8C7208A0C324CC9883D70C8A83735F380AAA2D749120A0FD8F63220C42864242C6A16A72DD79
FDE8EF42DE1F5EFF7CB4A1D327FDF68CD08E0F7080D5CDFDCF271AC9CE94ACA20DCD520880FA80
0EECF9A83593E07995A9F8F9E8A571C7F6381DDD06E71E87E282D78F81A464CE70ED12320B6885
D702B2408482020AD36028FE47F84D08289D02D03895FCCCA33290E339E03C582DE1C50B925608
E08E343AF7B6F3E4A080B0ED50D5409C4202588F1059E5623087FFF98E69B8F40F9C65F58DD93D
4636A00C10802F23FDCFF2EA106E576C66B6692302000893D78766D4E352D4E466BDA54E5E4072
D4651A946A6A4040202024476D273515E56C25336373D330002004CC8D37F733731BDBC1F052EA
9F5413504826F2F8DADC7817A7FE07ED3D6AE4763E17C9F3ADCA5D13DB75A4DD6DDEDD41F5FD80
B41104C2062C0108E38375F4FF381F3F7CF3C0FC3BFAED2276E0A08B47656C0534E110A81A8264
32415309FC70CA8CAA4F53E306320226351A094F80509F8C230891DC11812852B404DB5C723200
AFAA2A4CE3E37023C0A89E85094C78DB54C5FE0252545E724F6834420C981E89817330C83B0C09
03EC031504D8D348A8CB26862109D79B71048D792FD27D845269C7C278265EF42A0ABD40525F20
505F216054824148A6025541D07558849CFACFA4D2AA498E14A159155A0027029DD776F6805157
573025F55DBF0202577FB89C8488B493DB5073F23538D7D956B772388A3D73D7F5161178D5FE9D
2015118E8002BE3E2A3E333BD305A1F567266551D7393080D8158040A5BA6BFF3C797B59494B0B
9FA55A93E308822292DC15C7304437F7F765D3DEA7E85F7F7EC56B11F444054357FA1CA2705783
8034351E80EA64C5F837256078A1BE895AD5B7D9EF70DA0FA052055BDC034AA3E9D1BFD1C34225
3E625FF5E180D8C1C9A30E5C79A60A0290DF58907DFDCDECC2E3F3889E69E68A3B81636C689E5C
E57F7FABDBFE5CE00C800D010000AC37D5DD97B9F795F383968DB8A37C7F3609415E89D0C87775
7178B9F1C965797E84927E41258F28B1F9F9513A123C245B2C677DFDFFD7A38AFA81AFD621F89C
73F5ECDCFFE742273273B00A0EBE1887747A6A5C63A88488CD809B92E38ACC7CBE1C055EF68E5E
049EF0720A20E1736A7E024893F6F858D025CFFF4FD0BDD03743DF802943F93AC20F74FDF733A0
C520FDDFDD0397FFEBF205496CC3603E8D8FA5E0571F7BF479DABCD78279C17B55F61CFC3897B7
F55F61E061A0FFF4599DC7F7C6A8E20A3A52F7B7DF6857DFF6308A29CF7E00832A3FDCE7203975
CDF07A3461D320DCF5C7E8AB89C8717FAD882D0707CCB9FD6455956CCA80FCDF0E3106F1AC07B8
08A3204A5F97EA4BA21221688171BD883887F8D504A6271D410A52FCB7DFFF83C8D9D3140A9F79
7A08393D5F3E7E65C061FD12DE0F805B27FFDF6F800514C3E81D36880080BEAC8954DDD3868701
C179E3D0E2D73C681797F5E950D1C78105F249F8F3E3C8257A20DED7C093E0E852C8AAB1734E2F
35006FDBAD1C734351E47D6936A4137817534A1D20285F28D748084F291059DA30EE3C83F58550
7D634C3D28DC43EA95E503B60CB7C0C4D7FDDF3D63E3EA105B44E3EA0282A00A40A8821F278E02
206717EB41C127C8A7EFD4E323B22310D519B379FD9F57656273D1E1226B40923F7F522AF2E9F0
224FA38DF8CA632C400ADC061AA7CCE51FC0A5E3410D0433B2EBC8E2D5BE3FA7DD2BDBEE285BE1
FE3D56D4E2BF6093C9F757FF7977540A88BD9F4FD77B625C7C3E5F9F1598CF373CFC3692AF21F4
DF5C4A33E0878FDB0C67CA233B0C54C0E8E8FAC2A82CE021EA7CAA904820DBCCD7525FD79EBC02
7F6270712B08C08C1C5CB61C9C443C4CBD4F533F8CCFDCC8A8D57CF020A3759D895537471C22E2
096B6AE0207DE38E5C2E404C078F7DE5C52AA3521A2DF69E3974AF9FE3E0B81D5CFF0BC8024B2E
8F4CD233CF1F4E8E39F9C8E2440D758F610B3E1FE19953F83E0E7CD09576A27E0DF5AC76ABED57
D7D4B023CBF2D4D360DFE27B555F76DD991A93A37F1F1247D4425E58A2D5CBE1D28BE1F78CD8F5
8D57F76E22BE3D9F605797FCFE9CFB17253753F5F17A767137208A1A21DA7E0A25AF6C573570A7
326831584080167BD09CDD95AC62148A01E01A43EB25008525F20FA7FFEA3F1FCC8C28C28DA670
77834820D22BB052A0E0CFBA1703D47C285084268A81548D7BE2922822832375A627D763020280
92B25953A4B3EFE6AEC6370D70D73159A8AF6A2B807D7BEB8AA3E07D092CA8D8260B7BC7BFBD5F
5EA2D075D9CBFB5203773ACEB4FF50CB0CCC32C80167F4253174CAC9454E0A4E0E821D0A821D72
7575C51F0B37BD7C9A99F4C74E91E71E60255C79E2D767E5DE1DE35778F6AF7D059638E7C7B5DB
2547027281058A7C5C38BD15FFFDEACF855DDF7D023EF53EB23D6F82020383D35FFFA803AC830C
8FD6F45DBB17373D77D76258B0ADF8225CA72D775DC5A6F87777F5EF6F6DE235676F56D7D9F4A9
7B5762C753359F1F4797D59C52085577D77C709FFA470A0128544963DB15CF5C29CC9B0D561C78
3C5E388C9F812680DD63E09A0DD775EA5C95DFDF8205C96A0E07D7FD327683D3F5B34DFD719DA8
2E623D1CD7F7D6F0A08E5F4D0D4340AA4200AEBEF67D7F78024A02399C0AC8CF237DBF6AB0CC37
3DCFDFDF2B85051D795FBE7DF77DDF9D1A3A7DC5A727DFD0A42A89D373D3F577C625CE74A3BDF6
354A0BDF676CA715DF256F709F23431712BD4D0FD3F5DA8DDC55230F090DC07FF88D0801097FEB
9C03057EAC292FFAC286D08331B5AAAC304F4BADA28A2DF5765FC7D075C2083D73D7F5C22BF4AA
8455560556CBC47F41DF2B683F2BE3DD2D7D6F83F9B0B8D1E05F635FCA038C831DD40F88AAC5FF
ED37CE3F80763D65C44041C6FBE7EB8B57DBF9FEEE75F6BFDCB24237A7FEBF823E0D2CB497B9F8
18693D420907D73ACEA3AD573E38340D1D8080B0FD1675B2903023FFFFFD00A83AFC9D2FBC1E24
34AA0A4515C9341D15FDA328DAEA396C9F424A42033C0002C9C9FF9DEDB3ED679F7D1D835708B8
EE888E42BD0A09E7D06AE35F6022C2C418AB8D00ED0F53FDFFEFD97DDF7DF75F59BFE025B52C96
024D1C9F19DE158B24EA91BA0D5BB83490A145F90A7031D7AB878C982CB16E2A0AB8020554DAA2
E03204E016C275424BA8A254A9DE166E5EF820E25A61D3292E9FAF0A81516896C98098B7D32A43
ED1E7CE85605EAE373538528E09FAB8070BA2B58161E3BE08349A38BEEBCAAE03947605489C9EB
DD56039BE29924BE1E84DCAAC091EFDAE6A59889AC50362901DE0C723385D00C12AB42B694B886
3AA8C27D36D88A80495A345270A55C0E1676B8C0A2B2AB92212528AFE5C8249457E022E6C32747
8D899DF99608E06A9C26379609EEA3B003936B2A89BD65F22A09159989AABA182682620EDA7E2C
29013EB88350E5580150ABD7590AF6D468AB8B4A9708D296029B2D8E8412B837D7B1C55FFAD58A
868A29CAF25808EBCDAF42064190AE55E7FF4AB082AB2200E558943BD8B14A671A6782C1539CC7
56760617D0400AC5EC56014112BAB2B220C5CAA6621077770A076900C956C1F6A20AAE5D762F1E
4AC47FF9728B8F5F74A205F5F70B62E1EA87175D9E800713DF9FEA4DF551509415FD749E39E939
77BEA73DDCB44DEA0C75DF74748D08248D9EE0A48FCC94C28E34BFEA572ED5AA6209467F9EF8EB
4CD800AF70C1F3BE82AFED56B7EF77C1C23D4F7D80482969579537A2B91153F28133902A302200
343A207140D4307FCFCF6C53DED363479EADAFEC2D1500024D880AD09233BFCE008FF380E349AD
D3F39CE57936EF6EEEFCF89FDF47D265399FE7D9FCC8222216FB7EB7E22E009099098C80AB2D5D
99BD9981C7200EB88D3C8D3CB8082850618BFDC8828A2CA28B4B7DFE08D8A080DA10F394773FFF
A4B7F7FFFECB3AB52F81F39486077603CA3F421A49E02DF1FFFFF67F5C76F2E99FCF4C8FF4820D
53F603F4E9AB7F400958DDFFF21F38F3CFFFFEFD45C0791FC967E61A88243DD59FD8FD5AF5AA81
51A05A80697D642642282499620D5968AF59A721496F0E96397368BBA07D2419F0BB53F4DACA4E
19A645D654F7E94DFA201039F720108320925FAE963AB38D57CB3DD85A2035AA0F77D0515C462B
3A67F588A17C0EACFE950360203AC761024F5F33CABAE2223D86E20DCE9DD36E3F33E7F4BF0A78
277F47A3F482EAAEAA80B8B82A456CAD7F782EE95111A4E99E7DE343204204A08A2D2109002021
4500B0614508CA4CB8F637FE2454FFF8014FFEAA7C65F111808FA3E5E0D18B7CCC7BBC6345D33E
3002D48810FE03A0342010FDEB4C00480A4E0F99082F7F6BC0196E61DA284C21F7EB425000023E
784A39D71545397A57F17C5F082722AAB3866EA020E420BB38C412B15F05F0A2E9A409DF8F8D06
62E07B9F219F6C016458DC62289E3A38B29F55FD8F4603B8DEA118EA2FE6E5DACA022345A2CC91
08D17FDF9E53A8D85EC042B0150EA050006A2AC593EA48218D4009829D152782B828289FE82745
F7CF2202A905CDF1C30C202AAE2329842C9F9F509695A598A0D088FFF5AE787E8DDAB86830A694
8261892D9AD827E9DDDC96329C92C27E9C498267C509982C0B97D947E25B39AA81D91B9AF7CAAA
AA2332CA2535CD50C9B33FA2743380D73FDF90856F68C2A0075223E7D82C235F9BE55FD4835E05
206AAA988A00AA3403B54D0C0B8A9FD685D55547F73DF5F555D1D55FFD3D0C082559D5C2A95777
8C282806020DC0FF0'H } ,
                annot {
                  {
                    desc {
                      name "sinensis Roem mitochondrion, complete genome" } ,
                    data
                      ftable {
                        {
                          data
                            gene {
                              locus "cox1" } ,
                          location
                            int {
                              from 0 ,
                              to 2550 ,
                              strand plus ,
                              id
                                local
                                  str "Toona" } } ,
                        {
                          data
                            imp {
                              key "exon" } ,
                          location
                            int {
                              from 0 ,
                              to 725 ,
                              strand plus ,
                              id
                                local
                                  str "Toona" } ,
                          qual {
                            {
                              qual "number" ,
                              val "1" } } } ,
                        {
                          data
                            imp {
                              key "intron" } ,
                          location
                            int {
                              from 726 ,
                              to 1692 ,
                              strand plus ,
                              id
                                local
                                  str "Toona" } ,
                          qual {
                            {
                              qual "number" ,
                              val "1" } } } ,
                        {
                          data
                            imp {
                              key "exon" } ,
                          location
                            int {
                              from 1693 ,
                              to 2550 ,
                              strand plus ,
                              id
                                local
                                  str "Toona" } ,
                          qual {
                            {
                              qual "number" ,
                              val "2" } } } ,
                        {
                          data
                            imp {
                              key "exon" } ,
                          location
                            int {
                              from 5937 ,
                              to 5996 ,
                              strand plus ,
                              id
                                local
                                  str "Toona" } ,
                          qual {
                            {
                              qual "number" ,
                              val "4" } } } ,
                        {
                          data
                            imp {
                              key "intron" } ,
                          location
                            int {
                              from 5997 ,
                              to 6674 ,
                              strand plus ,
                              id
                                local
                                  str "Toona" } ,
                          qual {
                            {
                              qual "number" ,
                              val "4" } } ,
                          xref {
                            {
                              data
                                gene {
                                  locus "nad1" } } } } ,
                        {
                          data
                            gene {
                              locus "matR" } ,
                          location
                            int {
                              from 6675 ,
                              to 8591 ,
                              strand plus ,
                              id
                                local
                                  str "Toona" } } ,
                        {
                          data
                            gene {
                              locus "nad3" } ,
                          location
                            int {
                              from 9547 ,
                              to 9903 ,
                              strand plus ,
                              id
                                local
                                  str "Toona" } } ,
                        {
                          data
                            gene {
                              locus "rps12" } ,
                          location
                            int {
                              from 9952 ,
                              to 10329 ,
                              strand plus ,
                              id
                                local
                                  str "Toona" } } ,
                        {
                          data
                            gene {
                              locus "tRNA-Ser(TGA)" } ,
                          location
                            int {
                              from 12128 ,
                              to 12294 ,
                              strand minus ,
                              id
                                local
                                  str "Toona" } } ,
                        {
                          data
                            rna {
                              type tRNA ,
                              ext
                                tRNA {
                                  aa
                                    ncbieaa 83 } } ,
                          location
                            int {
                              from 12128 ,
                              to 12294 ,
                              strand minus ,
                              id
                                local
                                  str "Toona" } } ,
                        {
                          data
                            gene {
                              locus "tRNA-Gly(GCC)" } ,
                          location
                            int {
                              from 14553 ,
                              to 14615 ,
                              strand plus ,
                              id
                                local
                                  str "Toona" } } ,
                        {
                          data
                            rna {
                              type tRNA ,
                              ext
                                tRNA {
                                  aa
                                    ncbieaa 71 } } ,
                          location
                            int {
                              from 14553 ,
                              to 14615 ,
                              strand plus ,
                              id
                                local
                                  str "Toona" } } ,
                        {
                          data
                            gene {
                              locus "tRNA-Ser(CGA)" } ,
                          location
                            int {
                              from 33412 ,
                              to 33478 ,
                              strand plus ,
                              id
                                local
                                  str "Toona" } } ,
                        {
                          data
                            rna {
                              type tRNA ,
                              ext
                                tRNA {
                                  aa
                                    ncbieaa 83 } } ,
                          location
                            int {
                              from 33412 ,
                              to 33478 ,
                              strand plus ,
                              id
                                local
                                  str "Toona" } } ,
                        {
                          data
                            gene {
                              locus "atp1" } ,
                          location
                            int {
                              from 43225 ,
                              to 44754 ,
                              strand plus ,
                              id
                                local
                                  str "Toona" } } ,
                        {
                          data
                            gene {
                              locus "tRNA-Lys(TTT)" } ,
                          location
                            int {
                              from 69527 ,
                              to 69600 ,
                              strand minus ,
                              id
                                local
                                  str "Toona" } } ,
                        {
                          data
                            rna {
                              type tRNA ,
                              ext
                                tRNA {
                                  aa
                                    ncbieaa 75 } } ,
                          location
                            int {
                              from 69527 ,
                              to 69600 ,
                              strand minus ,
                              id
                                local
                                  str "Toona" } } ,
                        {
                          data
                            gene {
                              locus "tRNA-Pro(TGG)" } ,
                          location
                            int {
                              from 83834 ,
                              to 83905 ,
                              strand minus ,
                              id
                                local
                                  str "Toona" } } ,
                        {
                          data
                            rna {
                              type tRNA ,
                              ext
                                tRNA {
                                  aa
                                    ncbieaa 80 } } ,
                          location
                            int {
                              from 83834 ,
                              to 83905 ,
                              strand minus ,
                              id
                                local
                                  str "Toona" } } ,
                        {
                          data
                            gene {
                              locus "tRNA-Tyr(ATA)" } ,
                          location
                            int {
                              from 85536 ,
                              to 85599 ,
                              strand plus ,
                              id
                                local
                                  str "Toona" } } ,
                        {
                          data
                            rna {
                              type tRNA ,
                              ext
                                tRNA {
                                  aa
                                    ncbieaa 89 } } ,
                          location
                            int {
                              from 85536 ,
                              to 85599 ,
                              strand plus ,
                              id
                                local
                                  str "Toona" } } ,
                        {
                          data
                            gene {
                              locus "tRNA-Ser(GCT)" } ,
                          location
                            int {
                              from 88861 ,
                              to 88948 ,
                              strand plus ,
                              id
                                local
                                  str "Toona" } } ,
                        {
                          data
                            rna {
                              type tRNA ,
                              ext
                                tRNA {
                                  aa
                                    ncbieaa 83 } } ,
                          location
                            int {
                              from 88861 ,
                              to 88948 ,
                              strand plus ,
                              id
                                local
                                  str "Toona" } } ,
                        {
                          data
                            gene {
                              locus "tRNA-Phe(GAA)" } ,
                          location
                            int {
                              from 89311 ,
                              to 89384 ,
                              strand plus ,
                              id
                                local
                                  str "Toona" } } ,
                        {
                          data
                            rna {
                              type tRNA ,
                              ext
                                tRNA {
                                  aa
                                    ncbieaa 70 } } ,
                          location
                            int {
                              from 89311 ,
                              to 89384 ,
                              strand plus ,
                              id
                                local
                                  str "Toona" } } ,
                        {
                          data
                            gene {
                              locus "rpl5" } ,
                          location
                            int {
                              from 89585 ,
                              to 90139 ,
                              strand plus ,
                              id
                                local
                                  str "Toona" } } ,
                        {
                          data
                            gene {
                              locus "rps14" } ,
                          location
                            int {
                              from 90141 ,
                              to 90445 ,
                              strand plus ,
                              id
                                local
                                  str "Toona" } } ,
                        {
                          data
                            imp {
                              key "exon" } ,
                          location
                            int {
                              from 90141 ,
                              to 90224 ,
                              strand plus ,
                              id
                                local
                                  str "Toona" } ,
                          qual {
                            {
                              qual "number" ,
                              val "1" } } } ,
                        {
                          data
                            imp {
                              key "exon" } ,
                          location
                            int {
                              from 90221 ,
                              to 90445 ,
                              strand plus ,
                              id
                                local
                                  str "Toona" } ,
                          qual {
                            {
                              qual "number" ,
                              val "2" } } } ,
                        {
                          data
                            gene {
                              locus "tRNA-Pro(CGG)" } ,
                          location
                            int {
                              from 100619 ,
                              to 100692 ,
                              strand plus ,
                              id
                                local
                                  str "Toona" } } ,
                        {
                          data
                            rna {
                              type tRNA ,
                              ext
                                tRNA {
                                  aa
                                    ncbieaa 80 } } ,
                          location
                            int {
                              from 100619 ,
                              to 100692 ,
                              strand plus ,
                              id
                                local
                                  str "Toona" } } ,
                        {
                          data
                            imp {
                              key "exon" } ,
                          location
                            int {
                              from 102688 ,
                              to 102945 ,
                              strand minus ,
                              id
                                local
                                  str "Toona" } ,
                          qual {
                            {
                              qual "number" ,
                              val "5" } } ,
                          xref {
                            {
                              data
                                gene {
                                  locus "nad1" } } } } ,
                        {
                          data
                            gene {
                              locus "sdh3" } ,
                          location
                            int {
                              from 116542 ,
                              to 116916 ,
                              strand plus ,
                              id
                                local
                                  str "Toona" } } ,
                        {
                          data
                            gene {
                              locus "nad2" } ,
                          location
                            mix {
                              int {
                                from 117523 ,
                                to 119271 ,
                                strand plus ,
                                id
                                  local
                                    str "Toona" } ,
                              int {
                                from 509967 ,
                                to 514985 ,
                                strand minus ,
                                id
                                  local
                                    str "Toona" } } } ,
                        {
                          data
                            imp {
                              key "exon" } ,
                          location
                            int {
                              from 117523 ,
                              to 117675 ,
                              strand plus ,
                              id
                                local
                                  str "Toona" } ,
                          qual {
                            {
                              qual "number" ,
                              val "1" } } } ,
                        {
                          data
                            imp {
                              key "intron" } ,
                          location
                            int {
                              from 117676 ,
                              to 118878 ,
                              strand plus ,
                              id
                                local
                                  str "Toona" } ,
                          qual {
                            {
                              qual "number" ,
                              val "1" } } } ,
                        {
                          data
                            imp {
                              key "exon" } ,
                          location
                            int {
                              from 118879 ,
                              to 119271 ,
                              strand plus ,
                              id
                                local
                                  str "Toona" } ,
                          qual {
                            {
                              qual "number" ,
                              val "2" } } } ,
                        {
                          data
                            imp {
                              key "intron" } ,
                          location
                            int {
                              from 119272 ,
                              to 126801 ,
                              strand plus ,
                              id
                                local
                                  str "Toona" } ,
                          qual {
                            {
                              qual "number" ,
                              val "2" } } ,
                          xref {
                            {
                              data
                                gene {
                                  locus "nad2" } } } } ,
                        {
                          data
                            gene {
                              locus "tRNA-Met(CAT)" } ,
                          location
                            int {
                              from 126802 ,
                              to 126878 ,
                              strand plus ,
                              id
                                local
                                  str "Toona" } } ,
                        {
                          data
                            rna {
                              type tRNA ,
                              ext
                                tRNA {
                                  aa
                                    ncbieaa 77 } } ,
                          location
                            int {
                              from 126802 ,
                              to 126878 ,
                              strand plus ,
                              id
                                local
                                  str "Toona" } } ,
                        {
                          data
                            gene {
                              locus "tRNA-Ser(GGA)" } ,
                          location
                            int {
                              from 149903 ,
                              to 149984 ,
                              strand minus ,
                              id
                                local
                                  str "Toona" } } ,
                        {
                          data
                            rna {
                              type tRNA ,
                              ext
                                tRNA {
                                  aa
                                    ncbieaa 83 } } ,
                          location
                            int {
                              from 149903 ,
                              to 149984 ,
                              strand minus ,
                              id
                                local
                                  str "Toona" } } ,
                        {
                          data
                            imp {
                              key "exon" } ,
                          location
                            int {
                              from 151317 ,
                              to 151712 ,
                              strand minus ,
                              id
                                local
                                  str "Toona" } ,
                          qual {
                            {
                              qual "number" ,
                              val "3" } } ,
                          xref {
                            {
                              data
                                gene {
                                  locus "nad5" } } } } ,
                        {
                          data
                            imp {
                              key "intron" } ,
                          location
                            int {
                              from 150261 ,
                              to 151316 ,
                              strand minus ,
                              id
                                local
                                  str "Toona" } ,
                          qual {
                            {
                              qual "number" ,
                              val "3" } } ,
                          xref {
                            {
                              data
                                gene {
                                  locus "nad5" } } } } ,
                        {
                          data
                            imp {
                              key "exon" } ,
                          location
                            int {
                              from 150111 ,
                              to 150260 ,
                              strand minus ,
                              id
                                local
                                  str "Toona" } ,
                          qual {
                            {
                              qual "number" ,
                              val "4" } } ,
                          xref {
                            {
                              data
                                gene {
                                  locus "nad5" } } } } ,
                        {
                          data
                            gene {
                              locus "tRNA-Ala(GGC)" } ,
                          location
                            int {
                              from 153434 ,
                              to 153520 ,
                              strand minus ,
                              id
                                local
                                  str "Toona" } } ,
                        {
                          data
                            rna {
                              type tRNA ,
                              ext
                                tRNA {
                                  aa
                                    ncbieaa 65 } } ,
                          location
                            int {
                              from 153434 ,
                              to 153520 ,
                              strand minus ,
                              id
                                local
                                  str "Toona" } } ,
                        {
                          data
                            gene {
                              locus "rps4" } ,
                          location
                            int {
                              from 169749 ,
                              to 170807 ,
                              strand plus ,
                              id
                                local
                                  str "Toona" } } ,
                        {
                          data
                            gene {
                              locus "nad6" } ,
                          location
                            int {
                              from 171489 ,
                              to 172106 ,
                              strand plus ,
                              id
                                local
                                  str "Toona" } } ,
                        {
                          data
                            gene {
                              locus "tRNA-Gln(TTG)" } ,
                          location
                            int {
                              from 173483 ,
                              to 173554 ,
                              strand minus ,
                              id
                                local
                                  str "Toona" } } ,
                        {
                          data
                            rna {
                              type tRNA ,
                              ext
                                tRNA {
                                  aa
                                    ncbieaa 81 } } ,
                          location
                            int {
                              from 173483 ,
                              to 173554 ,
                              strand minus ,
                              id
                                local
                                  str "Toona" } } ,
                        {
                          data
                            gene {
                              locus "tRNA-Gly(GCC)" } ,
                          location
                            int {
                              from 177043 ,
                              to 177116 ,
                              strand plus ,
                              id
                                local
                                  str "Toona" } } ,
                        {
                          data
                            rna {
                              type tRNA ,
                              ext
                                tRNA {
                                  aa
                                    ncbieaa 71 } } ,
                          location
                            int {
                              from 177043 ,
                              to 177116 ,
                              strand plus ,
                              id
                                local
                                  str "Toona" } } ,
                        {
                          data
                            gene {
                              locus "atp6" } ,
                          location
                            int {
                              from 181731 ,
                              to 182450 ,
                              strand plus ,
                              id
                                local
                                  str "Toona" } } ,
                        {
                          data
                            gene {
                              locus "tRNA-Asp(GTC)" } ,
                          location
                            int {
                              from 200722 ,
                              to 200795 ,
                              strand minus ,
                              id
                                local
                                  str "Toona" } } ,
                        {
                          data
                            rna {
                              type tRNA ,
                              ext
                                tRNA {
                                  aa
                                    ncbieaa 68 } } ,
                          location
                            int {
                              from 200722 ,
                              to 200795 ,
                              strand minus ,
                              id
                                local
                                  str "Toona" } } ,
                        {
                          data
                            gene {
                              locus "nad4" } ,
                          location
                            int {
                              from 204148 ,
                              to 209889 ,
                              strand plus ,
                              id
                                local
                                  str "Toona" } } ,
                        {
                          data
                            imp {
                              key "exon" } ,
                          location
                            int {
                              from 204148 ,
                              to 204606 ,
                              strand plus ,
                              id
                                local
                                  str "Toona" } ,
                          qual {
                            {
                              qual "number" ,
                              val "1" } } } ,
                        {
                          data
                            imp {
                              key "intron" } ,
                          location
                            int {
                              from 204607 ,
                              to 206037 ,
                              strand plus ,
                              id
                                local
                                  str "Toona" } ,
                          qual {
                            {
                              qual "number" ,
                              val "1" } } } ,
                        {
                          data
                            imp {
                              key "exon" } ,
                          location
                            int {
                              from 206038 ,
                              to 206973 ,
                              strand plus ,
                              id
                                local
                                  str "Toona" } ,
                          qual {
                            {
                              qual "number" ,
                              val "2" } } } ,
                        {
                          data
                            imp {
                              key "intron" } ,
                          location
                            int {
                              from 206974 ,
                              to 209757 ,
                              strand plus ,
                              id
                                local
                                  str "Toona" } ,
                          qual {
                            {
                              qual "number" ,
                              val "2" } } } ,
                        {
                          data
                            imp {
                              key "exon" } ,
                          location
                            int {
                              from 209758 ,
                              to 209847 ,
                              strand plus ,
                              id
                                local
                                  str "Toona" } ,
                          qual {
                            {
                              qual "number" ,
                              val "3" } } } ,
                        {
                          data
                            gene {
                              locus "tRNA-Met(CAT)" } ,
                          location
                            int {
                              from 213728 ,
                              to 213800 ,
                              strand plus ,
                              id
                                local
                                  str "Toona" } } ,
                        {
                          data
                            rna {
                              type tRNA ,
                              ext
                                tRNA {
                                  aa
                                    ncbieaa 77 } } ,
                          location
                            int {
                              from 213728 ,
                              to 213800 ,
                              strand plus ,
                              id
                                local
                                  str "Toona" } } ,
                        {
                          data
                            gene {
                              locus "cox2" } ,
                          location
                            int {
                              from 238463 ,
                              to 241201 ,
                              strand minus ,
                              id
                                local
                                  str "Toona" } } ,
                        {
                          data
                            imp {
                              key "exon" } ,
                          location
                            int {
                              from 240503 ,
                              to 241201 ,
                              strand minus ,
                              id
                                local
                                  str "Toona" } ,
                          qual {
                            {
                              qual "number" ,
                              val "1" } } } ,
                        {
                          data
                            imp {
                              key "intron" } ,
                          location
                            int {
                              from 238547 ,
                              to 240502 ,
                              strand minus ,
                              id
                                local
                                  str "Toona" } ,
                          qual {
                            {
                              qual "number" ,
                              val "1" } } } ,
                        {
                          data
                            imp {
                              key "exon" } ,
                          location
                            int {
                              from 238463 ,
                              to 238546 ,
                              strand minus ,
                              id
                                local
                                  str "Toona" } ,
                          qual {
                            {
                              qual "number" ,
                              val "2" } } } ,
                        {
                          data
                            gene {
                              locus "cob" } ,
                          location
                            int {
                              from 250976 ,
                              to 252157 ,
                              strand plus ,
                              id
                                local
                                  str "Toona" } } ,
                        {
                          data
                            gene {
                              locus "rps1" } ,
                          location
                            int {
                              from 278349 ,
                              to 278954 ,
                              strand minus ,
                              id
                                local
                                  str "Toona" } } ,
                        {
                          data
                            gene {
                              locus "rpl16" } ,
                          location
                            int {
                              from 283081 ,
                              to 283638 ,
                              strand minus ,
                              id
                                local
                                  str "Toona" } } ,
                        {
                          data
                            gene {
                              locus "rps3" } ,
                          location
                            int {
                              from 283487 ,
                              to 285178 ,
                              strand minus ,
                              id
                                local
                                  str "Toona" } } ,
                        {
                          data
                            gene {
                              locus "tRNA-Leu(CAG)" } ,
                          location
                            int {
                              from 294703 ,
                              to 294775 ,
                              strand minus ,
                              id
                                local
                                  str "Toona" } } ,
                        {
                          data
                            rna {
                              type tRNA ,
                              ext
                                tRNA {
                                  aa
                                    ncbieaa 76 } } ,
                          location
                            int {
                              from 294703 ,
                              to 294775 ,
                              strand minus ,
                              id
                                local
                                  str "Toona" } } ,
                        {
                          data
                            gene {
                              locus "tRNA-Met(CAT)" } ,
                          location
                            int {
                              from 305672 ,
                              to 305743 ,
                              strand minus ,
                              id
                                local
                                  str "Toona" } } ,
                        {
                          data
                            rna {
                              type tRNA ,
                              ext
                                tRNA {
                                  aa
                                    ncbieaa 77 } } ,
                          location
                            int {
                              from 305672 ,
                              to 305743 ,
                              strand minus ,
                              id
                                local
                                  str "Toona" } } ,
                        {
                          data
                            gene {
                              locus "26S-rRNA" } ,
                          location
                            int {
                              from 305786 ,
                              to 308901 ,
                              strand minus ,
                              id
                                local
                                  str "Toona" } } ,
                        {
                          data
                            rna {
                              type rRNA ,
                              ext
                                name "26S ribosomal RNA" } ,
                          location
                            int {
                              from 305786 ,
                              to 308901 ,
                              strand minus ,
                              id
                                local
                                  str "Toona" } } ,
                        {
                          data
                            gene {
                              locus "rpl2" } ,
                          location
                            int {
                              from 329326 ,
                              to 330372 ,
                              strand plus ,
                              id
                                local
                                  str "Toona" } } ,
                        {
                          data
                            gene {
                              locus "nad7" } ,
                          location
                            int {
                              from 330961 ,
                              to 337454 ,
                              strand plus ,
                              id
                                local
                                  str "Toona" } } ,
                        {
                          data
                            imp {
                              key "exon" } ,
                          location
                            int {
                              from 330961 ,
                              to 331107 ,
                              strand plus ,
                              id
                                local
                                  str "Toona" } ,
                          qual {
                            {
                              qual "number" ,
                              val "1" } } } ,
                        {
                          data
                            imp {
                              key "intron" } ,
                          location
                            int {
                              from 331108 ,
                              to 331991 ,
                              strand plus ,
                              id
                                local
                                  str "Toona" } ,
                          qual {
                            {
                              qual "number" ,
                              val "1" } } } ,
                        {
                          data
                            imp {
                              key "exon" } ,
                          location
                            int {
                              from 331992 ,
                              to 332060 ,
                              strand plus ,
                              id
                                local
                                  str "Toona" } ,
                          qual {
                            {
                              qual "number" ,
                              val "2" } } } ,
                        {
                          data
                            imp {
                              key "intron" } ,
                          location
                            int {
                              from 332061 ,
                              to 333608 ,
                              strand plus ,
                              id
                                local
                                  str "Toona" } ,
                          qual {
                            {
                              qual "number" ,
                              val "2" } } } ,
                        {
                          data
                            imp {
                              key "exon" } ,
                          location
                            int {
                              from 333609 ,
                              to 334073 ,
                              strand plus ,
                              id
                                local
                                  str "Toona" } ,
                          qual {
                            {
                              qual "number" ,
                              val "3" } } } ,
                        {
                          data
                            imp {
                              key "intron" } ,
                          location
                            int {
                              from 334074 ,
                              to 335127 ,
                              strand plus ,
                              id
                                local
                                  str "Toona" } ,
                          qual {
                            {
                              qual "number" ,
                              val "3" } } } ,
                        {
                          data
                            imp {
                              key "exon" } ,
                          location
                            int {
                              from 335128 ,
                              to 335373 ,
                              strand plus ,
                              id
                                local
                                  str "Toona" } ,
                          qual {
                            {
                              qual "number" ,
                              val "4" } } } ,
                        {
                          data
                            imp {
                              key "intron" } ,
                          location
                            int {
                              from 335374 ,
                              to 337193 ,
                              strand plus ,
                              id
                                local
                                  str "Toona" } ,
                          qual {
                            {
                              qual "number" ,
                              val "4" } } } ,
                        {
                          data
                            imp {
                              key "exon" } ,
                          location
                            int {
                              from 337194 ,
                              to 337454 ,
                              strand plus ,
                              id
                                local
                                  str "Toona" } ,
                          qual {
                            {
                              qual "number" ,
                              val "5" } } } ,
                        {
                          data
                            imp {
                              key "exon" } ,
                          location
                            int {
                              from 367489 ,
                              to 367581 ,
                              strand plus ,
                              id
                                local
                                  str "Toona" } ,
                          qual {
                            {
                              qual "number" ,
                              val "2" } } } ,
                        {
                          data
                            imp {
                              key "intron" } ,
                          location
                            int {
                              from 367582 ,
                              to 369013 ,
                              strand plus ,
                              id
                                local
                                  str "Toona" } ,
                          qual {
                            {
                              qual "number" ,
                              val "2" } } } ,
                        {
                          data
                            imp {
                              key "exon" } ,
                          location
                            int {
                              from 369014 ,
                              to 369193 ,
                              strand plus ,
                              id
                                local
                                  str "Toona" } ,
                          qual {
                            {
                              qual "number" ,
                              val "3" } } } ,
                        {
                          data
                            imp {
                              key "intron" } ,
                          location
                            int {
                              from 369194 ,
                              to 384389 ,
                              strand plus ,
                              id
                                local
                                  str "Toona" } ,
                          qual {
                            {
                              qual "number" ,
                              val "3" } } ,
                          xref {
                            {
                              data
                                gene {
                                  locus "nad1" } } } } ,
                        {
                          data
                            gene {
                              locus "tRNA-Ile(TAT)" } ,
                          location
                            int {
                              from 384390 ,
                              to 384462 ,
                              strand minus ,
                              id
                                local
                                  str "Toona" } } ,
                        {
                          data
                            rna {
                              type tRNA ,
                              ext
                                tRNA {
                                  aa
                                    ncbieaa 73 } } ,
                          location
                            int {
                              from 384390 ,
                              to 384462 ,
                              strand minus ,
                              id
                                local
                                  str "Toona" } } ,
                        {
                          data
                            gene {
                              locus "rpl10" } ,
                          location
                            int {
                              from 384635 ,
                              to 385123 ,
                              strand plus ,
                              id
                                local
                                  str "Toona" } } ,
                        {
                          data
                            gene {
                              locus "tRNA-His(GTG)" } ,
                          location
                            int {
                              from 398283 ,
                              to 398357 ,
                              strand minus ,
                              id
                                local
                                  str "Toona" } } ,
                        {
                          data
                            rna {
                              type tRNA ,
                              ext
                                tRNA {
                                  aa
                                    ncbieaa 72 } } ,
                          location
                            int {
                              from 398283 ,
                              to 398357 ,
                              strand minus ,
                              id
                                local
                                  str "Toona" } } ,
                        {
                          data
                            gene {
                              locus "tRNA-Trp(CCA)" } ,
                          location
                            int {
                              from 411033 ,
                              to 411106 ,
                              strand minus ,
                              id
                                local
                                  str "Toona" } } ,
                        {
                          data
                            rna {
                              type tRNA ,
                              ext
                                tRNA {
                                  aa
                                    ncbieaa 87 } } ,
                          location
                            int {
                              from 411033 ,
                              to 411106 ,
                              strand minus ,
                              id
                                local
                                  str "Toona" } } ,
                        {
                          data
                            gene {
                              locus "tRNA-Pro(TGG)" } ,
                          location
                            int {
                              from 411264 ,
                              to 411340 ,
                              strand plus ,
                              id
                                local
                                  str "Toona" } } ,
                        {
                          data
                            rna {
                              type tRNA ,
                              ext
                                tRNA {
                                  aa
                                    ncbieaa 80 } } ,
                          location
                            int {
                              from 411264 ,
                              to 411340 ,
                              strand plus ,
                              id
                                local
                                  str "Toona" } } ,
                        {
                          data
                            gene {
                              locus "nad9" } ,
                          location
                            int {
                              from 412102 ,
                              to 412674 ,
                              strand minus ,
                              id
                                local
                                  str "Toona" } } ,
                        {
                          data
                            gene {
                              locus "ccmFC" } ,
                          location
                            int {
                              from 429790 ,
                              to 432085 ,
                              strand minus ,
                              id
                                local
                                  str "Toona" } } ,
                        {
                          data
                            imp {
                              key "exon" } ,
                          location
                            int {
                              from 431309 ,
                              to 432085 ,
                              strand minus ,
                              id
                                local
                                  str "Toona" } ,
                          qual {
                            {
                              qual "number" ,
                              val "1" } } } ,
                        {
                          data
                            imp {
                              key "intron" } ,
                          location
                            int {
                              from 430357 ,
                              to 431308 ,
                              strand minus ,
                              id
                                local
                                  str "Toona" } ,
                          qual {
                            {
                              qual "number" ,
                              val "1" } } } ,
                        {
                          data
                            imp {
                              key "exon" } ,
                          location
                            int {
                              from 429790 ,
                              to 430356 ,
                              strand minus ,
                              id
                                local
                                  str "Toona" } ,
                          qual {
                            {
                              qual "number" ,
                              val "2" } } } ,
                        {
                          data
                            gene {
                              locus "mttb" } ,
                          location
                            int {
                              from 453456 ,
                              to 454241 ,
                              strand plus ,
                              id
                                local
                                  str "Toona" } } ,
                        {
                          data
                            gene {
                              locus "sdh4" } ,
                          location
                            int {
                              from 462087 ,
                              to 462512 ,
                              strand minus ,
                              id
                                local
                                  str "Toona" } } ,
                        {
                          data
                            gene {
                              locus "cox3" } ,
                          location
                            int {
                              from 462440 ,
                              to 463237 ,
                              strand minus ,
                              id
                                local
                                  str "Toona" } } ,
                        {
                          data
                            gene {
                              locus "atp8" } ,
                          location
                            int {
                              from 464008 ,
                              to 464493 ,
                              strand minus ,
                              id
                                local
                                  str "Toona" } } ,
                        {
                          data
                            gene {
                              locus "tRNA-Glu(TTC)" } ,
                          location
                            int {
                              from 471401 ,
                              to 471471 ,
                              strand plus ,
                              id
                                local
                                  str "Toona" } } ,
                        {
                          data
                            rna {
                              type tRNA ,
                              ext
                                tRNA {
                                  aa
                                    ncbieaa 69 } } ,
                          location
                            int {
                              from 471401 ,
                              to 471471 ,
                              strand plus ,
                              id
                                local
                                  str "Toona" } } ,
                        {
                          data
                            gene {
                              locus "tRNA-Thr(TGT)" } ,
                          location
                            int {
                              from 471494 ,
                              to 471574 ,
                              strand plus ,
                              id
                                local
                                  str "Toona" } } ,
                        {
                          data
                            rna {
                              type tRNA ,
                              ext
                                tRNA {
                                  aa
                                    ncbieaa 84 } } ,
                          location
                            int {
                              from 471494 ,
                              to 471574 ,
                              strand plus ,
                              id
                                local
                                  str "Toona" } } ,
                        {
                          data
                            gene {
                              locus "nad4l" } ,
                          location
                            int {
                              from 478549 ,
                              to 478851 ,
                              strand minus ,
                              id
                                local
                                  str "Toona" } } ,
                        {
                          data
                            gene {
                              locus "tRNA-Leu(GAG)" } ,
                          location
                            int {
                              from 503464 ,
                              to 503538 ,
                              strand minus ,
                              id
                                local
                                  str "Toona" } } ,
                        {
                          data
                            rna {
                              type tRNA ,
                              ext
                                tRNA {
                                  aa
                                    ncbieaa 76 } } ,
                          location
                            int {
                              from 503464 ,
                              to 503538 ,
                              strand minus ,
                              id
                                local
                                  str "Toona" } } ,
                        {
                          data
                            imp {
                              key "exon" } ,
                          location
                            int {
                              from 514827 ,
                              to 514985 ,
                              strand minus ,
                              id
                                local
                                  str "Toona" } ,
                          qual {
                            {
                              qual "number" ,
                              val "3" } } ,
                          xref {
                            {
                              data
                                gene {
                                  locus "nad2" } } } } ,
                        {
                          data
                            imp {
                              key "intron" } ,
                          location
                            int {
                              from 512238 ,
                              to 514826 ,
                              strand minus ,
                              id
                                local
                                  str "Toona" } ,
                          qual {
                            {
                              qual "number" ,
                              val "3" } } ,
                          xref {
                            {
                              data
                                gene {
                                  locus "nad2" } } } } ,
                        {
                          data
                            imp {
                              key "exon" } ,
                          location
                            int {
                              from 511665 ,
                              to 512237 ,
                              strand minus ,
                              id
                                local
                                  str "Toona" } ,
                          qual {
                            {
                              qual "number" ,
                              val "4" } } ,
                          xref {
                            {
                              data
                                gene {
                                  locus "nad2" } } } } ,
                        {
                          data
                            imp {
                              key "intron" } ,
                          location
                            int {
                              from 510156 ,
                              to 511664 ,
                              strand minus ,
                              id
                                local
                                  str "Toona" } ,
                          qual {
                            {
                              qual "number" ,
                              val "4" } } ,
                          xref {
                            {
                              data
                                gene {
                                  locus "nad2" } } } } ,
                        {
                          data
                            imp {
[truncated: 103,441 more chars]
