# Supplementary material for: Sequencing and analysis of the complete mitochondrial genomes of Toona sinensis and Toona ciliata reveal evolutionary features of Toona
Source: BMC Genomics. 2023 Feb 1;24:58. doi: 10.1186/s12864-023-09150-6 (PMC9893635; doi:10.1186/s12864-023-09150-6)
Supplement: Supplementary file 10 — Additional file 10. [file 12864_2023_9150_MOESM10_ESM.sqn]

Seq-submit ::= {
  sub {
    contact {
      contact {
        name
          name {
            last "Zhou" ,
            first "W" ,
            initials "Wei" } ,
        affil
          std {
            affil "South China Agricultural University" ,
            div "College of Forestry Science and Landscape Architecture" ,
            city "Guangzhou" ,
            sub "Guangdong" ,
            country "China" ,
            street "No.483, Wushan Road, Tianhe District" ,
            email "wzhou@scau.edu.cn" ,
            postal-code "510642" } } } ,
    cit {
      authors {
        names
          std {
            {
              name
                name {
                  last "Zhou" ,
                  first "W" ,
                  initials "Wei." } } ,
            {
              name
                name {
                  last "Chen" ,
                  first "X" ,
                  initials "Xiaoyang." } } ,
            {
              name
                name {
                  last "Hu" ,
                  first "X" ,
                  initials "Xinsheng." } } ,
            {
              name
                name {
                  last "Li" ,
                  first "P" ,
                  initials "Pei." } } ,
            {
              name
                name {
                  last "Hu" ,
                  first "Y" ,
                  initials "Ying." } } } ,
        affil
          std {
            affil "South China Agricultural University" ,
            div "College of Forestry Science and Landscape Architecture" ,
            city "Guangzhou" ,
            sub "Guangdong" ,
            country "China" ,
            street "No.483, Wushan Road, Tianhe District" ,
            postal-code "510642" } } ,
      date
        std {
          year 2017 ,
          month 12 ,
          day 26 } } ,
    subtype new ,
    tool "tbl2asn 20.0 - LINUX UNIX" } ,
  data
    entrys {
      set {
        class genbank ,
        seq-set {
          set {
            class nuc-prot ,
            descr {
              source {
                genome mitochondrion ,
                org {
                  taxname "Toona ciliata Roem" ,
                  orgname {
                    lineage "Eukaryota; Viridiplantae; Streptophyta;
 Streptophytina; Embryophyta; Tracheophyta; Euphyllophyta; Spermatophyta;
 Magnoliophyta; Mesangiospermae; eudicotyledons; Gunneridae; Pentapetalae;
 rosids; malvids; Sapindales; Meliaceae; Toona." ,
                    mgcode 1 } } } ,
              pub {
                pub {
                  gen {
                    cit "Unpublished" ,
                    authors {
                      names
                        std {
                          {
                            name
                              name {
                                last "Zhou" ,
                                first "W" ,
                                initials "Wei." } } ,
                          {
                            name
                              name {
                                last "Chen" ,
                                first "X" ,
                                initials "Xiaoyang." } } ,
                          {
                            name
                              name {
                                last "Hu" ,
                                first "X" ,
                                initials "Xinsheng." } } ,
                          {
                            name
                              name {
                                last "Li" ,
                                first "P" ,
                                initials "Pei." } } ,
                          {
                            name
                              name {
                                last "Hu" ,
                                first "Y" ,
                                initials "Ying." } } } ,
                      affil
                        std {
                          affil "South China Agricultural University" ,
                          div "College of Forestry Science and Landscape
 Architecture" ,
                          city "Guangzhou" ,
                          sub "Guangdong" ,
                          country "China" ,
                          street "No.483, Wushan Road, Tianhe District" ,
                          postal-code "510642" } } ,
                    title "Toona ciliata Roem mitochondrion, complete genome" } } } ,
              user {
                type
                  str "NcbiCleanup" ,
                data {
                  {
                    label
                      str "method" ,
                    data
                      str "SequinCleanup" } ,
                  {
                    label
                      str "version" ,
                    data
                      int 7 } ,
                  {
                    label
                      str "month" ,
                    data
                      int 12 } ,
                  {
                    label
                      str "day" ,
                    data
                      int 26 } ,
                  {
                    label
                      str "year" ,
                    data
                      int 2017 } } } ,
              create-date
                std {
                  year 2017 ,
                  month 12 ,
                  day 26 } } ,
            seq-set {
              seq {
                id {
                  local
                    str "Toona" } ,
                descr {
                  title "Toona ciliata Roem mitochondrion, complete genome" ,
                  molinfo {
                    biomol genomic ,
                    tech standard ,
                    completeness complete } } ,
                inst {
                  repr raw ,
                  mol dna ,
                  length 683000 ,
                  topology circular ,
                  seq-data
                    ncbi2na '3840D6B58E9EF751C14428CCA87733F4DF6B94F9E8B8EA44E
7DD2C78F6CE83C9195698D03DFAEA0D341FCC3BFC3069D19FFF0E37FFCEBCE5A638CAE8DEB0FAD
EF58F78CAE45E13A4FD463C0C33F4F7AFBE5142DDF9D73C27497CB20BAB2691EAE86B73595F0BA
CF1494F7A2892F8F490FDCB7D3737AEFD353FCAF7343FCC10437504E6E85E838739323455CFEEE
B5BDCB8493D51FF3CD1F5AC7A4AA43C53BCF058D807F0C417FDE3567A2AA2154CF3149377FEBFF
6BFC0E95FF48F40DE0C64F99CCE7A87B79F0EB1D71CEF4C2EBFDCB00558DCB403A2CDC2110D24A
C14184C024B72CA05D221C4E64107CD7035F7B8BA727A0F363AE3A0B3D0BCB010A331F77E03C73
A87E08DC61C718CCD41339FAE82CF00E634AE7027CDBCD87130D07EB38F01C383ECF0EB4CF613D
2461C7D07136EDED0B1E8CD5EC3DC5CF11C8E74350FAFE4A3DFE39E3AC53EB3673824D871741C2
CF62C0C301F7108EC8B7CC2B2CFE8A03771FE32CB403AF1CD0EB7B102D8023BCD38E723C7F0342
C7F582D3034618F7D7CF8A0CF12DFC6374093F01784B3D14C093A727F5C840E830BE38CCB517F7
DCF4D67DCF2C82220915E0BF135D3DE5E8D6B34C2D336FD87FF6A005ADF6ACDCA4EBF394E34B32
BBDFA3F7EFEA74D33BF1EEA7C86F8C56E5C7D1649C538D327B551E830037F2FA36714EEAAAF631
0C401153BCFE7B2AF4DFFEF47328A1D1E832D5A40F7A9C84F9DC4E31F3CEEBE44FD4F3B1FDCEA2
5BFF9FCFE4A3F473EAEAC037FADA1315E01FCAD0353FFA347FFDAAF0DE17DFD5393F7CA9FDAB39
46D93D48F35239F19E8E8395F24BFE9DF3335B2FA8F6DBF7DBADB04347D092E80C1008EE750B5F
A9EF8120D41445A0E8EB102D7527FD31FFA207D49CD0A2180273B82C020802B65879C708170481
FF403B8BDC0147EECADAAF883E8A9618A72A573FD490E16B42B4340BAA3D1238F74932088DF042
DE34537320A3E069A3E34D874246CF949F44F10CED5780AD040899757D4470160016855F89E050
4093D4F83E0951F575C80947F5C3E54F81EBA0C4D917F9D1D4E76CF6FDF904957F7F73D4DF1E4A
81E97448934CB4918C95408CB251AC9FEBCF12881B953D39228DC5A8FF61D530E8FDCF32A4A252
80A0BBFC9D80E28F3C77DEDDD52BD4533ECFA5476EB82F43420E93F62ED30B82E29FDD110512A1
E91C3825E173038E3953D6CDE65EEDAFEFADA2BEFBA9C0301C54D58D63DCCDCCB014F07767F097
DD648983E532CD8C2EFF9949480A9FDC2308A9B0A787388C5A49FD2D7293AC273D0020B1E3814D
0D2C25E82A4BFD0909798C1012F2C2B4B6FBE9F293F8E09D1031ABC0815395166B634F3DA37EFF
E55365F5C87202497D763433704C1F97874353233247272C022835343463516142DFF6C8762EAF
F7329C97DDBBB148FCFD1E2255DEC022801261C3E31C0B027A158D85856C83A3FEF4D391320C0E
0BCFEB93274DD5D850F0F1CC330CC33168EA7FFB95CA81A069C7D38C622A0887113A38C2239587
C3E253F130CC1CBAD97D81607108BFC2CD30EAD7EB932DDDCDDB4AF8428E3E36146DE67C8C98EE
D1D0E0D8DCC1320346CCCC362AAFB8A3FABD3D295706165242EFD396F1917FFFF4D88FABEBBD2E
5BAB108D8020E4FA0D89C73AD2E47B88FA23D6C2C1D2E7F708DC22A9FA00200E031810599EB6F1
63F821E804242D038FBDC83AF3D7C7FAB52C820B94262534ED3FE3F6AF200601B13DE3DD1FD9F4
70D3CCA0CA2BFBDF53FC028FD8081FFD394BDFD80A15DF7DFEBFDD7FE3AD47F26D1EC9E5E61A88
243DD492DCFE0F79E35A03D65E0569A4E450A6856A4E03509563565A23D769C8525FC3068D249B
F6E8BE40A03FDCFCF3FAB6CD6DC221FA587D98923C80A96F58C8080CD8279FEB7D8E9CE35A360D
2AA60E22030AD0D77F15154728E75F7B689A15F050CFD1E0350283A0729A26E533398B2CA653DB
0CA0DF7DFC1FD1FFFF2CA03E4C53CE58CC4CCCCA05FAC7FEADF1FEDB37F968AADD2006202A2848
D62BFFB80A8C2A39DF34ED3BCF9C00F00583D773F0ED8F4D447D4F7FB22829C1E7E7A7E89ECE26
B06D46C6BD6E20A9AE8480E97EFB174776DF43AADE77FFFFEA22CE50CE37C38AE6A9FE4DE13DBE
A7D5DF6A25E6D5A5FFEE4301575A5821CBACAEB56689FDA20AB25CBBB09124381669815D2185CD
C23CAAAA35D2CBAE35FD1DF51A11A1E313B160E74C6A02FC7DEADE817AAAF9D42035FDFF7F76D4
74AAAE68445E668F12B86BC420E9AA0B812C56184F4A8E8EC854DA92A30D3D2B5DA20BA614F742
050021E27868255738B478061A7A2A57E3CD0C0A890006A7F9D54550C4338202030AB60BF21674
4B2F71732008D3808A63483AC760D4FC63562FD4844D91F59DAB629E51DAD70868D0208BAA0DDD
9EBFF20F6134A0BBFD114D8584D874D50DFC28223618D50BDFF154F480B7FD65A1876CA2B88295
7C75B5444BB1C73695C52904DC5C4427634A232A28D6120B180F58FBD220C236BDCF0A12B6CF8E
1420020077A27A2082427D06755084922534FBAA2AC0893506409A5FD3D5FBF6DBA44555510915
569D2AA0520065FDBFD557DB695F965F5F04257625D7F9965F5D320965ABE1560A583DCEB22067
B0C30FA94E2217CF0B3E40202A5E78C89EA6A8A631CBCD2B488865E85B09E955F00153C7C30A3F
BC6663396187471EA0DBAB96C89F34C80C4006CD951F5C435A5E05FEACA75928D0410C9E468B1A
C83D56B1AD3DA82D5D62861D5310FFF6A27A209B71AB0245B3533079F945C67594D4F50BF28572
B8CB35634049E182A8E26012A2DC7A1AAF41C9A21DFA049E87082D542E26CF7AA85B4244D690A3
42AA376FBE4C9D2B68906653686F41292DD18DA938BB5A0BED3ECC7556ADA0A69AA828A2847A9A
8DCD24983D54C48C8A65CD00231D60A7DA8D8ADD3C9608215E94351BA5E7E181B4986884DB03EB
59A936630B5DED71C4AE598417F142E6063ED85148D6FADE433D15C951091035DA668330D502C7
5021D023EC0D082BAC215F902F55049328E3D0FDC2264F79520354F639F3C8B728E0CF7C1E1F45
14730DD052E4F270A52C10760306C230A02205456CF7ED0F7AE85F6D6C9B32FECB6B7FA4977977
A8603553FF7E36A1C951B4A83B0FB2B4478C1EF47B7E73781F823DEFEEF5B71645827EEC973982
425C4CAB208DD338083D9FE2F6F7FF4EDFAF44BF3783487089FA4D04090A553E27C972248D802B
766096B55A3AEC235F77F77B82321E7BF3E7F9BB42E623EBE2057D9512E7F4024ADD6FEB7D6EC7
2AF0AE823603A0B4CCC973C3C8C3CFF53D2BF1040104334C220A08DB26C808F277D7D7F7D35C91
CE2388F8D5FFCFF7FFF5ACE59D6624289888102EA7BAE3BC83F9173F7373F2E3CB79CBF7F8DF2D
ADF5FFF3FDF70CBD85CD4800FB697183BAFD8D7F6B8E520B6FD8CC63FCDFBF43FCFCF37F8DE82C
17FF7F5FA92CDDD0423E37BFA3FEB538E97FF3E3FE18FA3F77383A00AAE7FA3EA2C3472E32A400
5AAA0A10280898E5C4F0343E3DB4EB2208006991A16C7627FA343B552090A2CE5E6EFD86204580
0170F49DC6C232502C6BE2436138CCFE7C4F5A982B4C3F92813DCEB7C308A2B22E023F94AEE03D
4FB3D8A2D0A3F9EA0F5A3608229234033AE4800500D8CE0E823977E07EFFF6B4B620141950C89F
253BB21603ADD9825AD568EBB08D73761908C24C2490548BD402CAA30FEEBF03C6F308748090A4
175D90288674FD85C1C77457B6A958B0ABFE9AA0A0425322DFBCF56D65999174F4FF4E0EDB0B80
AEFBC1302FBF8FE525FA5C890E08A1EF6CCB3F84169D309394F019C200497DDB80B574BA3C3EFE
E37F58E02A0A3F4BDDFB428080870B0292106298232487E5D884A04C932A13E75A1CBC2CBEBE40
09F779FA6275DFEBD4DED44F7D5F5352A83DA9F8FBD6ECB63D9D2C57538122D4E276A0882CA97D
AD05088AD495F5E34F483DBE6F7DFD89E34B49F52515050D7BE35E1712071202AB838AC22095DB
59BF6B85288B49688CADEE7F6D2AAC9DB4B14AEF8D2D350088AA778A14BF84DD3D08C8B8B4D4D4
3D73BD122A9580088B8B8038E4711A194FE8571809095627AD6C5023E9F4FE53BE2A748209D3BE
809093B9081434A3103031E2B7D7A3A3E171874FC74A57F74787DF5F4F6882D34A0E814BA02DB3
920882E403A9021821FE8260239163E39DF52549E7BF3E2740BA38888A7FDCE77739CEB7DD0F97
276BD0212E828D4D4D65FDCDD4785E47F5172F4585D18B78FE9DDCFB51428075010751E61E2637
4D8DE17D71DACE82877E1E1DE21D2DF787E8FA4C7AAD0F515CD77E0915E7D7F1B1270AFF0F5C1D
340D0B2121F72B86E95FD784D3445AA359FD00100080A0320925F1DD37FFB60377389E0E3B4762
EF89FD029FFD085350A7F53DE429B322567FDF7D8E24277AE8FF465FD42820F547D022BA8775F5
FE142ABD1FE022A4D8711E217CDD2BF708287470A20D3A72DD361C7601D074C44A828084E087DC
78E589682247A2201FCAB34D5E7D05223AA23A4D824E838943942E775FB79E55DF5D41D409020C
0E0A8B857208B29F5DF13D8F4C7E1DD074CDA24A80828D8F808B1E8C8073ACDCE5E782D273D3F5
2A3A8B821DC72BD2F2A7DFC993272FE09D010612A83ABBD4353BFB8825DEF5CCCEC3EACA842209
283AC50E91F35E3D73EBFB7505A8F26215A1AC7E14E32C268D53E5091E26814D624524D2CBF9FA
FBF2FEBDFDFDDA2C395C2BF8EC2AB408389C245898205B142B8B12A3BAE09316220224780E0533
6251DC42F497C0D7CBD675C95F3318537D7F2FCBE715CEBE2E7FBF672F19989DFDF679F75EBE5F
7FEE7E7CE9295F1E2ABACD66722A7DF7F659F59E7EBBD628BD6A70B18276C7D5DFE80A5F5FD14A
90C099767E7CE0CF3BE8FE83F01C097745249F5D05DBDBDDBDDA97B7E5F5A9DFDFE5FA55254BEF
C26FAD7BAD5D5DDCC24C26632729D34F882902BACE23D240249FC82AB430356F743EF70889A4D5
4DDE9F0B6DF6834C7092ED8776CF31E1DDDDB3DC7787749E29C20250A2E277FFEBD4F28AB8E004
3C08BCF04308F303D50DF7804047EF3FB3030BF4A75048B8BE79D936F780BC18F91A6EACCF3A2E
77396515CD8373BD53B78847D80208090E3D5FFA4D45308305574090A028BF45176D49377FCBD8
8D8C541260A42A40A1122130B24BE4FF47CE0E80A42C98AB32914515BAC88E8A4130830B02BA49
664A357D4AD8894D1F67E8D43C6C2BBA3D2F8D09220242A4C1472C8AC0AC9245DB128F5D7EF40A
714D24CABDF6914CA6AA7D348D8840854329F28EC55F7F612087DC90E675755FF3E433917CECFC
FE631B9531B7F5F7D1578C6A9436316031AD9CE268D0CAFC7A7D3C1E7CFF616B0790FA37D0CA96
4DD8D2F9EA877D772E8FC816A7397740780A0E59C9C0A042339DAABE55D0129CE71F1FFFCA771E
7428B5662F95FC593D2CF0F744CCC3801FD3F6828A0E90B22F547924BF5834A8EF00B119FFB748
3C857FEF16FFE832FAA4022CB557E80EC3030CA79D6276379AF5A42495FD9DBD5FAA7FEAA105EF
5338924A24C0C6E22026E556EF640774EC2A971F57D11CC5F5A2E7CE8335EF8BABF8E7093C3004
312A0A25490FFA755FFDA8C0B06033ACA0F8C031C8CECC2283BA020B801808BEBB646C78C1DCD5
99E02622A1A180739F4547F2EBE069F42717D07CDFDE3E1E7BF539FBFF9475F53216A9E73DF33F
8FE33D8BC57B99CBE1CD433C96161A3A9D5F0A9A274507ABA6E82AA33F273B9AB2279D79D2FA85
547A33513F355C9EF4D5D5536BE2EFF4F557A5F3E80B6A9F55D7FF589FA8BE01C57E5327055240
097373A5FFA5702750271AF0A55250F78B00312F81C8BFD571FBFB38BAA766505F673020E3C9FC
30C2C3C3E9C1097392380A55439F2F303AEA375ABE11C2A282E143A50AB5928AF0010087450E52
A880A67A789249D49D89D1CF17F4A5737CD581472DFC92773D8C8EE8F848F3AB570FA129A72471
C61F4AD702E4E4E2F8BC282ABB7C254EA82C64AA22A8383F3E034334CA5256807750D030CAD071
DAC0AAD0EF67D7EF11335FDFF3D031356544D11D25EB69A7013D3FE00D0C87FD6B4A2EAABDAB99
F7DF5E7AF4A27CA5426B2CBF5CBE8BE911B295A45D6BEBE993DAC093D6727A64C9090809C02524
B0AD6892A93CAB298E967932B8CBA7DA9293D799CA24200E8F6E2E9FEDFDB89B29B292C0A246CE
64AE5A2E0252B9C9CAE6760D5F8B593D6B8928CA35A29B28BD0EF8D039C98918355F9F7DF798C8
DFD773758DF5CFABA359F230BCF4FD3D7DA7F7E05A83814C9DA0681E100A829FC9F18508209E89
2A0A173780A095482B3A3DA0B72FB8F63A2E3AE5DB3884D81A052795B2F46FFC926C9D1DCA59FB
C12AB2177DD7E9F2F61794E50E634411020900082B7FF9903B50FCDAB97389AA3190AF61B2F848
97E0220FDCD3E00D6D5DF3CB803073DE1628828825B89120D0482082B0E0EA728251E3C8026CAA
CD0B333F263374977DD399891A8F2FD2FCBA935DE7E027D29202486A4700A83AAB20175DF7B7AC
32AFD15601E20C8E8FDDB890341D3E881FBCCA6435BA94815E09E1D850C5F17C0393F0C17F7DC2
5495F83D6F5B2F4B5A07523BB0B2694269DED7FD022BCD7DDED567EF2EF328C9D54F42C2D3FD5A
B19AF9EDF7FB257FBF08FAC92D5FFC9145FD7FDF77F4925D436CA52782160C092F42567DE37410
E137418D90D6CA708A0605E017D1F4A20122CD9AA09E23A5BAA8A89EAD6C9D3BD092ABF7195952
831230A0992582B0E43EE83D6F40C83FE94BD0AD2DB89ECA748CB26052080F56CBE0CAAA1BEC07
F5248CB3A0C77CD00624731DFDF2FCA920131D0A06409C15C0CFD33C5D2740AFBF1DA37F7CD026
2A3BAD4340B41B40B28BB3ACCBEFEAB39CDFAECEECB2C9FE9C9CFD582AF262E55DAB89BDF2C78F
8096A8E38F439E881F978B63CD757FD737FF9F7EDFBE725F63ECEBF5F367BED89D4958D5EE376C
7EBBD577FF7BDB5EB3ACEC57F4752A0AF5627E9645035E82E91677A63E9084CD62899E5E0609BA
9B424D0BA29960DBE422AAC709A8D85AD209427A500A4CA9429E27A4A74DD1E3EEE7FCFA307D4D
0A80B91FC9DCF5BF5106EFAFD59D2557011CE9342B6905402ADA97414371F37416371F30AA0251
8336A8045CF3330CAECD72011A9C8B0994267A54F2EAF03D79F97F4FF83E022CB762599DF794E6
0A82368F81A72607415F9A42006180C9D3256AEE9D57F7C7DDF1F3CFCEA3557E955FEB580C96C6
475D4CD51DE8ACA950835CDFFFBE2E82CA0E8BA74E5216888D31F369C9D0D9036A4D54E333D252
7EF2749FB7576A1D84F747CCCA3D4FDB7510BC97B787E4DE2D21534F84B7BA1C981889F82B435E
767D2D74DC4F51F6022F420C005DA37B5D5FDDF4FD0F74F6767F6F7430F4CCCCF0B2FBDDFD3274
27EFA7A15ADEF859F82B79FFDDF9D82ABF297E02217EF8E09C2B8FE3B48E594155BFE5CCC05C97
D0F637E2FAF60BE28F4892341D4AFEBD649F3302C237D18D6BE1D3D3088C281910912988A823C5
F7842A3E9C23F88FF7FEDDD53F7B8500F9FE1F3D8721AA0ADED5F751E8202C8E346CA983834080
A807DD4D520268B87CF837F83222553C148427A288427174480A3860A94BE1924272273805957F
74FC1DB68F38388CF486D27E0A718F5BDF7B72BD7EF90A5ABF29BFCA97F80A85C388E5F01D8ABE
8C2405E94083473F63E09DE59AE150F740F74CC48C2620E57F784A9E6D7460E501F6C9D274DEA3
8509D4A8AFFEBDEABE88E0B00D62FA349FA32A3F6077080A42900E50F7D620D7F34025FBFEA4C1
095E505BE1E9374321DCD8A056BFA7D0F898FD243509A6AE838B575FD407E767F9EBFC87780D8E
FBE9E50E823F8DC8E250149BFEDCCAF5F87D4FD0DF080F260AA8094502097388E8D6A7258BEDAB
DD2A3E9FD29F851F8FA28B817987435F8F52C87E7E0A67DE3DF8DFF7F7F43A42BE1C3780D82FE2
39F84B723FE70280320320A23BE368E75C82082368E090A337E50F2F687D0D20634AF8A0B1C8A0
644E6257D053D46A7E9ED299857F87EBF5FB62D0F6F7D4B3A49EDE99B38AFDAFBD7A92BFE27F80
D56FFE8E55CFF8EF72AE40D8AFF4B0201C94FD273DF8004210ABD82D82DCA0AC64D49E1FE8F62D
E02B79265E3507C8A0EAD836A0BA1D57FF88842049029A0A6EA80808E08A43E7E282BF73DE8359
FE368D28FD2F4FD59DF2BF28FDDF87D772C9CBF22F5CD7279C9EDF7F5CB276BDF2B27D735CF273
C9DB2777DFB27292F2FBD735872CA099A73A070883232269059058E714D67B2FFBFCD67BEEA0C5
E290B2709832A49CB82E08A0222B7D0DF17BA8EB27F1EDDCF72F8B0A0B5D327DCBFB839F03677F
FC3800C6ABFE108EE13D04D236370D528FF77D60D09E41DA38B536893820F0B292BC989A3C00A8
7ED2A22AF5017EE7B979DDF85D020A3A45E983B9BE32DA94D0403C5000CD8F55F233BEDE8D9BBB
FD823E37882EB0D348F20D61AAA383A00597F0862A3A87FD8A5CC039572C7F0E28E3834AE7DA7E
3C60822903FFDDBF3F6184F70FBCBBAE8E20E045E0D3B10EEC7A0B7E61A8807B3343F820B9DBD3
900008BFB8D1748E8BE2B210A00AC6A532F8BA5C4502DDF1A0BD827D4E87271FDC4A67D34207F2
4941C9D43458FB7804036BD83A14282480B2FF753741255ECFA5F158FDD02B3D82E57CED1B293E
8BAE7C9420AC850F97FC49880F838AF6134CAD83FCE73ED4A5F984BA211CFCFE3F40AA33FFD5E7
7D43F743950082F832484E403ABF4FFE1C019928040142F9E391C24829FDDFF289CEDED827BE8F
629CF02B4B108E8D7CFD2763DE892E627931EBAD4ABF8F7FDF4A0A3F0FCDD417FDFF73735F20B2
A42A005C40AE845603D1E0A0832C2C773A80B00CDDF0C08240033C3082800103DC211565E7EA08
28C8F8F45C96A28680A122330243325EF680A0264DD9364C5A3374C5C7E2022CDA3364CD821179
5785ED737C8018CD340004602A33ABFDF167E1F9F729F2A20A99364EAF5017E7FDDC83E20DDD77
8F1000037FFC2003E80BE373A2760F429F9CE2979390B7D0CCC11D700DDF88375F926267BFDDFF
877CA3FD4B20CE2083D2FD3227832927A0B410408DEFF49F59AD83F18D7696EFD4F7873983C174
B9F50FBFCFFFEF543BC8281048A00A795250603E1E0313CFDDAA85395DA88072E38F9A0F5DF6AA
33F7F8820E43F433083F2523D20D04C168DF3A3CD557F55FDDC30C2B09DBE8D55D35D80700008B
FD1DCF6DF7DFCD5CFD49F5DD7D17FF7F7FFF1FFF0A7AD0FD4D57F3F87F5D75D3480E1EF3EBB6C2
9866356BB76D1FE1D56F75DDDBDF4E970030320CDCCD080E822024CD0950EFA8F829F33B2C5F45
EFB76A37E2D7F5DD7E1ECF2CA9BDF4DC0A77D334E07EDC2F01DF7EF9A882BDEB09DB4AE7A6C2CB
075C5BE7027F77F0A58F36F3D09ACD1220DFD7F6D7DE90ABF822A9FAC9CA02C0B4A8A0A67B1CFA
90B26BECB769FDFB27FAA3FFC3FCA3C000029F42742E4278B01FBD27F1E42DC000A8AA40B51D9C
F2767C0DDF4764CB012676572D035237EF5FE62682D2060C58875FDFF19FCF2F3809A367FBFB0E
00A0220A69EC88C8B7F2A43809ACA90B804F737FB4A7C2B02A4E220202E7EFD6A4A0C224A6B0B8
A43D7D6B2E8E7AE0D22D03737FD80988C88949048A4084090BE0DE383401CBF570FC5AB3173091
4BF4094C248F47649329BFC588F4810F91FCD0BE3624A2498F62492FF315E49A7CA68A4714927D
33D23572724AA49F1799DAF533543BA9454F7E0320231235D0EAE8E49005F4B28BD8923D149323
245D952655FD3F62254FF24F2455C735A82B8C5F638CE02D638A4A2A12557832D08922D2424246
42025BEF55E62FBFEFE5F57B673E5E405775FEBE34B41B735FFF7FD79FE022A27641FCF272A59D
91AC2439B1FBD5CBA34407358CAC26BD5F770CA92A78D7B379F5A97D5F5F7AA1FAFA301B7A0E89
41E1795E7EBE0F771E8E8F8CBC7E1681F570933837857FFF2DD7D7033AFB20956A141E1F05BF7D
607C7C7C03C02C02C020257DE7E3E968CB80E8309C97B7D879EBD0E123CA3AAAF757D8D635FDEE
153ADE80E07CFB77DB77E5FE0BDA33D63809E3DDFDED5D94D88A08B67373735331B34103BAF52A
36B63E55D14927228A201838ED5A5EA45CD25273D5DDF59D2217E0BA26E8F617DEF5DD3657D5ED
A361C8EAD855220ABE32882D755C2FEBFBABACB7C7A3EB174F89E6B0BC2BFB7751AFE57B2F3A55
0099E7272D02B0F2A67F787F8FC45E8359E95336320242AB0AB29BEFC9D00A9D08C266331997F8
643430A9DA7F6A028EB0A2CF7BDE5FFFDFBCD249566E0FD5DDFDDDF4F511E077FD7FFFDE7E40D6
47F95EF3FDFA93311F9EF33E1EFF7DD8F2492404346FF879FD67FD5DFDF7FE7F5DF7F9F9DFAE7B
BBD7FBDF3F31D7FF6DFBFBDE724939117FEF73C124C4C7E7E7BFFFDEFEF7EAEFFBFE753C4DC3A4
922AC7D10134EFD1D00D5DDC34590382EF6BF7650384094A5E40FBD74D9003B010FF7902B74A4B
D2FBD7A8A02080B6983032B43FE81848D4311AE3E809C10637EF277E9EE03D4E895EFCB0A6F065
25CFFA382DE43FA813B4363ECF5669FE5DCA37340D092C8CD749484A887E24C0E5E330D048EDB3
EA589F834C5051F51CE44EE99138467E51D03A042102E3537FE9E87825A0C6278D02D48D7E40E2
07E20822106D7D4BDC7438A090849F90E0C154E4D10CF825D657FE9C8A53E35FC50D310748BA08
A0A0EAA7C05A56FE774FBA825034C5BA363BEA07D1A405238DF542D4E80A00A80C2564C649EC80
25073D45E2F82424D034018188F76083C9D0F717C8008D08D63B77DF7422151DE50E592B37D117
0B42C205D5F2BEF876A27D8144E96AD07861F77CDFD018ED2C3BF43E57E70EB8077D7E0CA08B74
7D7DEBDDFD42BFD4EE5EAF230017DFF253F78037443B33BF7F5F7CFBB7F4A1ACE20FA76E0620A0
F87CF231EB02FFA90E49F7135BD74D7D45DC0821F5BBFA4426DCA027281D2C5C16A5C3279F336F
3DFE15F0682A20A088ACF0411C086FD17F1C860E579F402D5999C999C69F4082678006031C999B
1DF7998769AF88F437418B1F37F38061E317B2DEDE5D223E92E6A87B3A3C6EC272AB4B722321EE
572D9A26738ABA08BF202C2DDDDDDAC2A2DF29DA96BC854CAF48BA198B5CDF9F8583A3F65E562D
C3B35C775E6AF7A0881F3E8FFCAE88A875ED931D9B717D57CA0FEABC8CD2E2E7FDFD7FAB2F3DEE
C02044BE20808BFC93514AC95851F51092B2A0D648088CEA96DC34014FACA8BFBC285AC24A0BB0
A89A26163E3C20CCBF2D5F6B49DECACA7CA4C8A830CA3A58DEF4D090FFBC43363B655046518BB8
8F3934025238B6FD59F3BAA23D2A5125D414B8C80B85236138D7421860415BE94B04DF8EA20CFA
87D8B7F0F08AA0320E833F4E02EAABD5E42408279CF5DD7A58265F58ABCA342A5950D63822E812
01080051291A816EA0D01490E03C99CFD569574286BF4DD0DD4D97B9EE490493020A1F5CCBCEA0
410EA24926348A505212F865DC25D53E25E3DD54EFAF9D090A7CBD07DF5C1FE5215DF5D42BA05C
0EDCFB43D4C00E8A911468D9EDA0FA00280F7C740A2E2F2A449E5A755493742E3CA6A84A3D8179
2DF4AD3A978E2D850F5DC559F7D57DDFDFD3FEBCE80B80B6FDBF2C62367D11766B9F117765CD82
F7BD00176D6207ECC8828FD59E6492F7D4C507C9E5699E73E930416B114CAFA54152D776C72AFA
7DD92F757F04506B23281607B7461BDC0541D1B147E0DA60416057EA17DF4154A3B8E2D84D8AE5
01875B63089DFA8B4D25EF355A6C5FE35BE262257D446A1D5A3473A587F6DDEF614B6B744B4A4A
7CC53C674624837C9F89717D91175BC77F28A4D6552301C545D92ED5955560F76B9A6BCA4D7C86
022EB7F4A3EB6FBBB4517545CD7113D8D0AFB47982732F0AE46AB7C5B725BEB1D64DF46883D0FD
16AD4EDA2126A92DBC453DB92B671F3984283F6717CA12F22F1E596FC5AA7D4F409F3047DD7FE1
FD4916A4AED21DCC4DBBC51F248B5EEFFC3012D9C557ACEE59FD70DC08CA22455F7560BC6AB4FF
962F5F613AF77426572CC771FBD17BB6BFAAC6B4BD16A28D95D50F60BFFD7A0BF417EF8738412D
98730121D9873A4A9AC6779DDD9855C770D008038BF65FF82652D9B2A616A52962D2029FE38742
BD33CA80A22E2A822AA795DA5634D43D9D4121293AF7B2D0241F6D1FDBB1536869257F6AAF5F2A
163D1DE6C8F878192025F51E9298DBBFF44A3F76F1D3B493DD1F78CDD4AEFB450017D563E1206D
59C7847E00249FD0ADDB67DAE0D1F895E313FDAE53A27214B89CF19FDF40A3A79F5095175EBED3
676347D7FD470B8F9F2A17C9B18DEA7BF57761FE8DF245500B7B7B1018DCA5ECF68BF57AAFAC29
80EA9457254F8B9DC5DA94D84D319DC780C8FD9A005273358DFAFA5FD1572510B4D56CFF944C6E
AF6B5D4297BC89DDF4179D3A723636BF6AD0328207208F5177A0265C45C3A7C259EF54FD767854
D3900AC65BC8B8B99FC71D7D878FBD9368DD2BDDCF91D5C0CABDFF45FD5D1AC71F6736B4F8A0C7
CA7C8ABAD55FDD9B0098D20F604659BFC7A828D814EA060DC4A9CD17DFE948DF505FF443C4BD1E
657F1C320C30C302A9F9EBF3534D4351040D83805E980082E047F9E29DE1086DFEFFDF40554359
DD9D9671C1AADDAF8FD5F5FC9C748EFD2F670BF802D4089921C94689FA31AFD58DA2353A34486B
37553A5FD977809B5F5F74395A935350E4F7FD8DFB15CECA7E7D9329C44279A26B11E045054376
180008001B9907134005DCF5E1B81A31FED3C8BBCC17C0C18809FFE3FBF1D076C0A408002A3597
60D006F7F7FDFFDC67188FDF77CE03F32FE36AA6B11F07CC1F307CC1F32B308309F2374FC8B80C
C0603208034082333428F6FF3DE0DFDC7963AD20EF114C6BCA6D7376348444533CA980D0581F82
D53BC6F19C51460307177FDFFA020481022382156902147F83892BF4674028CFDB4323AA482880
809093EAFC4B68144C01027C17C90D12AB5D692133573806C62605827425647114B54F49C64109
0A0FC1D0E465C999DE4174464A1748826577AEA126BCB4E5724FFFFF20234A9823323209A0F889
808C2E020C52129C845C88838713C1E04C81E2B0E3F04292934DBD2DE3C771D23E1C42C2FE295B
5DC2C2825FFD543737D7D0E33A7BA872B329CEA9FE3EF7EF5374F6A38376D7180429FF352179D7
E1C9BB7F8FC7CC7CC7CC7CC7CC7CF6591D3769786DBB46B47461E388F70720DFDF2F52E8BA8C1A
7F7434D247079D484BED35917D3D0480912929929257F680802377B631F24D2FFA6C3227FD1ABE
FAE0C78EF343786AFAE0C50EEF37008208038CF7232F693E0F8CBD8D8B14212AF9D8541200CB25
F2F0757F72EFB912DFFEB6A33A79A6EAE7DD6DEE0DBF734347932833F2322180B8EAE960E33432
4A2E4713567511169436980805FA9A9E33E3C0D778D8C17DE268B63633C1F1F31F38E39B7DEBCE
652E00D0C8FF3CFD7D3E1D53D5F92626495D87605CF566089B49531FA44BC5F74E3135F14ABC92
E14C2DDF79B2AF0291A20ECFE7E65B4537C82F2080BBFFD43B783888796A91F1DBCE0E0157D77B
D7CFF5AC5AC9822C77273E8B77CDA35BC9AB2C07E92A20C31BFA4AD2B959739F32FCBD3FD8CBE3
D8CD0D23DA88049652B6D1423CDE2B6A3412E73529AB45715CCC3032BA3740F6E1C1DA52E90390
34D502EDF7C7697AF1436B0FA3692B04A7B3735CD2AF43D7E2D71593E8F025F639FB88EF850F9F
DCD645D1FDCE50DADA43F39FF6512C976AD85E1F36B6B9CDA54CBD75749F76C845E277A4412AAC
95D13776542F49A1D0D915F5F6DB3208820208637054C8342AD24D0D0D4A504909425B5272A505
48362FCC147BD04D17C90534E73E9A037EADF9EA1E35F59515F4350D70AA0F4007220156803A38
0118F8CF61F41CCF03C2901C8043D0805026102E7CF546CA0397C35991C68909AA7CB422829E98
85AC858CA8ACA01C9C9B29242E8A7C0BF2B740890A6D2BEF7E557F3CCF0F2E7CC7CCCCB2AF9E3C
2A8226D8D5FF5B59B32383F9E3D821E498DDD927E2FC47F0999D5DC35820B28A4FE88CA7F9D024
0822BC77E1D680773D2222F930AD2B201CC94BD20A6A5CD0340CB06AC822129EBA8B61DB49AB23
5B7A5FDCD2DCFBFCD64DF5EDFD28F152749C1E10D0E4450503723C20240709B8088D8366FDC9F0
2CA08BD3D0F4CF55F0C2F5E4F4256B3FF8C80D6F7B1F525C676B416DDE9DEA3A797FD2B9E7F9F5
E3F572F6E9C9EB42E222173D8D54BC58F424A525243808D0290A94ED5F963C846119C68E3E5725
404172C949E82249379565479F4B83D7F5B193572FE0797DEC35B33A8089884A12D2EBED25477D
785824222685808240601A2893091FAF450DA4A524DDCD22022A2EA3470569FE0A482728BD1276
9C94F76148F83E2C0AA24454C78542363B6024F0119C12A8E68681C6942425D3480BC4BF40B2C5
4B77F5C0200A42560DF50DBF36CA7BC51C966CA2FB62E85F3C9FBFA7F49C95F7C2D395A92927D0
052004EA248109C71A09E1ED811A05C9F2774EC3C807240BB5F35F0D02334700880CF5D5DB55CE
223F9FEBE253030B08283A01C9C9B09F45E1FD32AF9C96279F1C7E7A397C963DA3E291697DFDF7
1F82D8397DFD7E7FAE736B36CC820F445695A4371F3C3205280DD75F79C235413580B78FA8F79F
81E8F7602A2F8554AC3D0C077EB4F249714EA8A8429CC22C9C288F61C9FD1BBF49DFBD03EFDEEB
DDFD5FA7DAF5223DA3D0BDC53A9CE5C02C250FF56AFA3007EBE3E83A1A728280824EC2540119AF
DF43FB58F81E96DB20AC0D2BF39403D5AA802DBFFF625DB227800ABD3943F86ABE8E66E0F83B73
676C542BF0FD76A76A8BA012DDC7DF3E324FADDA0A5767A90BD1DFDE79FD767570B78F82776256
F503420DF3C27C82080AA4DE57AC2F8CF58E9ECE820A726BB2644D3F74080222E29D34869416F9
B5D8479BC9BCA213EBAF498085C009215A76B5A3A8A368A7A2FAB6F77F6F5A7377CD253D7FDBDA
7828D2E8231F55DF4EB80E92098AFDF55232AAE652AB6232302346DBAFFA3A2EC889FBCB747827
FAF6EE74A1657A8F8A73A501415C0B15FA173A8A82CBB18262A87A2B6ABA8020028BC8348C70B2
9CA3434324BF0B20A26AD4D1143496EB9A92934B22D68934C74AF3E09C276C4890AF438093290B
12082682483822FE0F122E81F814390E22AFDFF7FBE3E1FDF3EFD30878C0934324CE1E83D879C8
324F40327302BDF2D228DC0A27098A9AE8E808DC309086CF2424F252682A42D290E90B909C94B8
9DA42D2BABAC3232BE8E378CA62788286208B19F6E28F58D22938B8824DE2C83D87AF4AC030933
0279C25FBCF788BD37D0EAE4325FD382701A8ABF23276C8834AF7F0C2B6BA8A54217D408A08A6A
F3A0E8C22E6F51755A1761439526ABA0C047D00F530D25F813CD64385D09BD2EB477190C904202
0B008D9EF3A816957B07E45E5588FEA762A90A788E8E24A8D1A032B9A8C07A37BEF9A78E5D3796
CFFB72BF77C68808BE1292CC57F40B80E65E7B80195FD8937CF64357D7090A344008363F3D00AC
080146890222D45C9C4E559055D1D0E755FB527F5DC599E58249D71379D5FA55A60BB80F677145
81B606EC121185CDCBA7DEDDE71E32E1E59DA1A312A1B32F3B77947BCDDF75255255F86F793637
D477DFDFA61886617C1454DD6F7EF5675EFBD7886217C1C57FB5A18D93D71D1E17BAFE18077741
DD8BE3E7DE597E7189C56C0E5E0958C9C543EEFF4D87FE3040BA3E195F56A301A022FFFD009880
2784148AAA818246309E12711690E5409D0A873D471777541907CD7F4557F1DCDDCDFCE0F43DBF
3737E7B5FD1F462741A0C87DCE1FE30991C9E1C2234B755D8AA0265C45C2A7FDD8D46378776E30
D0CF0FC72C67E7E5F3C3433C35CC5CB19FBE4203D7CF18BDADFDF5C2C23295E74537682A7F3C77
DB2099AA09CF0084B216098200A4834379EA08718708A482BAD890B739C6ACCFEC4E70A21F6A78
2748C6060F476737F7509DA0122AFE3549174D5ECF54077F733A8C364896041633DCDF3597F64A
F9094C9999CCD5503D9FD07BEF5ADADF6C4D4787E467E66777566579EDF849B000558AA29E2363
29AD9537DD651FDFE9F2DF7DBFF5F6ACABC2A4DE06C29F5CCB1DDDFE1FD2DCB942E3B3CC380E3B
C9333333333326D23BCE02CA9FDB2022026082CEE0362993E834D8D3327EEE598B8D2DE640A483
268FA7E5DCDF56A1D72A77F43E97EDD9F076D8B2E3CDDA0E08DEF600B7660035B30E3C9D7255E7
DCD32B9CD3636CC320C8D3D7B285DFDCD0F830882B20080A8E8E96A53882823CCE7C11390F6060
BFDDA018FE23D642C1F2E4CBD0280E0300F008A0036C383D50E77F874BC9AC80FA2FBB32E0FE00
0BF3F9B63A373732F6233D268AB1F9EB0333FCD1474D7A035A529151D593A2AFD0E77683D683E1
528B7EA5BDB5602818C376DF8C91F91B39CAEF4FFBF6FF7FFDB00437CF9FC16476488FFCC743EB
C962A02E8127FFCDC8DFCF7D3C2C53F74774FEF0800E89FDAE4A30353FE8BCB77DFF724F1933D8
600E8821EB5DB4BAABEB316566ADF30506DF8E0FDF1D8E1F63622FCE677FD78AFD7398AFDDCE02
7FF77FD47B5B57F60A6088FAABF5FCE27A37B6AE0727BDF816A619563D4EFB928FDEE8F0DB82AB
CC07D3A002BC3C09B1377F7BBF6ABDFFEAD4FC8EB6FEAE59BEEDA4F2F622DAE0FCF7D3FCB7F320
38F6C7C1245A05675EF9F8F9FAD63F87E7E7F16363E7F5CF95FF0037F08C82200BDF7D3FFCE9B2
FA7C7CC13C8D4C6083A3877FA9C5DDF1C5A0BA0A931DC352E3409A188F2F83872787E13A62E7C8
0C0D8F4D47A8DE0223EFFEFD3541F2A5090A7F408A77AE464F651DB3EA09052375CE8080B4B498
BA24358909021C00BECDB39E90183EB2EBF40B80A02D390F92D746F6A0C372F829F4B3E2F2F813
EF516850505255A771A3355D8ECE0A02024764A42C4A1A142644C40F84E15E578BED34B21928B6
424910E74F97677118F220AFFFF3E14A6446020EA0777A5ED6514E02467D3F4C280A8095D2CB28
E6716516576F3077C5F05625940B5DCF40749DCB277E5727D041F495C8F49E29C35E09D3DF79B3
923DB396A5A8C04C0442273EFDA801E8E37BEB080E57FFC073CE03A2C57DC2291C097F7F44585F
87DC85E8125D25DFC1A7EF57E5FE7DFC9F2E7DFD4816E7F9FCC9FA7E2400C9FDBDC568D042BB67
D7FF87356CF8089A6328A2A306D749C2B593EF735CDD73293D3EAD377D4AC20DA8FDCFD0B78BDC
55AFD543328F69CBBD0CA7672D88D740CAAA4C568A87434B3373DCF94FD6DC8008BB8A4DD3900D
2D2E1D0162C8CCA72D032B728206387D7D8C4A3D602868D77C7FA0E898299147F2D07608228068
2417F5808F54A62ABCA1E5F214B5E1FC5E3EEC221CAF6DE93A6A4A8210747F8892272D97CB7EF8
7C9FC8A274525200808ADA29F7F7ABEEA25A4CD873E7F8DFE7AB71F7355E7E78430154B2FD4E2B
24583111F27ABE2D825AC7C68B7F6001FDD23E18EE9FDE6D8887E98D336DC6C87DCDD5AE4D334E
812EEB4E95DEB3BE0524F7D2540A9347FB2402B554F8B2E0E5D78DF9DE53FE378F315A20D4D4E0
E004E5BA5E7B3ED050CED0EFA822A034DFDA1F9DEF48D5EC361113DE1FD5B7F7FA87A8633E9414
EFA308851FE2805E7D51E7D387DBD787ECA953BA9F89FDF07DE7E169F905E7F8AA88C39D473B7B
BF2F7A4CDFAC2146408EDF8C7F78823EB8C9FE57BDE08C1DE658FF07D5CAADD37B5433C1E57A5E
773FA9BAAEBDD397F414ED423F7FE903CF74B36F76B762F7A01DB478958ED08FB1D8A8227F7D3C
D6FEB5DC58BC813D5CA0022133FF3FF2E430C08C1E03934CCF44C2800C84E07F878090CC25DCC0
F2CD5BEAFC0F80A4C17418BBC500AE5FFFBCA6F15F675E7EA22A385D52DD415FDD7ABD92868EB9
EDED028923A2DE0F9E61FAD3DE222254FB287D7AA0F936CB4045D7A2F46A274F9F89C8EF4FE8DA
F52E86A243E29E7A395D89EE9DE07AA33E31E8F7DFDDE4B20C814EBA85D363A38E44F77E7FA6A7
4BA9D07A7FE740E500AFF878903DE0DF39ECABB04F8DED93958D3158BA0364DFA9F83C2CD7E8B6
8F7D368AECA89B0D3D79A52CAE29289EA2AD816805DD1FE3214C947AB8FE580762D1E9E4A3E717
8D218E857E4EBA2AE7D51C17DE07D487842BEBC73FD9CF2F51C1651377F4E0E7D4D6E328F9C3D7
53E7AAF90D9F7075575A2E9F7D34D6DF9F04BDFF5D7F7BEB2EF53A4CB56D52BEDED4EB0EC35E74
C1D54B403CF7F6B5315DE9484D35EE8F5D6BFF1D2615E3841A29FF76F6159FBD2A31FFF7E1E535
F5FE09F8FE4BCAACAC9EFCE7496ED23225FB13A4EB3DA40AADDE2093A7D24D36278D4FD790EDE7
8B8FD7D5FF7E9FA9F81DDB97FDC1D89D3FD2FD78AF99780B5DF737E2BB832C27A78D3324F5A7ED
37575F02A42E05A2D5EBAAC309E20AB60D83E8262228B41D8D0D23BAA04968FABEB0E07E2EA62A
02A05AA8485CE79CA8BD5F4D2E808D08317CEF3832ED754BAA4E021BCB417CAA1F635F3A7E1F57
163C80A2775F68570E55D7D7DCB792F73D41C56BE9576240DFD702DD78D7323C8F70AB8AD20889
7F2D5B55C5D78DADF0CBED32850D271833F3F4658398FCCB54D4A7EB77F4D37B3D7EDFE1F75D5C
0A0873088C1297FDFF25C9637F79999BFBF0207C160A8C2823831EFE88ADB222F6379EF84B5347
6F73D7F7B54F67607D212B62E4E18BEFAA475713CD6FD09076C75537BE3E328D6424A4AC54A4F5
60D6C924AFE0EFAA17D2FF4D0A77FB42E2AF48A4A3D899B4AFC9FDD003AAB4B81F51E3E08A3482
6950743004FCFDD0F40C04C03C6FF211700624CD205745745D8C051B37476270527075245C9D1D
0762C0121D4787454200000A0A0ACA0A2A0BAC790813497BF95F77B7719D8F25B76F85D7F501DF
77DD5EBFD7BF3D4D5FC6EDFEFFBD3BDE8D72FC8C0F8B4CADED03B37FB6BCF52F7482A32FBBCC15
FE04108ACDFFCE8ED13DFE28EC5F1FF78D0A8092DEE3539DDF4AA883A021EE8A5536085C06C065
7ECF2E382FBD30A083100B8D536AA9242A6D71006CE221828202F53F1A050E1744D0F97DF68237
2B3D77F57D73E0DD7DC5535D6E021F94F54114F603588E6F615F8363388D7D5FE8C0B02B2CD402
A0D620A80A8E84A3F4E21255DC71F77F46DFFFFF7FF509024B375F6D6A0262C0F96FF5DA452504
6B763BE22D135FA7626089868DFFB3DE8CA63FF16AC282BB3370D058750DA217C0C2AC0855FFF3
5DDFF4077EE3CF439FA0408F591E7388083744B05CD27D8020242D769DB7FFE5EEAFB763943564
7E1B90CE47DC3E23428A1F81753F54F73A9C8E5F58E3777560151F74B53FD7110440F5CF0B6A60
CB487D2FC8B4A7F855515F7EA08D3D3F7DF4DE3D65FAF1EB80B4F7DED77DDF1DC5C254505D4F90
9F327F825CC9DDFD8C152F8321060A7F457427FDFF8D9DE58181458F88ECDB4347DACBA179F2D7
F278808C97A9B8D6E357BD3CD88E058634DCD99C153A5C713E73C60283F0DFF283A0D13279A270
5FDFC6D035F7DF15054595F4589497F92CBF3DB4CFFCE48F74AF9E7726DE7DB6AEF8368EFDB79F
75285FCD77DF3AF49E21D73257F9F7E9F9DE77D89DF5F627B9DDDE667D4A942A515340B58E4A05
CFCCC330E80159981BADD328CAD28D2F9F3BF61748F69C6DA39A8007A07BEFDA5DA7C2A083C77D
25AF48F88A808925729D67DE28E397B9CECE35368F7DF3DDAE6B9BFF4983808057D348FFEE7FE0
2279F79838701A31C7B43400FD5334CD3A0A03AAFA814D8F904DC3E87878D52A240002AAAA8E87
780C7DD636BD612DFFFD17DDA4E3529BD09C92340D3ABDD35506FA88A42F2FAFAF80E69CE5AB61
C0B42EA2BA4DB706CC308919F9FF3EFD1DE7CF3CF29F7CBE291E79B79BBDD370808EC4B9D9A264
7E60A141863428A20A28A2CA270F6C68360E3C623210E2102508AA2247C843D1FE2C4A82DE7ACA
0F5D2A6CF1AFFD162AAE8D8263E49820F8DE018247DB73E93EC80A320CE15C36F7DDA36752C63A
360AAE49E49C65948A0390463208BD9D659B08D7605C518514D66973FDBDDFD795682BA34080AC
9F9F775E878E9A7CECBADA5F5C520E5D7EB608957F1C71CB0CB0A9928200207E660A1B7DF7797D
D77502942A221E4D5FD7DAC9DFBAFD50A326B27AA40959FDF67598388880B48A00046F377F98AD
602E8819324F779EA44CA3406C09267F7E922FF29A4231FC1FCA9FBE89E7893060D825021A342B
27E5E509632980A5828E89B902D8DB917B47CCC3252D353C824A403AE383E63EB5017D85261F3E
6159520E54D4C7085F3D1126880A58BA0AA9F3D14413C5F40CD4FD6AD63DF68F59763DDD502D3F
FDB98D17B5564DEE6761D7CDD8E2AA059D952A7F0519168542A324F7539CF4C42BDAA005E0C17D
DD82B29B949D48C1E865C581D96642D3219A2A8195DCE5F6297D8C3FBC1534AF449571FCDCE61E
070D2DF38EA77C39290A6B22736666A60A2393F7AC7ACB1E842774A830DDFDF3F797F7F54E1872
81A903400FD1F60FDA174135E79D3AEFD18D2CFA0381A20BAE81B9A05133E8D1D4B9A460967865
8B69D7396727395E7EB55691AE8AF5B266D38916A70AA6BE241D098165717C7108CA8482A20AFB
82BA5DBCD445D6B68E0E8A161615ABFD389BE9AB5E8B97B42A67264C55AAE34D145E45D1376992
E81BB0565E7B74F41C4FEF5EC37325C120649262A105654C4949AA28E91C7A4085B7AE00659299
826EB297996AA24C932A280A895A1AE82252A8A5AB4FC1A03A0A7FD573CC8295CE02E4E0F7E800
8A8989733700EC302C0F73832322D06B18484B9E5C4660F27D62B624B743F47128F260E0E7A9E8
51760E9B8964E6A885646C6BFF2AA37AD8085A5A654561C8A87880F0C8B1007CDF427F17CF78DB
D22A63668B478382D75BF7F68AE7856498A488E1C2E133A0CE98610493B6C8288C12BA250A151C
21C1B37107135589A4B4068A6E0E423949A0E3696848A72A79F5F5459B5F5FBBB688CC098B91E8
0206A07AB6373DCE9824D609307911D218DFE5888CA24F6BA05AE0711F9F7A323BBA848A9DBAC5
E79515F5D779FE205BB81A22EA482A0A2B5D31A2D911F1F892E6A21EA838B62C0755EA96800812
1827F1F232A7F8FACFDFFF7CB8FA028A997AB3BCC80A82922B2C7D83A6088A69DA4A8283A80DB4
28E1F7FBFEFA60182A7032652E3DDE252DC8FD41976A01EB6232384997FF5DDF5F96B2A777CE97
D17565695A032054955F78C4F4FDE424AAA3522709757DCF9305C002730902C402EBE6A06319FE
BC5A6067D40A615DD8BF5A7BF5C8F82C97F6D95C5018082D1CD01276571E0B140AE67595AE1C20
203EBF99F03E0B8E2B6408A82CA9D73E0E029FD5D5D00A6149FD0C72FBC6F19E53FF50CD3E0C93
A5EA9C2B0742EA225BBCEAE17CF91AF48891FBB3B8E42E06EC60027B600BF6FBDBD6DB615CDCEF
DCE3A54204674F7D25B2221FF83E62B14F189D0CCC62EF3D6E030760FD034F47E7F061D39CE8EE
A24D075BD7BA9F78A26A203EFA0F73808B76A2528E4E52FD31852BA2E9108DE5DFA7CED88CF8F5
D44410FE7DDB36183C8223B416905B37A01063CBA33EB1ED1E44909028FAA3D2EBB0EF08ADB984
E084F8C90CEAA0BD534A4106BD65E15C7C24E4CF3B4B821FAEE097E89F1BC82240295AA72AE278
AAA126C2E260EEEC254B404E1EF728AA6A51517D83AEFAD6CA16E068FD977A5DEA46DA05938BD1
6ABA246B594036932BCAE73E3A04EB09737F7DD4CE82E79A913223BAB22825D00260A589ECAD1B
856458BEBA787A9FFD7E3408D0248D2765FFEF3500B6B60DA9A95795681B60E032BA5ABFDFDC41
5FF8CE3295A517D55CD5F3BF2A9A8D65420614B7EEBAC68291A1D2606D59955FC70C2A02025D05
20513D7FE6E68EC9C2EDE1FCFAD32F579EF9A7AE76FE6666E050541010A028E5DD6A4DE20E3D89
6CE0A805746C4BFBFFFEAAA0A25612AD554787E95A970B80B82EBA971535414AACE7A8F6608924
5F18EF4E143E8D786C52CAC52288D9CE36F1ECD6CD82239840BBDA34FB90EDF0D03972E938D025
8E36C273B5D4D18CD83807353A0DB996EE01B234D96F7C162152BC275B76817EEABCA2C093562B
E99376FA9BA2093EA0550FDFDF6896FDFF56D55655A4C99F67D6BDF6820D0787DD5FFD3E37AA80
2816DC52FA82721342C2E9F8E28C1C278465A2FA79E9104ABAE5F16459298199AC9BDBAEB9F4A3
D43B1E6D423C23C8189F969A14796D53DF8B89E8992537CD4781C9C827367DAB6091C0200A16A0
19A69328146A15571CB02A00682E675E6452780095FD57F770C30AD27D327505CC42BE395FFF32
BEAF9E8C6A35DB2CAFA1413525888A925FC82412BEA01422067D9BFDF37DF565728B28B244008A
8F3E150E30147045F5DBEA9D6647A8019DC986A01694772F102750C2B3622A7344B4AE6090F155
CFEC0B1577D73F33F28AABE29880E9F8E05BD6F651916A553D1F9F36C8A7B0B112E551073432CC
BAAF804622E5657F7F42EA51FFD68192D6A305B85BB333303337D8E7B4FD80ED67D059E67BF45D
500240BE9F862648E62826A24340500337F7ED7DC7C2A8022099FF9C7880981AD2660AF421F258
9BC982723DD326299F67076099ECB24B26582573B9CC39E250A99D65F3732092D078BDE060F275
FAC3A74373232025738EA01C51BCAFE8888EA16BCCC32AA248E427FFDFD0C96940E1C4A34DADC7
71743D14FD817CC482BFF5B149D7DC5CC592F8245C0A20FEBB7F7AD2C3A090DB5716DB00C22456
9DE54FC428763DCEDC04D1394923BAD14D32B1D08CFBB7A22BA3232871CBE7634A15C9FCF98940
07F8E8F55F55FACABBE5588BD53564175CE8770BAEA3F6AB20AF4EB2B2F50E698F04D7FCB3B262
35B5D4142A36339034C1C29C959EB2C8282488F4A49CA4D2FE2F6236215205482C88C8A40AF924
A2A221AF43158FE205EB05C935D153E053EC5C9F57D9D9B5815BE8D8CD4BD452692212FA32B151
24BE7D279F17E050FA0C91C56CCACC870A48D43F8FC1685A524CE2C24C24D2CBF4BE38578A6281
0B4D42B09D7D7C58D6C3CC23FE379EFA050142E0D9FFBAFC0E79C95439E767FCF5AE8D0EAF9645
A5D237615AB88C797DCECE5FEEAE39D38D71276CCB32022ED0C9229EB24C0AD4143839CE73CFCF
5DF7532A8363888E6040A79B2918B3409F4B549B01957CEBF631CB14927D5C5145D9508DCF5AF5
2D820516A54F3E152E16AB2272FA2023C5C97FB5900BAFB5451682C8A09C162F870834B6FC5D87
F815503397B717738AC094A24B0BD1550409CC75F7594BD8BC53EF8D4D27DE27248B407002BC00
0D55FE1D28A9BD6A9417491753F5AC14F5E5351DE5388BFF3BDB73B8D75DEB6F9EFF77DAF561AF
57C6C32A7456D3A77D5DF7D95DE677EED4C3069D0F7C06FEA1BD405F1C00270C292F717EBE7093
EDBECFDD4835C4E900D7D9E590F859777797C7D7F74A1447D34505D01D799DD5DC69BA7F13F734
F5C9D575D191779B92DBD4DD5C902D3E335F5DF37CF5A9A25077F4F5DEB3E936DF4D1168439CC3
574757A4F8602AE750418068B18A578F9FF0FB7E0FFFDDFF65DF4CDDFEC3DDC9DD8A7D8C14A7D0
B7FAA3FE2F2C3404254E91713ED08A607FEE571C606A6093F0C292F5088D09C111B586AAF81910
96393E949F249747F7796D2002DB45B7FBBFB698082ADFBD5FE120BEEFD0822DAD0C5BE53D0810
1208FA2905FD761C5E421AC87D74920A70880A020820A9942BF95C3E00E27B1608DDE8EBFFCFFC
748E5E9008229D04647D082C4E4A2EEEB9D3485AE501C44E49C01AFA8C71E9614E32584B761FE5
082EC0B794BD46887D3134975A259E4E4195EF6E94F6593AA8E8EE36B5BF196537DA1A9377D33E
9E41225E1A0681600C8B1C7472EFE9A6092E715E8ADC0D5F671ABE53668377458E28429DE3DAF2
D89D80576388029C42549045F82ECD29593E40E4C4308EB8A7DADFD080AE372E74EB1A3813ED30
46991CAA02FF0582EA0AD5CEEBA202F8744E99B1F9D1873A1A6366C7945E1A0683805C2E9D1480
80A00813C424080100800B4F7540905F718A6037DF897DD8AD276D8865E04D5C926F25DAC50AF8
DEF495A926E0BD343651F86E295E745D42325EA98E015DE1C9759422CA359F812F9E7EB75FC5F1
DDF8876346B822DADDF8A7DC7DC8D2439896516FE216E7D88DA52ACE34B7724DFEC2C280569892
DD418BDD85489B26150200A91E920C371D501AD46BA402699C736B8337AA31DA313571DF890FE3
408FBE8898A9A4B1408ED560F4746967163A289E92C9E077A8887A08AD9A0A87B623AEC10BAEB8
51441A083C734817BD298242ADE4222FA90B004010100B7042058240B1082DF1E920245A43AED7
42A281DE928BA1E8DDADE221A4A281FEDAD674B78FE9D1E92A904577F8A879024223E2797FF6BF
9F855FE1F1E97ED6DEDF7EBEF97E820F15F7DF69A7DE1457E921FA28D3F24A7FA52E2D5E896BD3
4A546706C62E86369C1A1505356B0761E9DF7F4FE02094C54A84A8E28E56DF088E48009F65F7DA
1FABB5A017D09F75F85DDA5212DDB1E72D6BDA50352383758BF4350F50A8D3A7EA0B4AF771B17B
F0BF0CB46A5A830311AA8A239D7B240A740769402E7DB4B73EDDFA28A9DA4B9DAF8779FDDF9876
482382653215AE07EF47836FB44BA7A8A0781DE7502008C91EBE090D451D860F76AD2DC547D356
E8A1DA61DADEB42F9649EE3ACA656DE5C084086D8E21730A775FD415D50BFFE8885389DEDD6EB8
BFDCF6CF367D07F77F5EDC3D59F77E48F40164F365FAAA38E637548A100790162762422002C303
F20FDB0209100095518C0B0A4750C073354DFADF5BC0601A28807F900B5C81B01CA48BCE78F17E
801C3A329FFFBF671654C25AEB080D601F39F8CAB90C036A04084084C58083000C419D0FE4C100
7235FF8A7FCC61110EF34050C882B0089CF560CA11F1120DF0C90AF555F929C57E94CA064157F7
F9FE3C05946DE5E6A1E82695C6E2CF564F03ABD09094CAB22BD09985C74D3C4FA7E5CB49ABF147
EBA97D31481771C1085E17A5E765E4B2406C7828E7362D795CD18BA625F919376AC4C4616AD2AA
9F90E05DF97D854E50F830D899819EBA7EBE899D3DF17C4100E7B33FD7A0F82EEF8410ABA829F3
45D59127C993E403BBFEBBB53EA61FEDAFE0DCBBD405E08503A2D1B7A4A407A42C2AAAA8A89CC7
330CC2F89153F4C5D1D40B0288301705B3C202EEA72620E8AFE815F47C7797E95FB56EE12D57DF
3ACC57E8C9F5D970402502F82F8F5A25AE3879CE3C3083F9054E70FAE75E75CAAE2EBFE8F93F8C
C83A133A0E7FF6E0655CC030B772B8E9F7EB136EEB4817955200AE3E32F98CA32BB30A6184AD2E
4E67E3BE0354A982EDCDF5C80EBE89D00233255E98F4CBFF25542CE2BF18AAFADCDDD09808BD28
ACDDD08301AB918B11ECD4B2B57F53D4DD679DBFB7942038741009A36D74DFC2B523A077D17BEF
4415029F69FE9F7F7FF7D75835C3DFE7D7D70AD332A7841C8BF32FB4C13056A87E7F0DFC308C47
F35F7EBA900265F0D0E0EB8977BF80E0082B1DDD5D0D12364494DF3E27D137A4C33DCF3E96A96A
22223D3964C65872B8049C080EF72DAB22288CE319E104618E4FC244CDF5F1DC0C9FA2B4A6484E
0AE56041C18CE0E86682031F0327CBA5F148EEB41AE37DAE48C074EFCD79D0CA4317CE232B651B
27C02B7CFF3F4C1657DA81AAF005314090A2FE27614082AE7C3DDF7800AA8EA52D366E22A09B27
880A02E9F8850C0C2C0C2CAA6B0FD17AE1EDF3DCBD09B3B30DEAEEE293F45D5776A36A3CAAA47D
7C9FC9F9035DF780AC4BD72C28C288E4A00A020A8480933333CCCCCF3B9BFA66BDA882F463A383
02D0D0D4140E23DF4C6CF0616BA8122E09AABABFA39F836283814DC23BC9D5C9C3B7DD4F7F9DFF
7EFEEBDD69222D82BE0275EB6F07AF6D09DDAC33CCCFB7D7D45DDDCD95F5F7FC9274DD837E0EFC
9836EB7859D0A7CDDCF55FE38491EE568534478782FFD5B3EFCCBF300B8E1E7D4F24E50D110F5A
54334143B9405F584D8B2E365D2ECDC737D9F49D2131414FD850095C1F74701C2CB2E50FA5A541
4F37CBBC9513FD84E51013D64495DEAF4C1C17C13048C01A45C8F04F0457B4240522AF65D57E57
E89A57D60124F7241F6FF4D49BDD1414B896D122DD59C1D394057CE0ACD61FFD43DE5FEE1F4D2D
C50C924E52C7F95C1C609F8B5EDF656E06412866B6DC1D87D6498B7CF927775E4B2E386BD94452
1344D57E0BD47D0F94410A4D3A4FDF5B38BAC12477E56B714670BB543844D85DC5B364F7E44E4C
AE32E235EA4535F01F02D02088F7F87F82F834325325B2AD0D5685298C0E98E23409CF8F9E7250
7C50DE6DFD092536095025CEAD3D085399E1DBFD6063679D1FE40847907B41C47E890D7F913EC3
94005632403343D9DFBFC76E1AC9115555545DF1F49B0525083E4B92F50793FB04B24776545ED1
4C2743581FE57C7A423C14DE1FFB0416A85102D1C741FF5117681D07502F57742F53E2F34416E5
34EB6FE097AA8EDB453807A6A4D9169A932D8E435F8D3A2A50CB054375A3DEDF80FCAD7F8E2450
0396F3AB77E0E17DDE4DFAD6121164A247536CA3F58C43BFDBF8A36C3A05DA246DF68C7C5FF6F6
2D37ACB356CFA302D8E028CDD436D83D51F6D05BCF60581B63E4F59089F4C2EDC9AEB28F75FD82
1EEE33EFABD16DE1AED3A09E70539CB9369DA9BCFD576913BDCEF82C6E064EE501FFF575AE30AC
42B6A7F747D3213EF4FEBF10C28A83655E1F62DF68F941D58941D4F54C3499F8C75906FBE8116F
6288981839A882395F7AEE38030E5845E2877DFF6DCF4F6A2916D02F4FD53AA72A704CE5054A98
2A092A1290A3928363AFB83017B916AC07D1DADFD65F10478810E0485E9A3D302C09E001B8CC6E
6C766671AFC257D54595FA57E5E7C999EF76467CA9EFF664BFCD9C0C6F4343BFDBD272F5CEEECC
F3B077DF55F4409F2703A5E5D5F4DF46E4A0E8DF2501BE169F48DD8E1BA90250228275020A61A9
21E34DFC60454F21DDFFF740A99D21D3B72EBAFEC6CC8185CA87A5856181C32DFD9D8E057E5EB2
CD3021FC7F01F71FDDE3A305C30EB0E8AE7825747BCB0582DA90327E8235741E0C268D4D022A2A
FC2B73F7F4F390FF37CDFA3F8097FFFD5F1F22C5B4F475D14889241E3907410378383D1987E21B
0A31F017C6DD08711568005187DDC24263AC9F9F1DE33A6F73A98BC8CFC63D4D7954075F7377FB
75A50DB407B89CDDF357BF40DD7B7EE0387C88330E83A78CC36022CA09CC73807088343A269059
EFBAFBA9EAB0B2749C914129D6D8EE914C68C21F774C7260F5DF50A8E274B118C2991735CC2CCC
BFE3408F8CCC9484B081D571E4A715F86CA17D4F0F59D575CF7F0A7B6F53C1D0B571F5D6577F5E
80E7F7C837EF54F7D08935270031438FAA147717FDCC838C14C5F7A1D37DF87CECBAB22649DF4C
F6F40820D9CB14AC9DF6242108D8DBDCF6428913213FF8D00283DF6C3C6D47F5F35275CCA0A2CC
60C2DC0C0A283774F9CC770F8F0820AE6C9D17DE7DB8DDD1B33D4D5F09FD4DD670A5D87202C255
CB7F4357FB34517474778155937E303A9A28AA3DF77637DFBE402DC8F32C8B7A728302D5023887
809F5FA575A8EACA7435FF3F5358358F2D606288387A3CE1FB1FACD453E3E7E83C83BA7A83DF3F
F57D4D9F60158F271E7914ABBED702E2F5D4581F81FCB1A08A0D35502537776B4A922A054530C8
888D54DCE64EA09CE0DA50C8FE0D24088F7D5801C02C9C1CBCFF36DB16BC830008094821424273
C4273CFA9DC8DA8B75775D40378C88219D808A8863EEAEFCBAD7D7022AB0D041AACE9673A1BF7C
F2FCB406AAE3DCA63ECAADF05BDBFFAF2F77616F117262DCD7ED2C9DD636F9DC4268133FF7DDF7
68F803725041B41F1B7EC73AFCD20247CD9FD0E95F5F0F4E20215A08088E0EAD01505848BB99A3
5A82F382620BB23CB2073C74D65DE410BD75202A3F63635F5A8AFDDFDFFECB1B18322EFF42B30B
553F1FC7FBF80A33F0176318E32E0DB0511233B15E98763D4506830873E48AD59F352D48502D02
2C9DB3ECD730CB2CF09D2520C01C24BAE056A5D0342F70242CBBD7ACD0B2775EB326C85C5EB24C
8B03AC9A6CFB8C50DF7675A8F89258BF1C0E2B8C789CBEDAD44A77F65C8088CD87FC7C0AC4CEC6
2FA0CB3AB887777AC80F5F77579DFD03677B50DA7EDF0132E22244F4D072FB2DC98368DF220F75
EC8AA02020B7E88113E4AA28360EB2A4874FE8AA2332EFF8E0A3EF90C23F11E3C2C47197F47E09
88751C69F4016BD49319F4F2CBE060162C937B672F877FFBE1BE183010873746089DFE2CBDC7E8
D9FAF89FC8C93C507D6313E2E62EAB8222809783EBA442373C120E2A342D333D175EDF600BB5F7
5C15020AFBB2E13AF51DBA0280EF9039C5BA3F3CCF12A7F74F8C8B4332CE9C365FCA3001801C90
D6E0080863B4F10680FFA1434374C3D43442FDC29825FD83AE0CD78283FBCBC00E67E7CCC40B4B
21174CCED65AE091D82A258178E43A383119237B220C496747FE7FEF62210AD425D0F8E8DC3B2E
9EB50509DED427784B74373A509001D49C27579EE2E3B8C5E25E8CB6B362FA7DAF0C6746BF4BDB
07CC5DC422BE839DB235FCF842D8FDB24ECE70B4D0E9ACC32F7B427F5133A83BEBE9DB41F21D70
282A08A61D32E00C221B32AF3E9E3939960822085EFE0E0565D711AF1177A0A5E0B7077E0E8230
016080B4FF3F3328EF707FA7F308CD7591C822EA43F1F7676F909B98E3617F66DF52133D32302E
0F3E8D83537EC2BE95B04814C1583442CFD0609CDA055A4D9971C04F85F4B74C710822808A77F0
909019DF53260D75EB8879E5FB8A085050023203EBB33023380FCC20D8E4362F872A9FDC6C8F8A
F0010080290306B709D5EEA345E38C70161890A2A08FE1E38042C0808ED63EF9E98756BE3812BF
88C137D436380882800E21FDFFCBFC4D3DD82020B2F23EFB2E58C5BF909B3631D00EA839A4EBA3
5E3DD2FBF4BDA732348CCA8F7F526CA18B12509D38909A28340CF09CBB2A4B4987D7BC97F10A71
E2F34248DE35090DD8800878F429E42808B87870FF38D3F5628C88C8293CC9971FC0BC0A3556BC
DFDD9E06280BEF1C005AEF76C547D2278716367F731ACC66940DFF55FFE0D702C93C000029F427
42E4278B01FBD27F1E42DC000A8AA40B51D9CF2767C0DDF4764CB012676572D035237EF5FE6268
2D2060C58875FDFF19FCF2F3809A367FFFB0E00A0220248ECAF0620BCFB314C7EEC957F4A34314
208B2B4B994BDF5349C382BD8765EDFE20A1D9281FDF327DC809EF940D43DF5D747FFE976DD52D
FBDFB7FF8F775CF3DB55FFE8F7FF8BD4DD61F575FC80863263FE5D82B2BBD1F7D1F38C0C218308
822843A3B8C0D048880D24776B727F7D0704E0CCE0DCBA8C7D73EFBB3875DF33CB4FCF808CFCC9
E2DC8213F77773782837DF270883D6383007ADC1ED482470E92D702C0E0E7C5EB20FE083513D7E
01CFD34DEE91E17DA088399EF80E9FB84B8343602D45EA34F5ABF77FC7F07B5F6A58A13ECE9632
CB1B139DDCD7947CC13C22740A5F48CC3D1E9E8F3B279DC924C788D3762F1FC73F75AA7857F5FE
A72B703754AF7347340521FFD5E624592497A132160FEAD7422CCF851A01C7404DE1D566ECA5F3
83A8E579DF3EDFDE5582582820BDFE408A1DFD7FB8A8AFE6720CA49E010C23A3A52EB6F3507C18
9E82951F36202A3202F19571D9FDB0AB1365DCFF9707A5CE5B10C348318DF57D8300E2C8061CC3
438A18C854F3F8F21FCABF43F5EB162177154F350B1F4A4F8E83BE2905978E7AEC943D7D43882B
ACE0A25937344E82B6CD61B49FD43AE27F3FE36650AA8DCA3036F825391415CBDDF959F96A7C09
A0789F74704836C07D3E4D01DA60DB78FC270380CE3D59E75DC15ECA9717EBCF4202E7FDCFF3D0
0A08AAC7737B5C1E262FB60D82DC16E27C5C1627FF1F0A0BEA0C83637F8D529FD43767F1A6E871
62B370D53DD4ED2C8B56ACA2F24FC9E3271FF2A78763DC8C97FA050F53C25CB84D0D517B57CBD0
990A83A3408003E50C78F683412C0A0D6D79DA30DA7DD757F8EB38A0E0080B50B10780785AD542
4EB7B00F314F29F5F5EEBE75AF7FDF249937DEBB68116AEF74C5789A4F946F50779FF2F7B57E4F
83C177F29FD60C87C02128789D5658079F2D888EF5116573DD1D4577756E023823883F24902320
9E88FA5100177DDD5A4A772642243981278F7424AA01015A8FA340588DFFFD8D196A85CC11CD61
A34733811DD21FDEDFC5A0BD5F6B9D7E25F8CDFCEF7E9D625AD16B2542DA020B8848B62724F52E
210238028A004357A0821CA3DDFDEDEB6C7294F0ADD1C7CF3B837F73550A0354E4F882BE8D34D0
21283AB9D0D0E83BF9FF2377D4B9F340D00CD2BE2B7010A8D05EE84EF89E05DDF5C59CB2F0313E
6E9E5634E1B2D623208F88024A90BA88EF5189C7EFE0B7FF5F372B0900E52882871F978089C024
45817D57FFD7E080A0A3DA0296877254F1FEACBD0858F1C143F41208BC84CE117254F1FA83A274
74A00947CFA9E8206A40A8EA9FABD8FD2C0305DB15C17C2C22235AAAE15FCDD17B4B1282BA9223
ACE80D7040582197FA8E4920509D728F8017DCA0350DA829A86248747ED81CA289C82B189DFF3C
14A440874A00A67C487E23E18D8E07471A825605587F707281B2D77BAFE07EE83D0F7C8145FF60
BEBFD5D148F41C3898E564BF8C34F7FABD27CB4A3E06769806D0980810F79F409DB9F0427ED822
A8FA8D006340BA280B697FF67D0D8CB475962F43742E8820221B297025F917F34695C1F8571225
6C0727690D008A50ADFF53316E123A15F9097F5F17C9009288DCFD448C30A029DDDFD3D025A836
48901088F67A4A82228FD9A1A1C242AB8A79E5F8222C5607F0FD0F0202D83D096D2D5EA7D03424
FF88D7F7A0B4350D5CCDA87F604A5F69F13002B088897F434C213C08C23C4B5CF125334CCB6A5F
3D4F7EDDEB4A0E9A863C203E4C30C23C33C333308C20CCC230C953C881BA5CC291838018020DD4
115F57DFE39E53449DDCCBD3D2F7D1C758777F7B7A2A0D3FFDD0D0D39741F71F36CFFE55E76B2F
5B24AFFF684FF728D80BE980D38512B20376F3FC80CFDFFFDF8DFCFFDB23FDF7CFC20803567F77
F73FB44384FFFEDC37525F973FDD60DC7CDFE17EAD7CCFF23F6CAACAAAA3F70F753BF72EA853DA
AD74823D3DA9D4AD7B6897E95BC14433E6EA0D7474804A3DFE5E8098C316FFDD7E30A002A933EA
A8AF09091E8D09F6D907A0CC143C760F620DA8DD48F6A24804C2EFFD1DFD022E7C34135F5F259A
3957C4350282DFDE8F3F0510162311F8D042BDC33FCB808502A0793FFC00FF254A37E0182A940B
7533FC131FFE200AFF245AECD73A16AF835710AA0B0B0E3A833D6FD6F4012302EC75A9E1C0C37F
BE0B657F3937F7F754E7F7BEB450555DDCCBD2F7D1C76C4A7E1A2F09EDE8A83FCFBBEDD0D0D397
416D2B684C57807F2335F656F375D37D73F329449D1F61BF50FD5320DD6A9FD72518FBFDFFFCDF
7FB7803ABF8FE7D173883F7143DF7F9FFCF4D027CD70DD6D88F1E5F257A5CD37B30EABDB4FCF86
8FFDA8FDDFDF20FA08008F80E3EF003F45CC5FE7F88F00000FA3FCF380EFCF3CF3E67D58108548
2ABD9FEFEA381D90A2D856287D5DB22E9B7FCC21DFFF74B80700008BF89DFFAFC7FC9466A9AA69
CD64EED502E1B53FFEB0EACC762200BFA0F61775F319F19DC00AA2AB4E875FFCBF28F28D57F713
D0F7FFFF897AEE834534F113D3EFAFE9E7ADC98D7D725965C8B925E5E78216C1B0B077B9D4C6AA
0380C20F6F68D7544EF437FFF26BFD52237F34F0E417D3FE74F4E8BECFCB177080CE3CD65BCB4B
0EEAFA7E8F1F2EF999728A92667FA8E68A273CD95254B55C170E6916AF68592A05B24EA886DC35
FF96590A7A70DB1924A760855EBDE829138B5819CEF83B98584711C6CAC5EE4AE29B6B6B5C8069
A49A6628BC185A1B9E4172A34529277F67732A36AAA4C910F7DFA28ABEBF95AB878D794C3B1D71
690582D8931318637D39B8325A8A0202A6B238C3800A9966DE86A6A683A38980A653A2E2833562
DD3B0841C0E65D8AE796281EAA17DD89128CA43E22320725CF6F3AA0D0E75AD60C09F175A45E9F
DD69133C9F27A5AFE9F5DDEDA51FD7C5F1719C475C7509C65E78908E4F98FD77DEE8645A0E8338
D6E1A822021FFF75A6A7F776C094086550842B107BEA0AA138D0C817A7A35A9EA32E9953D7052F
5802474E7A2A24D547CB8DAD672F4640D6082F34686251392A01F91BBAF7A5A9FD78ACDC305F9F
79D967A645DD7073E54FCF7A0C37FF28A843FC4CFDE5035F73CF0B1A7AC53F63BBF63DFD81088A
FE39FF83D3ECF0F51F5C764B39DFCE3769D38F43E53B3F273E25D02FCEFFCEC36493400803783F
D46825A76033F8DF2B93F577A0CF3EFEAC616841C58CDCF0CDFFFC83BEEFBEF03373737336C073
68DAB3C7CF1FF1F2FB807E405D3CBEE33E37C6AA8180D020CCC87EC885773B2FB7372A63637137
F753257AA77B76375C6380CE2A1CBD73ACE88F55FADC3D465F38602A8B69BA6C0B823E2A0B2200
3D5F4AACF582BB05CA41800AA5631F41C8A2614BEBD140550549B446F752B582A352E541C5875D
5A0F9BCDA25894A0E96F2E8454516BC88A577F0C4F08023BD12A9480876B4CA07C8517199EB018
0145D852348B01043B60D29655F97E020F446694527F54030AA2379E7C79D1A013505CC732D0B6
272D0D447E5FD677F75A09D4F2E18FFF9FDC8EE974B7FB3DDD7FBFF456077E4030A5E85021740A
EF82981517F2D8EF51BDD7D5FF5B9F79DFC682922E8BAE6D7FDF4F40992B40109C6329DC350500
0280D61FADD736DBF67FAFE28F00179FCFF9F250E29DF1E3547FF9F5DEC5255507DFFF08876BED
CED0C26A357C2B879C9F8C280B8BE9F95ACAFC20F5FC723BF0335E69D7A9FDF0E0380F491EB54B
9FD60D773B8DF577A27A272CA48D5A45B7B28627DCB24E33F6E4207277C7FA9AA54C72C220C9F7
F0CDFC320A5FC55D78D42789C10B6E4F5F950C8A91755A325636A38C02BF7DFDF0E929424942D5
B9FDA0D7F7FCA0FD46E4207DC774F8F8AE5767075884A4166DCD794F1362B89514BE72DE2DDEE4
FFDCB14834863DC348601CE8FFF63BD1836DE5EEE8195F611037F42DE05508EA83E7CCC8C8D657
F2E204D9777DFF35E37B7F5EACDEFBD3FF6ACDE0D338F383DC6EC20BDB7A5F5FEAB10D0EF8EF8F
2297DD59F7A20F60EFA8E18C7AC404323C825FF547A8AF030B2C2CBABF5808497D5CCE9F87F607
A3D4CBA0AAA7748923D6BFF834B831F25283948D48C02ABAED57BF242BFF3DEA35CFE0EB210D2F
4B08434A7C6F7D77C5A8F62A05CA44722720A020283DE01739553F79442D40337F5DD5CEB624CC
0C176563BB41A8BF4E242717C2C2C9C3E0CB9E72A898B749096818C2512220E0C8803577F7F59F
24376535BC263F57518320A0095D860D91860D82907060E1E0D432AFFDFEAFC63E8B344A2A1EC1
55DCD36CE2A8626BCAF227D775F97CD804CA974F7817EDF358250DAA122E2A9CA1A0082F6E7F77
77CA8E034D9719DA4FC6DF8BADD7ABE82777EE77BA9440AEF735FF7FE7FE3516C1B0825A8F3838
4F84C0A2E800BEA1FD5FDFFBFCEA747F5FABD53ADD3D335ABE5DB49E6A65AC080AFBF3CCAC1C4F
713C242FE215CD187A98EDECF9B75F8BB8EA1F8781F3450202038A0AD22AFD2EFFF77CCBFF6FF8
F80BD6D5F2F20ED423EB4FC52386974F7FA6325F934BEBEE7D1DCD7EA40342E7F74525853C1CF0
709A94068F77E1F5AD053D8F2BC53976E9477F25CDD34FA3AEEAF9268C8BF1503838ACF409739D
F3DDAC188DB4E9232CAB63822DD2E8D72587C8ED42FD40D80D7E737037C27FF4FE508AC78B8A85
B2197759EDCE73A5965E1DEDB1041E1ADDD453D3D9209B437DC00320219F7B37A8A24A7F61F7E9
6D70A5D9D0A921A0717CF48DF321E0735CF0888DF3A2D8077FCF08DF3ACEAB61D3C7F8E1985A17
F58D8725F62F79FABA7A02474155B3A82A0872E8FA74AA90BD25828DD79F5160BCAE3CEB989F3D
DE28D189C75C88D1CD350A821D352E9D8BAB89E73D80AC9FE8D7DEDD0DCE57DFD7FFD7FE9D9CC2
AFDAA47FD7558F5CFC76353E7576F6E756DFD59E1377F7B79F522B9EBD0352F6E13AD376388309
45E277E1F19F759DA896A5DFC8C517D5498D65414D7D7C33CD7DCE00A2838D6AB297818B0B8853
44A0B234EFFE29117531EFBE8A445511E7F0000264B8120E563819FC3741161FE404AC2590672D
D478C861688E1C01857C028BDFF25360A7F40A57D94E01CCA457F70E67AC04CF3D38C3BC719080
088C39FC8F41DD7018D374A3858A869B587DD13484DD71353493E82941161229DFD80F3DDA810F
7433DAA828F56354C802839773F3BCEF393F0E5FCFEFCA4A00DC1C971DCF81C4E5C9B28C0D660A
30E09768D0335C63F0D0242BA32040829FD3E471A08740948EB437777D4A1A29F82DD2388F940F
C737D3560F4EBD0080A97DF867DCA1A7F5CA34A5EFFA978BC030AE0EF7F74181C73D62FD0ED4F8
F43B38F838D363F5FB5357F7E5D0049B7B0BC1C0E8083DF955D4A8C02B3D61D5FD2A7EB741F76B
0A836F9D5D4587D82505DFDD0172EBDAF9BD1D7B2DDC771FCCCF7F49AA49F82829C82A2D7BF250
B279C202434BD9FF69EF71A4A3A07FDEF85C1FD4B89A171D828284082AAFAAB9F7370CDC35AB7C
55E79C40E8FA391A0745C009405E6E4B4079FCF41FA408409385DE8140DBDFB77A3E5D07609388
5EC1527C141DA7A47A07B9ED87710A91E75C591F76248D8E60171975FFEF8CD472F53DD07B9597
0741DDE39822085DFB7FF57D7FFA03235800D6834913D8F1FFFDFB147FF7E833DFF76FEA56776A
C4F2CF7A83E904F8480020802AACA0C07FFCAFC9CC729705F6BD5B070BFF7F7C7DF3B1ECEC7B1F
FFFC7FFF82EEA902A65771F71FF070198125A4F909232225595BF8B6602A59F9F0F0FC303F3C30
F0C833F3C330C303320CF333733301CC04308034FFFFC3EF4F5EF5EA08A08248C89021755FD6D6
77D582E240F93B2235B2A9F32FC3EBE01B1674C1AF33ECAF62571C25C5157DDF77D1580C282D8E
348D79EB7A087BC555541724480829629100C4707D2558AF4FDF5228D7984DEE9637FDF371F433
A94DD25FB37F5E417A7094969C915DDC31137AD035824017364720A90CB2C33EB2FD77AF39CDFD
934EE32B34255FD6B9510308BDDEAFE7E855CBD2FDD8D3EE32BC8A2FBC07753DD7F60A9F7FF4F1
3F87E3C2C35C3024C0C20223D517A683A8D0F2EB8DE90AB8DCF0EACDEC7375C15884A7AF3B8CAF
8AF897E7E4261743DD334C5F45D191899AFC7C302807278F46D24737830A480A1473F6D2C50298
201F1D53A887C7D8C8A3DDAC094E367AE110D02009B11B452D3E9211349097F7BE78FF827FF4D6
DFFD947566C631434047283DF2383442B7A4057C8DE81317157F7F47DF8E748E79B721FAF467F7
14514EDF8087D74FC704A07F8EDE59E2E632BF7DFE87FAA085DE1FFCE91724F23B8CADFFE4ABFC
64FD13DFDDF793D4300820BB8CAF3F0B420C7CCF03320BB200822C802D3733BCCC0AED34516D94
D34D3A53CDB6D4053C87683A8E954E8384075CF75E73856D7C1C28A2809F82924C957318E8B7AD
49E42FB8D91097F3FD4FF40334333D4BCEB3D528228EA7E32E4FEF52A822FC96309EA0AF7FBDFE
C9D000F85D78F38CE0E4AE1E0F8E8E80DF437192A3A0EBE839F78E7DB3CEBFA82777D7F37F3A3B
A7EB04822C38A04C40EA8E0C20832B13BD4FA8F00200A7BAEFC5BE557443A4EBCA5E134336FF63
18DE3E9EF2FBF3636FFC7A0F5314D85FABFA9CD42FBB76AD27F84A0816354F8082EDB278D17E5A
33891FDF5F593801EF8FA4F4C29F63E3D75F61C29D2021023F4B30E0E2779D1C8E8D501D93EBEF
702374DD2B82B88282BD8B68DA5C65DF4E02C0A7F7F80B1FE08C4DF0D1DC3C8FFFB27D1DC4DD97
D071402203A359FFC7353029F811367FD61D7FCCE2182857A6482400023E89EA3DA7CBFFD35117
202687F74FD3C088AB55B2107ED0EBAAFF837CF323451FF8708285B36091273A07E824FD8D12BD
3C23020D008E350A55B3DBCFFCE5FD5D7C7A315F80E323BE1D51739CEB40272E293FCD773A3124
42EB0C3875515C5B405E1FD33BAC0993760F16337203132222A0EF82F4DD96BAD2C224BD5F54B6
F127A72FB2D7D57DDB7B49E186022A5C28C38CD9CDD102E4BDD7DED0EA6A024AFBE1D38AE05041
62823A583D71025FD58102E2BC9275C0C82702321E1D387B88889071147CADF68A78494D7F1D3C
1242A83E0267D9C7C280202088FF2C6C672CA03EAF609E1F5C105161A719B8803F7E9D369280AF
877471D58F1DDFE1F09C92A63F853FD8CD78C3FFF37E3EFFACA0824259F5FD76FF5D07D737FC74
C1F414F10A9E5F0A7DD01F9C036BDFDF635807A1AA284924A2088B989A92A1240A04A189C905F1
F78BC2C8243C8D1429B014110C18FA814141C320CC5427F54C61D3CF1267F35F73C70008201447
227228342824DBFEC37E14822E5133B43B1FF47470EA5E9735AF7323CCF31E1E509D027C0A408D
1740B41064242A3060A8AF74BD037610570A646C45CF77FA0D34718B7C5CFD4F2725CF1D3C5A3D
3487CCC9128A79EE4B826EDD2BF3896E15D7F33C0A33CFE3896A73CE0E4CD57E1704DD388808A9
4080AA21F857EF5C4E158D0F434A4765773FD1E2BA7378555F702E0FA70F6B62FEC33E2008BCF6
5FB3FAD0D3E4E2C288FC2C80A028E3DC2F0F3CE8545FCDBF3A49124034EBCC8D0F7D583EB2AE87
EBEB027AE57E80FAFCC025537EB4FFEB2134F03900C0B738EB7F95505D7738835F24AEB6EE7312
200AE584E7B873D8D062009E507EFFDF3CD72C2150D9EC8B43CE8B8E2D87F7DFF72AB5F8972356
0808A3894FF0FF0B23035C72309CFF161FF50F8B9F74044D77372E2177A4451CFD53D4DFF5350C
E8888A3B800B027221444A2A1018E73B57FFF99C7D9D3E5E3801F3AB6A165D199D7815793F6280
8801781E041771FCEF4CFE3634C70BA3DB617837B59CB4F0494744FCCCF70C2EDEE62931CF28B2
097D7DC1E206288DCCAD24C9F6D8CE9507B9F639BDCDEB52790B2CAA6145F7D3556877A2428091
EFF3808088C0C14982454FBD8A9534094189420870624092A083AC70EE9AACCB4209C2D2252492
9D34EE7F0211CD143B8C81916B7CB45C3D6CA6E939D63AD411E8A834FFF743D0FD03D0B023C960
E063CD1F1B4FDD0AAF403530FC24F0B4DBD6D3504E7DC002E3F4C5F1C7D5D6D15D17F709D7F95C
E5FFF2725E57CC9F3275BAC89AFAC7C1E1CB40D71FAAF7F8B01C5CDAE2281D7ACC34A00E7F722D
0B4B2F4E7F4B7D2DC233E737333DCCC09314C0C81CE7C7033B330C4840809010FACF6A0506B67C
0433BED94887AFD5E28F9FDF6A30657EF9C6365A32025AA7E68CF14800BDC83C08FF67C8A1A0F7
B3D31E8A8D563FBF49AFE6634FABF9E4EBAA7C9D6816FBC4025209DFEE4521702FACBD2BAC0202
117D80144CEC5DD166E24B539839A6098276F6BDA2667C08011227BB0C9FD7CBA3BC054780005C
10D1C08B073C5FD7208809048090D2E38089F67D7045B7FF5FFC27C1D6700872A77A73D132622A
028ABD251C8701C792E02E2C9FCE77E0CE1DD1EA434C0F5D1F4C4B6C29750AA136027098408928
22872C2432755FF50FA9FEE51147DA22E01828025F3332B4D73F7B93AD28D5B39AB7D7FF4A0C23
8DBEB80C9B329EACA38CE03224BE50FA4E601620A07C7CF4780F5EEE0225C0E3F26FF26C888A1F
DAB81818FD2392614E97FCFF1B2F5B33A3DE18B83F4D4FC78C8C0A328171F34822BFC1C8218108
C228E553FDF22B32BFAC03AAFF05CB2ABB8E9F8F88BFFCB28871F9429FFF286A42A51888AFFBFD
77CD459C82436B0E8308224840AA45CFE4DE009AC6B12DE15D57E7E6AD28021FD1745374738359
2083314CD838200248C82032090203043050AAACCAB832BFBF60F60CAFE4D0AC6FF540EF8E9FA2
F5737F8220A22B3AA3F2CCC8822285C5CAB1AE560463F737F716A97CDFFE379C7615B3DEF12BFB
7267D4D809F318212780A0A41E11C733686C0B7E5697478BA37AE5445B272D77C9FCFA242E5427
DFE9C091375EDE057E163D00840E440544F8202238D8B77C6535CA6BDD5B26DDE5A61FDC2BD2BF
B79735C2D00B33AFC0B0296FB9E5C87D0504A00A2539FEC2EC23229CED315C5C1C2A7B5152FF28
93DC5025CCCDB7C13DF5CFBF01F55DCD7E9F39F3A74F053851D9E75F7796C47F00CA817B1F0332
8024ADFBFAFF3DDE8BBEB6837CF7EE4D7E8EDC7BAE15054157BA37774FFDDC1769347F7DFCFB37
CA43D7D7FCC6834D2C1FA13D0F7D57BC77FFF831027D3DF4DF8895F1D33737D3CCCDFDC70C0832
0E8F35FAB356176F23016A12B08086B52ECD6514CE5FCD0107204FBF08C0A90413A228521F1854
DFDE35B761140CE49CC409D7EBC8534B8F1C23C7F2C0CA8DF0DF501F3794D839C4845080FAB802
2DF4FD3ACAC3CCC3334C23CACCA3B6018DCFC54BDC01070EC1C328DFCC578F8C6315F6B3B10F5B
FF971CB23DCD15C3C02ACECB358570C023E590655FF7EDC63E9AB381C0020FB85ED940DC79EF8E
51278415CDD379FE035F8BFF83B6903A0AF60847BF4908C37736555F3F87E5FDF83D4D5E83E341
A31E7015F2D1E858D5CDCEB6FA5F1FF8351C0D57A5CDF8DD8A838C3B54080220728EA88A08E1CC
C09632D4B2B5FAFA62ED0D4B00F5EF73C7A75C1E26020C8F7E5C88082AAED25F9DF8E67B10DC37
B4A278EB8CCFB0C3C330930F33CE08674FFBFE76309C6830263A22B0F02142435C8DA4102B6704
2B70B5B6EB74DD372C8AAEAC4E0DF43214E28109249F497029812E5FCC274E820D00B327F7FD89
4D001E733FC0E8D69CDDFC36B327FDFD3E31C758F43D7D805F44787F1FA59F2A683A147611F2CC
0B30278132028093400D7C55D93200218FF4DB80E15D9F47D0144C544F48081C71002C3A0CAFC2
35D0B47C1D9ED1171D4CE2D5CC060222083057FF1FBEFAA2A87CD631631B1172CC7437BDAC3F05
037B9EF39400868BFF003B56C0BA002AF8FBEC2DE3130E3D82CBA0AE493E7F3F13CFD43215320F
02DF7B0D62FA4CFB44C2A0E0080821085CF9281DCAF6189DF3D9D430B8D8A2F228285FDFD90BCE
1D79FF7FCA1DFFA02838EBB01E7CFE28D631A20A70887FD43F32F363FCE1726055B5F70C7F0073
1272AA20D61C27C97E17E937C4F559EB017C3F0C8C860A24B2B7C74FF9C350DDA2BEB50560227C
7C3008801A24F95D9CDA20C0D0F2881237D3417F6340C888A5F3A7D21F02C0B163E1F3D078F580
75E79601C81E780A9E050699F5DD55A7F5F31F302CCF37281DDA882BFFF1A11CA6A0F3ACA2C480
E51DF882A430A9D1C3A0733CCCCC910240A7C2721C2B278D1D33BD3BE2BA805357A052FD1D731C
6AC878D8D57F3A1F400E71D37059BAB0D6C081CC2CC2BAE6AE0BE3C5DF7FF7F3C8027F43432503
5168C220CCCA8F340441E8839FFDC42F50AEA0D77FE3E048ACDE1DA3824C60D358448442A0808D
408248EE25CE16D57F70278B37278FCFBCC03AA920DB608847C245D179402ECCD60D074FF2A48C
0FC14FFC392DD5429FFE0CEBBFF185ED0D97CE7C8924BE909FE24F89080857B7D0280F58733282
6374DD5D3C0ABA8D30827DFCE17963477F8810C17C5EA81DFFECCF0CC6341E57C8E20B8FA22E4C
07874832D124CF82392F5CB8B888C0827C50415DFF104C97CD3DDA2209D55D03D1D0BCE3D9C758
1CCCEC3B1CCF7723F9FF32E71FC5F805FBD096B3C03F0C2CF0B0B82EB83E94FA028A269FF2C820
0210B23369023230AA3499CE230021AA9ACED491C1ACEDD7D4F67AD05CC46B740B4BCCC370FF37
F3F7330C325EAAD3F3734C0CBBD8CD977BB8F4D70B2727836805DE7C664E6EBCEF69A76925675E
BAC94FAA5C2F2602A3814A714BF271E6F52C709632DBCD8DC4A36B09244EA3C86DC72832C8E4DF
88A1BC6A6A472B9EECE8039652449DD7DCBDC050EB94EF596A48A78792A2889C961AE9D4C6AA30
6BDF7C900BE810404A02113EAD3DAD1C5DB395D572FC230ABD22F68268F49D240737E5F6E349E7
5FA85AC0CB5F3F87D09F2C2BD3F3D3DFA338F73DDE368C25A3CB7F86D02FD2212C82BE743836AA
4874C085D020BE7A796148B09F527FF488382FA27341FD3AE188FEA32232384CAD88F220208AA6
3E48108226380E0A7F67F10632A7F22B1625DFB9DC9722E04F5D820017C8808E71C5894C57252E
053160094CD81705FDC4542036D758DD3DE02129069FD1343A80202024277F4B95AD4C093E0842
0680895DCBE1F2557C7002D212A0AA08DDA29C7143172EE7E68C8E971624254C5A250824C5A971
C2E0820C58200825ED8362F4D8789385B25DD3760716A9E248E504BFAEF6720888CFF3F088AE55
9AA0273DD7017C8B7FC7E9C1F9C82F5949C88CCFF0C84AC6FC76D3B1DCD3F13327D9B9E575DA7E
29F12E1DCFC23F0B7E3F770BCDCD3083280A0477C498357F7F4F5C0C0BAA0CC63330B7EBC3F707
9AC30888F0A2D1EC222BF00BFFCF77F7F2FDFFCF705F7FFCC0E3045E0202A7D9EC2127DA41201D
89E2021A0882683A42092200210E00120A0B60A3757C95F42027847D4BE101249E26271D89C47F
6077D82333DDF8D713F2F28E55C15F1A129F727724F8F5036037E8103DFFCF8334F8074D6001B8
D769933577173892D604A7F4EBE9F1CA835CC52FFFFC5206029F1157771051C318CF7FEA0C8D11
8D5191DD1CD128CDCD0C5AFA737BED9BF2EC4F9D3E42ACFD025FBD227107202288276B6C928AC2
249F7BB74DDFDD50ABEBD00A4C29A082024D5028606823D0A7F4968D89E4EC94FDABA8050C98CA
1D3C5DF8B54BEFF5072349EC4F620A3BF2040A762923A0C8C0CAC2B9FD7CDACDAEBE4F54DF7EC3
741DA2AA323257CCC00ACBE1D9B025A08686A08202A24D089FBD4052E501D0A1C613A1509D4BA4
056010851AE87AFE159F0CEC000FD73206823FB9E9483724082195F7D7F79F77BCDFDFDC9DFEFC
2A5D285FBEFAE18F70C070BE2040BA6062D74F753BDD7E7F77ED615CD5C57374A6621157D5F32E
5DDC5CDFDA80A7E1C5715CD060380B261493F77773FCF7EBE993C63F5CF50953B572629E2B8DDC
562DF7BBD7FDFFBE89C40A7FFEB8E37237F7E80283FE7F57F77EFBC0F4A7AB275C0E02C2F67DCB
0BF0CE9D2E723B40F5DD1E485CA42C5EA2C55D31108AB770061F1C5131D800B908CAFABE9E8E82
9224BEDCE9E8204F9EBD2DEC1779F79CC5ECC453901066CF5A094C05280C8CA281E48FEEEAA042
447E88992C42A22FB39E6F6A0A383675600A0D4F8F37543EBE85B2B98E3F1F46A62B779F40D4A3
A549D650A008008320824DA1D7D3939D47E9DAAA33274BEB22759DF90FAB6F98F1ABE8EDC3ED4A
6B0E32CDFB17816BA747FF70B0EA82285004E51E021DC788408EA7B4206C822B28EA6BEB48DCB3
A36C4E86B2FA2DA69DDF2AF574DEA357AA08A342FA57E6049F8E473757D057F8980E6100A0A00D
4E8585536DD455B281C6234550A197DACD4AAD9A1614C815E7430BA0E4F27B51DD2BEA4B0AB688
2A43C74F7C0149ADA20A243474F7C01493DF085022EAA6802AB8089DD5C54F2A0AA5884A901D0A
8555C9B09B0200A7D4F092AA517D87CD48FE05821F71D65E6802BF8F5FD32CC5DA38B8957F9FE5
4AAA9ACB0B8E7220982508605108724CA30748D03383FDAB1CBEFAA71A8D4F97FB289E6943D888
8082234B7908C4FCAF8FCDBFAC7F21A36F63D5F2B93216BC982C46CAEB17CDBF25266C097F8FE0
EEF70356F2E083ED8D0F40928A030B55C1CCA3BCC791EB68323231F7E7534D4C83BA6B9FDFCAE7
B1705FEA4CD004200A4717920880A88A0012C64ED2DCF713433E8D883E80B55F8FF7F55DFA636B
D1C78D7FF17C7D721E6F5262120685FA25F49B23374A08A8D63541900A27878038C016A88885C7
2329032782EB5E5C8CAE0C960B2D8FFDC3372028A5E6D1AB231E1CE027CC507E223B905DA9A89F
F198072A48A6818470643C4807C68E79C10E88C8CC090426028F6C1B1E9F9E80E42A78C1848E9F
D45B8C18C273F962F11CCA2BB3DD8753C40BE47A455FE2774FA553D723BE8D314FB14C53FDC921
DDF148737F200EB7BF4C52E032C10F80CAF9082AB8BE2C3248E29A029A32734E93ACE2071DFA3E
0800AB1FFB692362EF2E423625DDC654578EF19349A36F58517F7CCE8C3005D6B9DFDD33855037
4F7505E5FDE4B3D035F45C75CE89C7FBD4B43C317D5257DCA7930A8B0D005F676238B70A935777
CB28A137CB71078FBF48876BEEC320CAFA1575E350942389C94B7F4FDF5C088B53E56F79637F7F
5EAEA1C36B317D5EE7D49F5C2E2FE7DDDD728D4DDDF72DC9F59F11E3DF51D533A9089D7DDFFE50
21D97F7DFF7A6A33D21AA1E2383274D732E279E021B92F250662D34B392A08AB2BC93330286E23
E090830017D57D739097DF270E884817C360E94270820D834D958880A97C37CDF37C3CA9FDFD5C
9FAF3AA4B858B8540BB372C3CEABFAAEF54FA9FF8E802832080DDDF6358E260A8D68DAE0E17BFF
4F4C3EAE3DD43B2FFD860E9CB3F5F5CFCB8F478DDFF1E388D0BD62F78B7DE2714B771EBAB77774
A3B9F501577375DDBCA5DBD143B4108BAC77F296AE8EA2E3D0221F6A32CD8216AB74F4B1FAACE1
7D76C13DB5D2434190899169D08DDCF43FE3D51408248AD501C13EE1E724FFF2FCD924A25751F7
4F53F3244094109E27D42376CB8D174B51C5FFFF075158867409FD0B82ACC555BA0088D275D002
143F62442CA681808F8DE76348A88D2BF9175151F3A816077F4647C83202F244FDC0AFE5DADC96
EF9A349C919FEBDD7BCBA027E0572DDDD7C8A4D7DC4DF3C4DF7F776FAF2A8FCA3328CBEAD72D35
DEA0281C417495BD5FBF009C9F79FDCFF8E9D278A5D23DA7F77CE78F09F5D605043E41F09E725C
9DFA5E25474555F832EBAB004141DBC0785CED14F8207A00544F80292875ED3318E405C9BF1767
39657DF77EFD24DDFDAF8FB52F9A3FD4BC09E78E5735D7854AAFE800424C7EFFF5F55155D60DCA
12E000E2DF58955CEFB2EBEA9E7D57D350C5A79DF3DD3623C53B4E07A3F8149177A8FE54981F5F
CF78FB87F7FBF17AF75183231B5AAD8D8008D062A77FF83835E5F5C551D0DBF1163B36C76775F5
57AF755409BDF357C04D399FD43D4323DC03E62AB95D5D75D9EDD4568CD4CCF0CCC03C90DF210F
7FE389ED1C07000888220207A8BE9971305AF9F9F1425B56909D752F63CF3DF87E1F3CF3001C74
734038086363CDC54208C88B544C6200AD10322F8142C13E40A4C38CB2ADA8CD5657581686E0AD
D574D69DD64AA0DD47479F55C335D5FC5134EAAFC4A23568A767680A59CC5317FE1D0771DCB2D1
C874732CB5B5A79DF96034F1DF4F756E77243F6757214714ECBCACA843435B2E1A83728383AAB5
73C33003820CCC3CBC4717F77474323B37AC6312C463A0E43A8E8EB22A7979950098E3D1FB55FB
532A176E931058061D59C8C9655FDDDFFC4976E8686020A82F1206A12E0A7660B2124341E7DD25
57F770C30AC2FF827A79DE731CC72FB2A69C99FC70C83342C0AA1DCD38DF18370237403E08189D
FFBFE5555CDDC0AA6C247D1D9CAA3A8F4F47E4F5E7247100275ADF0657C71E7B925FDF6AF6C8B6
AFD5BF151068A2595514A4A6946A9306477D91040D47F82F87CF6769436DA0EEC62314C2A54337
43245FEDC09F60E21F4CD60192018DE1C80B4F401F8D820526FCF8209CC8B63C400B1CBF80A76F
A0F8D671A8FC4F319048245E0B1C06832B3CBFAC3AFA24901DA3DA420DD3FFEB2C60AA83E95003
E8CAAD0864864B6A65E69E1D0B9556059980EB65CF11A74707797AAEAAC5CF3DB69AD6991571D1
F028E79F0F18280F7F7C33222F5FF6F0993625283A134F34DE4840D48D77F77F4D3C9F2702E832
CE1E9FD68038860149DFD80C341399D003175C055579422362FCB783F9EC82F9D59DAA7C7D0A02
808CA3D65AF7A2785F3CF380202A5FFCC8AF8B0AAAA9D00D67AAA0A90A02145C00C009090615C4
F0A0FE08A5F63D02882A2468EF335FB9AA4403D2D7E7F6EB6B607C9CF825797B1516A72A3AF579
3E845A5B4753D4432F9FEF2E74F7EFA302FD1DD8E90A7AA9FC5A87062C0297225A098DF2014366
75A000374336CF6FC82001003E6FF4F3ADF1A0610F1F031BDB365A009C0AB41EB7AFF1C43C7E03
9BFA304FF63EACE9F41CF5D095943CBC14C84CFF2F0EB6CCB633142F36F90156233CF1242A3850
03722770F403CDF8F4D515E283E5004FE1DF464F10CC0A3CB4340C3232C0EADAFE00C0E0F9FB6C
833CF76D21F0170700C10C1012BDB20FF5DFD1B0BC280A844290A0FE35AA2FF7FF754F4ECD3234
8AB23FF355E5657F7F5E8FF5B34480FE83E20DCDD0002B787B7ACF4FBFFE3E8D4F9AD2C13EB83C
AE0AC68088A8F60556B0100B71324BD439C65F8147694DDD7130E3CE1620562E0C98BEF4CF23EF
23A31A10D8353DC1C800C801FF4D02000F7D7D897A88008C3FFFEEFEE001EF0010108CDCDFBF94
29A6758FFFF78CFDC5A3D0D0E0FA060D054DADCFFFFC873AF0E8CDFD8D30F77F03D83D8FD4C20F
700F5F94BFC8D9D055F056C0DCF003D3034D52A3FF63F8FB32ECDA6CC567391074403A2AF3DCFF
4D32063CF5197FDF7FA34C3F0802001F760F35C3592802F7F8F7D07D8D036832F5FD3DF31C753F
8380D836CF40CFDF3FFCD875E5002000F82C82B4CDEFFF0E2DE7FCEF3FEC7B10F5F7B6ECD563C3
925D239F43ED4F72CF8980AF1173EB1ECF92B415C711CB143A9A4CAA08A6719728341046007FBC
80FD57FD7CDA8DA870820EBEA30404D4DDBDB1FA8C57C814D821EF82E3C3D7A03C2A9BE204080F
BE8BF12FF372C52C50466E3BC200808DFF9282BE9C80FDFB0013C95474BD30E20C313A0D0008F8
0CF74F39130A8A25B388E00DD3B1AF7A06883DFE0D838616C1A3B49D0DE0A43CE6827F120F3CE0
9CE61C80F8D5CE3609CCC77304CA5F35310B0688131009FCC33CFF6A47206015BDF14427FC33C3
0CE9EE37B4F1B9873771CC8080028020000AAAAAA202240C470C0C72400329FDC4CE4DB900063F
F349EC9020201F4C82D80CE080D0CE5C8CBF3DCE8C0A370F8C8A0916C0850F662BFEA58E58D430
81E7CFCED38CE2300B0A0D07CEC302D8D570AEF8926BB24D2354084B0FDFDF2832820087FF408F
73300FF3380988C8C5FD200F70632E80E7CCEF3DF786BA8802300E0278F3C3F0C007C2FE01D39D
3A0F05DFFBFAF05660002CC28C8DCE20374F43D8FD8CCB23C00007A8450083E3E5896CE29A8077
42C6BDC280A0F8565CF585EAA04A53C84A88F7C0F9A29FAF43425962CFA0109CF99F1D7AC3CCF8
26483EBE08D1AA6FD83081DDEFCFCFDFCC3F23373FDBFBCC3C30C30E0FBFBE954DAE030028D3F7
7A82050D020FD3CCD7F333DCFDB7ACFDB2A3018C4A8CA9220ECFFFCF73C01C300885767A0EDDF3
5CB0E1C3879D1B8C0B2F53F2A1F70F98CE0C472BEC4000FBFF870C70FC097A02AFF308F0018F40
2B5BE245D3A33B4C3235811F95E8D87D484C3E772E0C1C0803032320B208808070F2093774CAF4
70D1F8787BE9ABF7FB3BBED6808AB8792A82380108974082A4D53E1D7F28C3EBE48EF88450C82B
D023A29C21F7477F35D3E87828319E70A3B7B4022D7671DFE37375D277D8C82433E8F1281CC941
CB21BC675D5DF94A281F2351DD7D2B28F7FCC00F8A2B0895CD05323F64C72E007209F02D7C741C
40C4B0A0A02AA90637E78E9C923A0B9D1E33A5330AE76F6475754AB09CA20334B2761D82288ABA
8D2937BCA4D2AC620B2761D922888B18869C88D8F835701D391F0CE237B563BAFB41882C9DA2AC
634AA0CF37F5C3B70E0BDDDD5B2F2EE30A7D2DC9F72BAC894D0A27D7F57B9F6C0D0CA37D76EA32
5F434242C035CD5F17CB8848849F3DF20DEABADB2348223A7028270F4E72C68F7C2C24330C0443
0E5C243A2FB0F7C2CE77F7F4262FB4AC2D2B082C2C29C9D3D424222929080A09324E4291F7677F
0C39CBAF79D6B2908CC2009C10E0277090A42827C9F771C247D1DCBEF38C0B39C3809090AC9F9F
1DD5E177E7A0936834023E20A2BA28CFC05FE7FA35A23E238E5C3A772D279F7C5752F5515562D7
FE3A39FEC9F17D808EF73EAD175F53EA22234A227ABFACBD5BC9ED0A318312B02C3EBF3E87F839
E5E92689A3A08808028AE89EA5248A07E20E23BFAF7DD6AB4FA32AE029C9F78347AF5EBD239679
35AF5AE5323BD72D6A77BA3A430880D7AF3D9A5F2A2A8ECAEAD2CBD57D82B5CBD7BD6AE2A7DADC
EA0320A5EBAC59F77AF9E90EAE7103824243EB78DD3DB3AF603227332B33292BD27AF4C257F009
F45349C283CCC1701DF2B9AC026B28927823A81627DA4507B23A83487B9CD0C8C88AD0F2F80CDF
30A0282809B21899D0E727F26F2D89BABA322ED902848CDACA09042775ABD5A000AACC7EF16026
32E934E20C12BF536C5417F510C86F7EBD2760C93D0B99DF19474FBD57BC56F7FFE5C8098B0BD2
8E3D8EC8216F74BDF1DD7A6084B8C22D88E1B2289D1F9B98A5CEA8EABFE01CAB8D81DFF4FF4CB0
A8AB2AF30B3927AA0A71DB5778D0E0383A6F3C30AAD53EB02E770517A8C04053E0D5DFB2A6E055
DFCEA62C91290CE01E29708A3AE4E43183C71FBFB82C53ACFAAA6A4E917AED20262DF7DBC4A6AB
840CB5135933B20D05BE0C0510F87A512FBCD3DBA47F5F5F22A95D8DFFBFBA9FD353628C77CF88
985BAE6EA68E186348B091CFECEF1158220A01701D0B506425E634342E2C224ADC2EB253FB640A
D2B6DC20989ACA4FEE7DD83E4CC91818538B5BA9FDFAE08BFDAAF6A8B73D4FA8200C0C8B80BEBA
9C145CF0B76C5F902B2322C57A5515A402B3D88B0E84E2365FD2E128A4CB28B8849C70C2088626
E2351E30A7890844BA3BEB093F369042729343049F3578BE15A57C77722236C544FC4DCD89025B
FE162CFD4DD7CAB37A7E071F1FDFD051C43F9FCC809E73413BB701677FFEDFDF2349488B137180
820B808CE010225757E1DE0BE63CBE7FCBC6CC8DCC2E6E124875F40CAACFF127027DBB8E0EC8FA
F8C2018DC09D240C7148027F7F77DC8FC931500E109242EA234E102C5D158F6EC8021201DD3674
F7C33A83C80D2732947D0B0B6D0FE21C4B5C94ECE0117025094F59CD7FD392790236D0866A769D
5C02A202008552B6C5430D02A08288C0924A40BED78E192AF5CCCD3314D376D408293B49AB81B7
2FA854AE08DC0B989A137737C80A50091D03BFA0EA314287807D57F7D73F202780643D750FB808
75100A3F851D3DCBE73B11EA9CB13018C3CE202C0D8D064FE0F8E3188C48CE0E1FF4F820832934
1C2DD5822A3E9DFB467D4B5F5E3967A2708780850FDC309D5E0788789F2A7B2FF8348CBA3C6A16
30B090AB164AC0AB0A0810AD28A3F00A08AB9424A0B23E76168ACCAD2B4AD2A10A90A50C40880F
202AFFFB53BFEFE396A3777DF6B94AB777DDFBFA4DF89E9B7FA7F7FDFF8F8F83E38301708BAD84
BAC822CBB2D2824241592738B80ECE978539B3CDD95890F918EE3C359EA82A82A0277F8E71C5AC
508D885CFF8EE009181423530D30C200710F220802AFFEF4F52918812B633BADF4B447A4A8AA89
4AE5615EA0C779088A2955EAA82BC960464FD4B7A0C00782543681C05F2F6029284623D1045892
68F84E777ED2B00008DA82E8AF999F9A020450002A892AD82A4720418B515016424DDC5F574459
5F1D27E0097CF717D723400BF87F4B80DE9010321FE3ADC8515167FB82423E8BF747A81E0DF0B2
249E38CF2B40F95B49D3DDFF52E8B9C71706FFFEDACE9D4F7FB22A8170E5D5FD97FDFA0202D6D5
5797F1DC01483F3C58141581627894145F80B8A3A3F5477DE6CE8227FEF7343709B59E7D268E79
F152852E3E38F4DF5DA1077804BE39177FDD30083DD6531D4CB8DF7F6A7A9FEE983F2BC9DF9F95
068F5F5515C95FA79F7BDF4030D5FD7B667E8BDE029A408A31FA82235A5FA9ED7304F69C9724FC
8DBADFE4F97341FF4110DE5A60534BF8824DEF96BEBEBDF14025B151F4303B5B389FDFAF7A0ECC
ACC08DD3317E28232AFE0E4D5F3E1DF70856682120A50D0A81D4F1CD0F352F737D4F20F6E89CE7
4FD4D35328B62B43D63C3E6AE9E7C280A598604E375D6FE17ADAD8DCE0E824AE4B2BFCC10380EC
96B57F0A0AB3F91DF9737D77CD67355FEAFEA20089D9C90478D329D1187C7733C4D0B0877BDF54
B95AF58E038F809CA0B328B3A8038F58E36F49DB5FE7D20F17DF7F1D22289FA39F4C22767435FF
28208FF530020C03E20EF84E36771D557EB9F6D40722FFB7DFFBCB27564A2E87D67F360E7E67FC
01E5CFD577D608E11ED135A3C741449A39C4EA49F270B16055AAE4237733E3026489F01C032F4D
4214FD7328881A148080E0CEAA97DFFF17D023A2AFF8E543D97D8820246158A3F3CC5201A0DC40
2CA0D8A4CE6B1E0F4CDFFF37718FF37750215C02EDC2243701D0240A02A5FD56110C2CCB312D79
7C1A7E468EA4F806D431480EA1F1528324D1F823C05790B7F9F8F0B2FC52BD24D0D183069C82A3
B86DA931509A35DFCA22622A380C0228E82AA088020847C0A8680E27C0417CA4481288464041C1
70698817C433BC310C7346817AAB3F220A0AAF26702646023A05B61BCE868C2A099CC730BFCFF0
C0C530727960B45FD9C41FBE1AA0B785E9EB124834357443439D7AD95C10AB64F45F7DF8D00D75
1DBEBEBBD0F7FF3C31CE7F4F7DB3572D92CF7E741507FA00071722307573E0474AA0CF0A7D772F
2A9ED15DD74DB4AEF8C8E7614282C320AE3A4020D20F98DE373FB68807079D8A8002AFBC31BDEB
EE3DD39E983EE366EAC37F7AB8F41F5F0E85CA2DF9DDA0D740882AFA62253F54B2E8BA1E289B25
FE0AD2CDCDF72FFF4F30D3CEF8FD6FD777DE2E26252B4399E384DFF43EF7F4488185623D09FF81
E179EB7776FAC8A4E405D5FFC835477D9CF9D74FE3C2AD1D7F5C3334A027F720F43D032029FFB7
C924B8CCEE0C8AAAEB358EDFF56F0BCDCF45A98C4A4B7F7DD834A3622ABDFF65881F73170F3E23
D4387DFDCE7E714883441E18B82BFFCF9FC20EEBA4D6BB2381A08EFC736FCACA010A0A807357E8
C9772EAF24260A86578ABA4F22D2A9B2634D2CE2F5FDC822DAC0339ACADAC2D1FF748321D0741C
870408F25FDC5FC0BC08E23087D7DA05F6B4B4B42D2B0C892C97DFD7F5B2B2B0B4770420C0DC0E
1DD02038B95FFFFAD2D2DCBC1CB7C88B22CA3CACA14C280084F1FFFE038BE1C97D97D7D5F8E3A3
92114167F179532C20F7F42EEB7E8617601C7890A8DBF73275D752095300ACADECACB8EF5E75F7
3D5973E2916A283A1450E0D79F5077DF3D553D6E8FAF504D085AE8A20742D0E67C5075F3617C83
77CDE84A04A30890381755D5CFB73D71D7A74596BA93C3C85EF74E9CDCFAE77693282CD96BE352
4F73DDC9F53F4BD4C94C95EEC3D49E352D8F4C2FD095DAD8C545094924C5FD21402E1571C8E690
34141A4A8EB270236A322352EE27058979E70A4B64A209BE0024B2FC253E35EDBE35E49F352D83
0916BA122B231225329217DB8D8C988D4BF143C90912B114BBFA6CA49325EEBF15045349A428F1
A08A5014152B13442C8CABE8924CD732010200254A9235219B1729A649357D8BE6094D57DC7BD8
8D48F4C5F2E3632A208A3BD08588558FF854C24254F969C25894E7141457C9418D4927DEF87312
DCE4BEBDED9F49A08B48C943E7A949EC9CCDE35B1F5F958BA27CCC5E851B621DDFD80B88D145A7
F0CA2A023475C0E496E37CCC6314521917EB1F535943429CBA260889400295599897CF800957CB
32AA6F267F2FE3E4AA66F267F1C304C80AA425005C75C10BE78BDA7F6A9C5C7F2FCA9F3B0CCC08
22577CA97FFBF0A9E765FFE0C8282EA3268AEB8FDAC050E4E278A7554ED59615D6002C2B6C01A7
4CA8B4824248248B40A6AD01D130922AA2113D38026209665BAA878507383237C7F6AC22CA04DC
F2D6CD9AB71FBC4029813553D4013D132B5D29293600AA18022DCFC5FC433D683B34E95CDCF4DF
FDF400008BD64DDD6A96AA040CA6EA822A22AAA71895DD57E7BD5A1454D5F5F55F65695AE2B58E
2348DDD8282E0B8CA08801E7A6A23773D3C4557F1CB0AA00682E675E64567828289FE827C5F3CF
2202A90940171D7042F9E8D82C813DD4D656524922AAF63D5BCC663BA60021E3D0623397E5E4F0
8FC01FB6DC7F4A03BDA04881F10C3106593DD608F8A082088DCF08808FCD62200DF04BC4D43440
71180BE55FFD3AA3F1534488E448A048101F4CCD5FF51D0D480423E86F3D6BDB753FDB8073D742
429258C2D360ABFBB830E83AC24F1D3F887F546B8CC337FD080386620D66B82030A237F7336033
4BE000C32803D7A3456B083BA208140120EBD45C7401822A8E5971C700D5AFFE412F9BDF739082
087C8081020BFA35800B39F292F5F67891048382283F330FC03573DF360882818800580FF5C760
420B5CCBF1077DFCCCB0F6173E759155534BF1CE08820D00A3E07171D3CF68AE0D32045009EEB3
7CE85C132B44D5D184C23E0235017D77DA2680686E94013302369B2D9D32A133735A3228CB7236
3D32323F33533232B375BA32230232A3537237E3D1CFD4FFFFFCC8FF8F8F97FFFE1842FF037C39
290A0136FFD0F3C7E7AB689B2189892254A022A095B4C83224B61C82C821E7A5E220A697776A02
3A543F37DFDFFEFF83F6AFDFCFFFFF4AA5406700AEAA20909605DE3617A133000F769B62223F88
F5B0B074B8B9FDC23708AA7E80080380C6041667ADB0C8D87F4E72F7E7524E02F53F4A82861B14
E31FDEFFB625F9FEB77AFE3AFB1B9C00D6B13D6FFBFF4D52DFF9847D2BF1F7FEF2B761FFD9CE37
D52CBF33289CC96FF3D73DBEF38EF533D032688F46082CF99CFC52E2EB3CFA1E37FEBA80EF7D3F
C8C38053D4F1C5054080C6177788CC6BF39680AC60BE870FE804FA90FC7F3171CF5B7AFFE7F72D
F3FCF2C94E3EA9CCB1E1CE4CA1C70AE0084A3B3D6180E73E3FCA28730E28A184854766371C02A0
B27E33EBD0350F6E20826D038FE84BED99E9A24A89712A08FAA438A27618B379215DC55361C373
678141F58161E1D37160D06930D348161E49F4F878383EB9E9EC96EA2BAA9DC50020028E418443
412B895F1591D424AEACD86844187C341E8D458273F5DC84838A776F888DCF2E3EA51575E90202
0292BD298F0D00023F5F57F7FFDFCE12243E0E39AE69E4A97708F38209CF4F35B573E080217DA4
E3ACB22CB6378DD999A9A3203973238ACA62AC9F9690080A6ECEB2DFFBF8E206A0A90F8F905FFD
A5CFABAA9107A2821246A90240A9227D8B82E1F3CA9ED822408342D1D8275DE9995C9626B5D979
1090923C9D5D3DDF3EE5A4A5EA6262B0AF23C8A8AA8798195B54E0994A814E4F5D5B9EA7766ED6
AB58D23414D85AFC6810A2F090A9E320817A582D2EFBBD0759ABE9EBE82A3E7F796DEDFD5F7777
DDF240B007FE9F9C47109EA74A8792D259F55ECB6D276F7E12358DABBD30DE8B00A3D817F9396B
140058E5F147E9CC7531A5EFFBFE86B081AA2B2982B27E7DDF75CA715913BCF66080292626BDF6
7CB22716165A186167DFBDD95259F7FCF3CCF0020D721C08209D7834992A5034924A007B1C1596
5AE1FDD2A7590082020AF6ADF70E0982B555F1DDCF777C09FCC09DA6202AFAAFAF081CF87B014C
92F12D1D0E80EF65FC03C23A389291F897A078E03DA2804E816B4731EAA8A621385987C23D0B16
F00C0A0AAA83A0E1C5EC30244A70C625852082429F23CD235E8443C8BC88E88957E5D97FDC9775
F7E7E7C5C9DFB7CB877DF7FFFFFCAFFFFDE2EF006B23FF4FE50E0F9563D8D0C3A8F7E9C0202BDE
E13A195076B6B6BE9517048E388F76363F8D83FE0077F7473D204BA27F63423BDD97556F6A7F67
60DA05FCE6FACA7F61D0DC325C4994300C80BFD93A9D34DE392078FD30530514D4D14344F51354
7D01FF63D72AC975D75DCC0A4F527D229AB096AD2820BF879EA3A8DA35CF6091D4518308B7DABE
8CA4B22328BD737B2A6A7F42122391C7537A02A7F576EA80882055F3F02B0A520A0B400D0C8003
57D5A586A1DC6DAADF3F4DD01DA3CA08B95F81C48D0D30C043108021FB0E8F75E5A620280000AA
A88CA82288F0A32D1D4753272E0448F7EFD3FD0F5FDAB60066A79EBAA7B953DD5DF7D67F105A0C
2817C83D15C5ED8E000EA3F88A145E7268D2023FF3A0ED71D79789FD6341C356A137FBBCACA94A
8DDE3CB20E25455DE973EB63A7A69D79375E6A957D310BF9E728B5772D834320B54320BF1E17A7
7D0D86371E7577CBE48E54E7F8F60257252E383552C2368B3E0F5D757D2D4BF815B549C6045F5C
790AE29DE57E5720DC756B68A249CB507DF892588CF810604FE3E0F5F9745788E22A0AD8FE1D83
5E85E37FF4D7116BC38263A886FFDFFF4FF9E95E952D8A76D4E543543A1017D8D655C9DCC3515B
7554B578895D755AA5C95DFDD0762DF0BD26BD811799C3084082EA8B7397E0E0D2C10B041A3CBA
0E2A34221A32A8A0E973434FAE85F5F816B4609DD078BEFCAF7A0F53772FAABF4BD82BCC03BAE6
AF4DDDD852F4AF4220AB8D8AA1521FC8DDF773A6A2BF3F6CD08BABEA8A52B0868FA362298E5CE5
DF7F36328F54D334FE4B75A60A210A98A45813BDCD7417535B4F2C374359FF5CF472C47999C555
FC72C2A0067266727271F32F2055C7CEA33F820979E00120999C999069E0096074907EF28B2BFE
9F957F7CF3CB08CAFE815CC429FF5CDDC0AA7CE4751DBC51C069825289A0A2A1F815D05D25FA42
9CE7714F09CFD652712CBA6091C7890F46CD1F8E6861F7BFF5968511DF85D6362718918B2B29A7
2AAAA2A9A7A9EA0A0AA555F7FF9F6652388E38F2EAD2B5EEEE77E34702A9A9E9EA797FD0D0DD69
67499673EB98BEC28B7EB762D89EA9B4FD3DDB06A2E2EC59085210BC75765D9269A4DEDFF0BC2D
3F5C21A75DF3DC630D424925518B59DA052D8F5E253DBDD5776BE9BFB49472242C2205C4B8381F
0205923FE168FB117F7B7A73B33A3B93013020A86A137775FFCFAAA80888A8309E49A45D181F7C
7AD4D70D732998BBFA391BBFEF4CF5E643C22083E28051FBB7F7E8CE7CB5AB3239CE1B80D4221D
8ECD7E0EF77F0E2B65D33FD7C170F0D255AAA83AE3A23B3E697DD7BD341D8174F7DE4BE3BC68D2
5D1DF4A52497E54937CE58FB497BD2785D228F52D15A4493BF3DDA698F11FDFD52A821C75208D2
4B7254B27D5F54B67D748F7A357774AF6D8D777FFDF356F828F7EDF37CE0FAFD54013627C5D3B4
BD0DF74E05E0D3F9E097D0D3DF9E888E7392820343952800083087CB74F979AA01094FA790D039
5F3F41F86E08397F4104C2A0AA8F6420C2FDCF4975D4154A7DDF75CA0D707EB3909D08098FC6F1
F1A5D6109C092910227082A25EBF080FC9D7F7479F4FFE302AF51EC96E68F7D4EFEF6D86D3ADBE
5D35F7FCC6F86104F745A838F7DDFF3D8FD34289FA0143FB77F4D6793C7F7693A2B37675177A1F
65C150102CC77F0FFCDDB33DE5FA5F99C65CCDD4AE509CD655C75CC0302929E57861619DC5DA9F
FFDFADA0DD3F5E8A9C209255F1D17FFFC373000CF2C09FE0909E720B26672670CC3002C0A77DD3
622CAFFFD2B100200D04FE7DE1FD6FF50490F113D5DA5DE3C4B60B94F953338205CBDF434CFE44
03DF3DF5FDA080338E6205635141CDE03BE9012A532CB8504517FD78D34C9FFD5FE57DFF3A91D0
0742E17F7DF928504773BFF4AD7DE4FEE7CF7DFF804CF7FF9924F2DFF4879EF40DDFF49E797020
0DB48D0F02B028A2FD1A88ABAFB40874061F4921F56B478D18D2D3FE1DD1E7103DFE00DF7537ED
C2E7884676D577E4DF9FA0009BE58201F4EFC53ED1E1D313DDEE8B7548FDD3921D0EDD51E01CB1
7CD5F35F8514F2449F6081FFFFF1EDC41CC8E7BD339FDFFBEFE9C41004D1F8F82094F2652379A9
F77FDD0838000002354D5BDFE7DD0241E4F74DF5DC4FC8AF43FE639F8436CE6F064B0D33490532
35208FF34714CDE4417A9DD3148E30437F2580809003EF28399227885E7BEF8BA490388084CCBF
FFFFE03200733332FF0C002C0BFD0CE00C801DFE234751DDDC841A3F7D86EECD71DD37401505D2
00124A7F57D3FBFB95FE3E2D7FC0215048D550AA6EDC1C7D32324D44211E0F25C80E8E4DF7E737
74585FDAD56BF47A00FA0AD101657F12F903B806B9C092856E1CE003879D0D887E2D17E8B0B425
131D041B77B781EE83C70360111C8307C011E8DE48DC6ECF500F7ADF7D0D2BDD01434A81F10214
073F0D54077F7F7A6815D60FFC8800519C0FFF623FE0EFD0269805D88C7FD1F98B7885F1F7D871
D87FE42D7CDD840375F02DD773748B73DC0300083514325730E8F8BC4CB9454AFE8151FFCC2F4C
E464E4EED345D3EB68AD42AB500000C23FDCCF30BFF7C8222022C8040AB19DDC823F9DAA7BD1FD
1FAD97ACDF37E017FF9F9AA928BA01B788899F66020DBBA66B80ABD5BEABF5A556ADF45C3EE820
A8AE2F8B341DDDDD997D7DDF49FBD7BDB73DA86A9292544C4E0880088ABAAF5F8CF0AED0A6B608
2E8241639FEB4F4BE1D7E794B5B9F9ED39E90092ABF696BFC5C73E8FE050E1DD96CE02631DC167
8B42CAD09E2C0B488032157308809664148B557C57C7310AAAA6899C2022026F3473180E09269C
919C234347E881BA25FDFDDADB7B7C1F0CC2E8F58F4E6B6F779E4FACFF47551DD4530403BCCDDD
28B1D029AB50B28003D1C20B0A4C410E8D0F4F4108D6F68DA14A383A8FAEF1BBF97F452452807E
5B841C959825F00F918AC1380E1F815BE7A91FD30333022AABB8E9D09332CEFD75E521FC035F30
A77F32AA8812BB69DD45155AE4A4EA5391C2E2515EA905EAA68778B160A895AADD4CB928E453A1
2EDACEA66A95A4F9934F6E53229F21B9359CC7B1A9ED8CE689FB73876AA136EB945B2946FB9CDB
89389FABD2739F988DEEF948E4638AA6136E711CD623DC3CCC1A84C62193BEA3949FAFEA272344
EBEBDFF1FF2CE9C913EFAB3127B9724CCCAA34BCEE9CB25F8E106225CF6FA98BB7E9DAE5D84538
2619F259C9B9A875F88B2F7FBE9017633A0C3ACF4A0AB47BB0021D83AEC29E97E1FAE8B4E99646
B503D6793F77AA5B842EB348960F9DAA28BC7698B2934F528A83AFB589A0D7DF22B8CDF7F9F592
054AC71E8FA834B12F9D2A12FEE48AE46FF07A913B8FA3D262EAC1027AEBC4DFEFA57692EA518D
6A10AEFBE12534EEA7EFBA487EF713FFB20BD049FFBE9DEBEA8CD252FEEE832912D1FBAA342A9B
9BFBA202102105AA47A004EDAEAEC583AC9A884539EFC2A010494EFAABFE2B429BB34ED4B8264E
A6738FAC83FFA08AB9FF82F47430E53A8988987D8ADDBEF8635BA25B0EAFAF22318E712C5F441C
9F8BAE991DA902F6A05FBAA10AA3FEA40EA025663D6B08EBC644C28A8F3AF3940EB82FCE238EE2
4E24D08E3AAB0986CC724D6A2057FBEA62E73AF910A0986025B109AA9F8F086A1DAA8BEEF7F046
A1253BD380DB4A7EFAB85FABF13E4FA2387BE8D2A16CEBA0372512ABA90FEAD0011F991F81F02E
31DBAB3BEC4E8B2A8993ED08884EEAA1FC7DFBACC103CEAF9FB7FA8EE0A5D3A22920B478A80AE3
2EA8E589F24D0A4281AEBEA1D80B8B328D2A8DC7B2A80A2B9C42AECBE9128251B52A8647D37F98
22E74E2A2F824D8FF41EB7EA82176DEA740A8B421F0A0BC3EACE7C760B92B8242EEAAAF52962D4
CAFA9BCA2EDC4FABAC9DCF0AD346AAE3D4FFBE8EA1043E7E47DE7EF30A0932D8E2A4D84F462EAA
20FB46A7E6FD14A01F96E13EB785DD9DA3AF8756596123B54E51BF6E049CE5620E0FB8CC9960C2
71E773D587603730287F0A888022AA5C453135E7976A18791BC4D324918403829A0157ECCAFA97
D7BD79915A4D798802957C732329C1997C8F370F200905FD990642F9F0D6F9F7E7507CA2CAA772
25FF59A9E739CBEC999C99FC70C8310AC0AA1DCD38DF183710777F1E023BE15BFF7FDFE78F5DD0
E03F94EF91C2F1F1A3B3939AD6A047FAAE0454D6042CAB432F493F296C13F2410000DFC15042E7
7581427232DD734729D141417A1FE3DF3CF5C5A334014C28FBF52538BD53384C2677EAEA7A94F5
340DFE20AA54376CFE32DA6E98CA7D9F4187975525BE004789881AC2A82A991010EDBE66A8E63D
9427AA404096D695C5A3CA0E60A5FD7D80A215A808009CE73E1615FDB2E1F60D0CA5DD57FDFEBE
29A960C88380EC80CAA0ABD405FFFFFFC2A79D95C582C5029FD8A7C45D5CF1185C000A7F4B2657
C837097FE0994B2FB27BAB2A7F6F7CD9DEAFD8DCCE175A9AC40B1177D6C882C1705FC22DEF42AA
895DDDF37343A02375B99A6E30A0D72008D8F8855755AD51823779B1FB52D4A188DF5ADE6E6EA2
49D010208B7ADEB783D295A565EDE79CAF6A0E994A62A651CE559E759E696955A1CEC020D8A5AA
B7654C9AF51565FEB8F8501032972373957C38360EB5F617D3F8F58696932374E215951CF1C600
095E57FD7D9C7288B0905DCF265A17E2D83E36ED3B906D4D0E3AF4F0ED4F8FC875F557D5071830
8D88A3560255405081A01A097F63D1D54F777C0C09D95D895EA4ADA5AB7FDFD5EFBDEF56518808
646822B39526668A35BE22FDEFB76B2A07B18DFF55CFB3E0D0D0008AD2E71A5573EFE350CF85AA
189569F532B5FAFE1756CBAD7E7FC689AA50FDDB1F9D2EE555FDB62E5595AF47A9EFA5C5091F95
9E75E5959F86A6899DBCD7C7BDDDE7AA55D53E7721309CE92752764144AA965798A522EA7492D2
5D4F60F1BCAAB7F67FE523722231C62D75B548F53659A537AF45AC71400B74E7C6F1EF3E3AFF3C
DFA34608552DB9F7AFD4F54D34CF8E30355DB9D653081FA2D6CD3AE0AC2B067B8F7E7400121606
6F62F3E9DB5056924F4E2D9D3D07B5768846B620B14E4EBE555B5FDFDDDADD15202221A7C94000
B8995799897CFFCCB02D09FE9F5C0870203A34000AAA1F7906A73945405078A82D935B58D90917
10ED38D13EBF15FFF7FACBD0686B655D400C02B3033801F7794FC0DA20FCE8A036AFF03F520144
63CCC940A8319665C034D5099E70EE9C709CFDFE809D71C23880F558C09E72C52B01D33E940B00
08200EB2A03DA4EB9D1C05D6C337042D8B7CEDAD332045044C80089E08052D4E1F04D2C039C5D4
3D5ECEF4870131432D148F4CEA71E28B090E37DF08D8DEDF02EB4282CCCF3243667C0B30380A2E
0102ED9F4A013AB3E00DF0015B2BD50FF0083D79423868D596CAE5DC4E27DAB0503381EB14CA47
F869808A600090D4C808FE99674703DEEBC308FEC0DAEBD7BFA20834120C9C324C0048D42C0B30
280078CE797E37F7FB76055315730C3AC8B0AAE95409A0F85AEBAFAD82752CAC94757DD2A05B1B
887D64D31A75B5627D6DB695FB4F214737393B3FD25E87740DFF9FFEAEBA6043927E6F9A88E565
6CA95A5E7DD95808167472525A1CBAA95CDE884C78014E5FD816064195B7D40D008C0EA76FA820
23A23A2E697B2244EC1912DABE74649A3777773731CC8C888EE02C325F3BCE9455587C697F19C7
1CFB8EE26BD03EBF8DFD50F35E1681FB19247CC68AE4E4C0AFF81DFF7CDE02285715CF76057796
27D15E564FC7FFFF82AA50203B75179E504B7F7DA0F31E06AD8D5555756FEFF271F35C2B75D942
2755A61848A050565E4BA6A9A7FFEFD10C217A18F35715DAC9F18BF1B5355ADAB12FD7F63F357E
C96F1583D990BBB5115540787E18A054F7660404415711117289157D793353108562CA6AD8AD71
0AC5471DA2C5754008EEDED2BDAF7DF2FABEA7AF61480E739F1110871577D5809F66A871FC6186
861656CAABF1E4429579228027F354983208E749D644132A3C919FD80004C832C823524E4811A6
34F203D103C80E730CC77F54C1F74C5214151C039032A3480EEB43346003022316DCC540D00F8E
FF4C2825360A7F5103E03FA5B20A360FB3502042A0C4002C3088A444850D0DB34B6CF7E0FE8380
208B0E7D7246A1120C2147C8D00C93D1203BDC1322C83604F8203CBE104B0023A9170F50C432AB
734B90B49E045B8F8E2EACAEAF2B9177654BA82C38A62DD557A0B2EA557C59B3997F3F23DFDCFF
70FFF350E8837F70003777A40190F6D8F0AE45F97FFD2B27FBC65CF49CBAA4FAD3250CF6D8208A
0BFEDFDFD0D41C220408051D00380BC8C082FD2C20724721F7D557F71EF5DDD7FEFEE7D456A7FD
3DEFF322178A03FC3083C3B202BAA47F55A4C60000D4A3869FD00862C221AA2AA29DD8050280A2
1C82813A83C914F5CE2CE2E7FEFFB760894102A92577F77376B76BF24D34CCD8D68843FE3F7FFB
9A3C289E75D4E7BA7BAAB2A9ED965E32292096A945A27379B62EE58E808A2A8841D03949100300
32022DB96F40BA0F7DC2353E763FE4E779D500E48887E62A48D6AFAFAD680B4EA22929C2E0300C
331E7AE71CC837CE0D191A447F73375D6DC4298127C9F12449BBD945116B29EB93E97C5B0CA962
2B3857D9F63C81954CDDBAE119D66E93F5FF202D6CC1F705008F4C0838342C53D022E4F977D77D
DFE0E08222A9FECC8457E2533DB65729D14D3DCFCEACEAF72710204CC4E89CED87C6C6DDBE1406
3CACC51946CD355DFD4C820030002008CCB8DB96C217FDBF71F86F3FD76BFCF130AC9F9F1F267E
670A370D22D01F03C80C003F5F3C968B10BB1D7F7F8DFCB029A3C24000013FCFFFFD802DD06D76
779806D4B2DDE1FADF60DB0BF495BD52FE5D9DD1DD2BE95F71F870B2CF51DB92EAECEA7254EBBA
FBAD2738CC741F7DFCB2BD37104DEB7AEB95DBA91BD777AB6B7ADC360B41E1D13A0C6AB8BFD162
78D9F8B7329C5DD7359E7710ADC7F7DF5F485A9C25FCBF0BABFA9CADBE635C5177E902CA78EA42
5577FD80EBBAA68A7BE55BA50941D82A9E0BDBD86689DFEBEF0BCC92478904D412752DBDEBF91C
0B97C2C95D8A2D6FCF775B789FD0233161B2B37C5F14D231612DB7DC13C5857C0CDABFD343F44C
13000BDFF4D34804178FD4177E4F93C530400800003803CC002323C77EE1DA0E05FDDAE8A02832
63A3D73A24D4A04208F43EC6183D71BAD4280D02B59F518FD373360DF0CD20C9F332D38F43D2B5
1E1FF8FDFDD3FFE0DE3E810E882CA087F363D20EACDC83373B5421300CE0C3004E28C68B20B38B
F9F4FCF93F2033333F0F20C30C372CCD3DBB77BC411A60180E0EBD838080030CFF29EC65C3FD7A
8FB2F43EB4891657B429A09E6AF6255B4B561729CA3D8E0D8D0FF8DD4FF7BBDEE08A221022CA37
0F54928A35F7F6FD93F74DA10342D0A0D00E10C1CB163E3A28884CECAF2C6AACD14CF4A3D02232
6C7AFE9FFF63EF5E35360C8B2443F3F56A24410FFFFC63190F07C132F156122C7FD23D05C55F1F
CF72758FFFB05CCE1C3EA8437CD000383E447A3DD8ECE6D52DC282A8310C70C023408D67507DFB
8F621E80A0CC03A0000108E388F3A0B1624FCF9C791FFCF72FDC7FF3C0300C2CCB0B0038F4FE0E
02F8BCFCF2F7CD0E3C080E02A3C43D00DF0380E2E07A3E0D26B332350C43232CEB2020723917F7
1447353ECE08CEA3E332303300FECDC4CCCC4EC0ECCCCEC8EC4EC0C91D63DCFDF671153DB7F7F6
343D80C3506D079DC770F4CAFF3ECF8D588DCD8043A0832CEA4CC000C09051B4D7FFFFDC7F7308
203454D03300CF8385891D235CD98B7E3132CDF4B5FD401D403E3F553695350DC3D1874BCB211C
470CAA0BCBCAC3CA0A328FF8B7F7C01575FA35CA2428FC4B5FC8105FF8D708FD6B57C7F6CFFE0D
D10F837C7150B635CFA41A901867C66A376B97DDF808320BE2F62FBCD3968D200B0025B1C02526
85E746A2D2979DECBA921B24A94DE020CCA002259E880143C67ABDD0F53B0CE4B8BF83E15AF272
0AF5FD9C5B5C2BD0505BEBF9FC108FD1E0B8158660BEB805E26C1CED1B82E081779F5FFF2117D5
E3CF5582442272AC076D27832732C48BF0AAA0CCCCD9FF5AAA102003A0A233A252E2E907AF7DAE
73400497DCE673489476D5F75FD7F4B42B705D9B270E02A0C5F2048161CC257889490901557C50
5F7C373000095FDD7F8DA827AEC08AEBAA9A4C23646ADA9D54FDF7FF0D7DD6779DDF06C35EA8BA
9F32D497F42571C2C0AA8DB97E920F1691095D7EC270D4485497C740CAABD0FD37D9493FD456AE
276DF4F7FEAE9766D8AA8C43E1EDD81E318CA0F82F5877139E441F717F7E25C7FF6D3494232E1C
9EB6D8C181F87F15FEB926C8EA5F3AA0A95F383A250402DF5402E063976337144F4078DF81EB1A
56B441B42F43C7504B7A68683FD839DA16D36DFDDF4CDD4E5525D2A5FC479D06E4F4051D53CD0D
04792B1CDEA561084500C809AB9BF9C6DFED7412B6840BE8020A631AECDFC7AB18E248202AE88E
EF8D51450C0931B76593BEDFE38A4D34EBADC5883B2EF9487688BF2118B398992F1489A4A2BF7B
6A261D8052C8B6400D8BD181E92F7F8954FE32084AEF662BD02D40953094A0097D5520BA222C9D
18122F988CB62208851C50E8213461E00C250B7482B7F9A2420B70D60B3392961FE4867BB47F44
BBEEED6236A02824F4B8E7EA76BA0FD3D3BAEE0E4AA4A821E0A4AA06BB222194C880A0FFE1B537
9528787EFBC888E247644B2F37F946A1C06DDB6CB4356C79EE20246241436656F61E35347DB67D
17ECC547E4203E9F87524A43A042B754EDD3DFFF2A480D57645F267977AFFDB7EE497F3F77FEFF
FA5F87F55F5555FE53ED1C7AC5E156DA7613FF9011615F1D0CA90E008A2062849E1C59C02D21C6
2C44FB38F801E59EEC725AE7E4ADE1AB97DDD41279F4343BC2DE1C779F9F0442EE3F05F46871F5
4909D69D80908241A3E27998096F9DBC99FCB92A6FCA7F1C304C80A9FF767EFE2144C320A7F7D0
DA4042A3A36A2DE338C29FC2232A1D49AC2022D1D2E0DAE8D111FBE884AA4A846561CFC80B310B
BE022E0B7AA106B01B8A0EA3740271595C7030BD9090A84E5891707F5070B50663F0F8639BD6DB
4909AE9610A57FD5C0CDFA82608A12BF8076F6B08F7560ACA4FC54291E33DE2DDD0F31BBFCA8BE
06DF3DF389A5CEE0CE25094A2428F5E02E03DCCF90B90B61BD78CE02B80BA2E025A770928D4086
F40D4BD437AB300B9B92F436D80B88DDFF2D6B7DFF77FE2D2BDF084A1280DABFDD0CDDDF7A5C0B
0BCBD88D807A178888721F72C12CAE65F4BE2889EF4424BAF389DFDFFF6BD208AC3D7D2F91CBA3
E0C17FFFF2E5040B93BBEFAF0EF0C00460FD8CA7A284B284065F0088293FF51F34000DDFDFA4FE
CFE22222739F2B4BD7D2C07CFEB0B482F07F2B0B0B2D54C013D335A47E28AD0DF0BBE8271E60AC
75574DCC0A3290F888832A63263211281E0321C02387D6C8A22A80567C8CA98C95AFF8F8335FD7
B9FB7ECF8ACC582338B00B2B0482A8A8F9EFFFFCF2E2A427F4FF3C0C83ACA9FC08B29AF6CEFFEF
FCD155030C2CA28C6489089DF82DC56A667DF4F4D4FCA561CA086E8D4A815A76A049F7C72CAA70
D12C222D437780C8889F377532CB31CB20A6CAF387C350C8B48117F73700A0EB9D8E018D4AF511
CE7BA9EA8889E779827A9BD2EF7CE8A05014C720220C80ABCA488D0A8E6689D0D7FFBC2BDA834C
4D5F37B8B62023F53678607E09202703C0222A0055D8C808B887315F3738085AFC8A824DE55FDF
4132A84F815C8FD5CDC7F54F1F7C52802931408FFA80844F80E82F628B29978D0297C6E32A9F62
B5227F2810C205EE7C520CBFB434147E47FFC7D7C1F1FF1F47C59C765C265C81084F76FBB64570
7D7D1FC1C99F568030BEFF73F21D10A72B7C456008B7F47F1737C1F370129CD1670C800000B1F9
F8569F14F700E02DD37EF44D3292C822D73E2DCD7ADF2FE1DAEBC24BA3B9023C122374CAF0A708
808023A64699B4A30A7FE0F4C8DED67D9DD01ED4D2B9ABF2C5040B02F4275AB68FE52687C39E29
10817DFCE8A2282363D1D423FE3E201F7618095FE62E7E81F934D9797A0FA0F75985FD428A7622
87F9F99BA2208B58CD473351EB6280C0305F97D71560E87BFE1C7F855651AA42F9FD7EB4F4209D
F7EDB7D7FD2CEA2823EA984DB88C00082FFFFBFF83E2A09BE36940BFD4787876DA1E57F785716F
6DDBD177FFD8320E0284A47868FCFA89135DC4A20F703E40083E5E1821E4782D934215134025EA
23B3FE1E65D00123880A1B700D2AB6836DFCF1D502904E3564F5F47FB68B4EF5041BB48311A678
F3A83A07276E1340B1341E82F62B0700BEB0F040381A6DCE0BC80148DDF15CD312498983C91C91
917D933F413E04EE50A2120440A48657252DD927DDEDFC520A20D4E1AF1ADCE200835E51474117
382CA701070409093E0A19D162D7DCD028277658A9DF6CED4D771D253F6AF0820B80997F7CC888
0A087998C920A1240809D71A65223C7F00FCD7DF07C33AFE37F7D0DE06B0A95E10C43CCD339C1D
BFA2F02BE7850F941D8029C9D4B2001D2FC2BCC120FE90CD40234150FEF8FA590D03B740CF7DC2
014F446F7B79534BF8A3AF2DB020BE2FCBD53C1D01021B5001B5EE05893563474513496B3DD4B1
FC413DF820C8DE69515FDFE05FB438D81F023381E2E53F8E2C1E2042A22A332020E0B0E02282D3
E72CB061FBC6353EBD3320D4ED72BB340013DFF6709B330C0322E02AD4558050AA0AAB1C1C2278
B5DD6059288CBE54D31A74507D1F9773A8A7675A92BDA347C4311277182ABCA06FF4338F7FD5B3
FBD8E203988600281537FD87A80E62CEFFB31FDD4D55DCD00E3400A0A427E7DF3D5BBD8DDF5377
85676FB45CEF8202BFA057057B220E08AA50A37D77412E7DF8A77555E00E002C2856F25EAA30A0
C28F82557C9DE5291E84AABC9DAC0EEC8942ECBBAECB2CA47DCA55F569C7A34752E7FAB1C68577
94D4F924896FD389AAA9C264BDFE0D01BE0E0363DFFF23340360368CA323A3A3737F73F3333C70
0800E8FCCC8CBC2C908255035F8FE94A021E449FEA54A0982A0E2769E7DD7511F3FF75B95BD64E
67D9994FA67F9DD77CF7D3E86BDA3A1F65BDFD50700C8029EDD13623B63DBFD6554388EAA3FB05
573F21FFE95F4DFDE0D8A5695A766DBF4105A6A89174B318D9992C1EA2D73C45C2941F43D14050
AF4DDBB2E3EE876C428CF8B21AF8ECD21DC5737F6C9393D535BB641E3DAC071BB5AE4688165F6B
55407C7C76E905F5A595061730672D1C7547AA7282C255105409A60810320FE7100969C1AAB3D5
9B388132C3A20AC32580CA3DBFF9C89950359CCCFE11ABF96C39E01CE98393736D3C3930302314
3CB2E3E0F5F73AF51388052C60CC1713B50F81CE2722B7FF1FDBFA94E9A52E75C234C82439E480
0823FBE43B27532814C0C8046E033C9203223FCA643202839EC16ABAB815D32334AE544CCC8B40
2233A2560AA2AABFDF6A9D888E8303232A5510BFE0F659EA83D1180A818A0F7418002E77781606
E02CBFD4D21A7BD5B0751DD87E8F3335002B59DDA53D446797248A6EBCDE0BA3DDDFF72C8E5817
9E553E1C20AA9A99249C4E855F5FDEFBE5267F56A589683DFCF20F20C80A92902560A79CD50CA5
26A6818A2297690D31459AD8009BBD5F47D2308645B294D7697DF6FF6380040C03776375809BFD
7D55964DD5D5F6D897F5FC3AFAA824F57CDE07E9A92DFD497CF4340CAA8EAFEBF81329D0138FE0
B82B5C9C6539BD0C4037202792A384008A99FD7BBE4780020A17088226DF77CAFDF5D599596595
A566F22A823C9026200848A8AA8924DF3DDF66207D68DA2093DA06A759BD3F6F26806350D4F6A8
1400182DFD87E3D32320D0E32321008C8E062337FFF77000008A0C8321357F23B73B35FCD37563
FFFF336F2777700200E888808923A35CD573360470F5CDCF8CA08DF6D031487F957FFFFFFF283D
744D42927C51091545531872FAAA9EF65FF834040B0B0CAA7D3271FD3DC0A016081417F2D0CA25
71F577F985D347D0F40E4050FDFDF2D16A689915FAC7D2CA989EFE32E1F7F6FEB2A6180A71F437
280496807622AD97FA09BD96B0502ED1D7D7FE3CEDB867878350D4C0568060102E6F57F6D0B2B0
2CA4C6051FF9FE5F31DCFA0409020229A0E880A02A10A9ADF9FA660A79EBDAAB2AC6B1C0AD7687
D4A6BFF7FEA49EF45BE8DD9431255732FF6F162337FFFFD3EF54A8FFFAB0D2754E79012D03781C
05FB677DFDFD76684A09114926E6F9B8F71EEFFFB1F87ABA12F85A0881F63D95A524A6A69B9F37
EEE104712262E9DF729A927BB8411C48809A67F6EC139CEB74395F18A4B8E2FD199DC25695999A
F2823E9643789AC51515C57145CCA696D6D71259580281E4B8DF832835C498C8C8355300314723
62452E3F6CD6B4037E9C3E360BAB2752C854C8D3A040CABABA9505144711B32198260555DBC5B1
B987745931A76440875C0D4D5897FDF51775DD435D8D01F9BD54A6739CF0BAAB7F5F65CDB3B35A
7E9F6D681428A4F7A6A66E6ECA8A5851C4C270087187109425A098767DCF76FA8FA3323AA0DCC8
DB2CBD9417770704C6310FD1FC6918400008089F676BA97D719E983975FDDF7782DC41010BA88A
4A3D8171B2001F4123F12DED9FF851DA51DD57D5A962955743ABDC20A2BFFD5E0D0D000009F3E3
F8F82A070C73F3C9F2726F5A88372D3F2D2F4C10DDEC090AA409027DC6127D55F3B2DB697D5495
555F6D9F7A70937F69A280A29872D9F7A609E62F4E242E0E0625262498B82E1E06253BD700A2E1
4DF37FBFDFFDF57D57357D0254CAFAB9C99FC70C83202C29DF79E2609E625C57DD8971F0327C67
C50972DC700CA9C490909FD57D5FFBFBEEAD9B7459291E0C08038BA237D7DFDFBC3C5081F6F947
2E982003D05354540041D225C088BD2DC4209E9227F253E83E871343735C5C04B057FDFBFBFF60
E19CBA2103D7D69C38231C752DF54F4F54BA35F7FDF757083E06050BD173188B8A0C00504341F5
47FE3B5463DE72FC8070A20812AB672948020098C1C80F7550B28FE05C614B4BC125859DC51E27
1E2810687C28258776F7FA141738581003ABDB477FF44C45AA802BC632425DDD696889752842AA
69AD05351DD88F4CF8D0D8DD66D794BD9C2C87477162A9040A7A077D7940042A171F74D728BC92
B38C8B55DDEDDDDD62FDC71C2C91F79CF434C8363D6342780095CCF3CB08B09C99740702670624
200A55F1CCA6F247F2023E49C999557DFDF02C0BF367EF2D09FE095717E3F3A8CFE192BFA05731
0AE7ADD8DD9FAEB9577638FBE1D04F8FDB9F8BE8A95D5D4D4D8B42C3D9CDA03FE5965CDD394E7D
77F75836BD72ED2D0D08F6534222A0897F1FCAF296B76D3D190F556D4D8D8D198B29352D244C98
180009BD35E8F68F77D74340EDCD0F8D5CF4F6B40B35196FF4655DC788AE453BE3283690217DFB
11B5D8A924F4E90D3472FDD62A4EB3A7FBDFADFBF0C8ED8B967FD56D620DD4DE770BA989C835F3
B4AFAFBD03F7F77F15FE4DF4DFF60254854F7DE8FF4F2D73F4AE40977D0C085DFDFF7F7554FFFE
3E0228C267353E2C0A8ABF9C4B8F6A6BEBA55F622F9AB5F967938BAC9D19D0075D6118B5CF6F9A
E6B7BF569F67E663F91F78FAF5353558570E0D8B382AB794B426BDABDDADAF54F65E555D32D4F2
EACABAC07C8A995975DF486ED76105E9AEF6B759FFEA9A8B9FAD9EABF5FF5D050F4BEED25788FA
DC13FEF389E9E0408E8F80F83E0AC2323F8BF03A4CA17D8D053AA6CF715F1E0F4F73E09B06C009
57DDF74EF93F7FAFE82F52CEFB7BA3F7040A02557CE53F8F0F02F5B9E7E51D56294286AB605B4F
528FE4B58C4FD4F3BC5C940565174EE502D01AFBFEF7D7D567577FF7FF71339AE9A9A26773385A
69ABC52208AA107DFDDF7F757E5F9D4FF5FF78F80BA4251D471CB122948C82BE7D7733BD290204
DC82727FEDFB0905397330C83FE7C502EB7C700B0B09052F5BD42E13A7FD1CF7FD4882BE74D495
268D4FBD39A4B98E69E0096FBE7E79F929D8037F7F65DD757B753DE3E3D9F7D7D827EBF957EFBB
E4FDB8D759F4B7DE5FFDA325A8D61BE3F58FD0EBE752BFEA69537AF2F49CD1E7A09579AFBDA79B
1D56D66CDD11D5024DFFF7FF8FC5FF77FDE4FFCFFCDCCADA7DB92323BF96AAA3EB9D7E2B395F5A
EAFBDDFF7B7FF4D4B9791E6D200DF6DF63777D90643020B704BF776937B7FFFC2D3E374CDCC24A
AAD66F473C25C656D4F5FF09F8D595F21D3C67BD8781DBE9D66773DADA056BD8817DDD323D5F45
0B4D9490D277CD5FAED02A62F5FDFB7E54007F7F3DD3E88087776690AFF1132A5279FDFCDD9F96
F2D6DC997F6F6BEAB59768AF2167CAF33FCCB760A4B41BB494F7DD53C87EC0D7F9DFFD6ADDF52F
775771FCFE12A9A20C51DCD0C108302C90F4BF40EBF89FA0905E7373632980121E73E9E7D97373
DCF3A5A7E884D028214D37735AB18D327D3D3DBE05F2A3F24F8AD0D145DCD313184F1386622E4E
B4111170265CAF59F9250C41441707E4623D041601C7ACB562A86935D730CBC90C781098B4D2D6
8808028597F00000B022002186015FFF7F7F74961F80AE774BB16531915213C850FBA7A5412FD4
8396FB4E3BE35A7D661C69359B275831993E89DF6763B56AD9DEFA01677F6DA9AE9F3F704557C7
230040C09D4F038341F75756042AD0EBDAA0097374B8EF4006A0026CBD801D9BC9DBFE8515DC7F
E052F7615226C9874080A647A49DB2D9A40647F8FBD0D3C4F0CAA340BD4F8F4DCDD030A0007834
202AD2709D80AAC96B6DA7289DE9690609C09F447AD47641F11A70BD41DCEF0C200080355C2082
1FD073D41202A90F40E7532305577B76F56D41D16A23608BADFEBEB0816215F692D05CEBC5F18C
9D2BEBCB42C0E9A71282131F0E09AE09AD491C1C0A3253A5A726251C223EBDE7EA0AB7150008BB
7F7D257DCF08EA9B37C9577939C7C6395DDD390E636C93268090ADDA132820009EF561A2003F6C
419A34E2393F646423E2368E374EC16D50104904824821301C3902A8A2B4B191050D5DD5834FA4
CD43BF60F6BD7F68D937C59A2331AC9AE2A0054010F79F659D77FFE3B8B415417F0EDC32FE0955
CCB28ED3FEB7BAF63724193D0DEE91E87AF69EA7FD4BB57D9E6AE7E7C1FC1F1F47CC9691716483
D5539F8838C6A2EA97D55FF73D6564AE8B69ADC7DBD89527475DACEB3A4EA4D3A4E826FFDFDFFD
A9A6B55B57D212C9EFEB73AD83720EB2555374375F60AD8F834028303574767B71F762D798B71C
1A81EDB12DB37DDF0800DB0DB2381C1705C05C2CB2300409B1E087C7C2E09D60173D24BE30050F
4F50A40404ACFD7FFFEDBF2D7DDD7D4DFD5F5F5354ECA5CF4E7F7E73737E200C8201A03C23CA80
11700CD4C36008D010723C1C733CFA82CB114CBCC35CA3C4CD9D369D227541C609DFF76262D043
DBA353AFE8E09CEC56AC88E3FB7508EF59D3508378F8DAC3D85841DC2A4F266A5F537C5BA7372D
3E153F9F9824CD367D99EF57CE4F8E3C78F40F9E430965DD6718AF662C5FEF1665E27978B3CE30
8C01EABEBFF3FE03A7B9E5F55FB32C0B0A6FEBD26196750FB3D1779FC1788AD5A4B7CF79F3CF62
856F90241A6C88AA89819527943937DCDE92504400200E00BEAE3AB0BB4173EB31D2AF4A77D085
3243FCDF5D62ADDFF8178927EAD7D577C273B8E0B6B80870BBF9F062F727C65F8C1E2CDECFB393
2E6D1029BC948DE94E660EB3FABCB7D34142D266AD6B40799E832FA10B274FB63D53A9EC8BD613
135E5FFC2758AC25DFFCD73FFF3935AF5BCC7CDCDDE947C016C6825E1FEAB32A223CD08DE4134C
7ED5C741F3C1E56F429878DF75348A36869EEBA86CE91CDE3D3A8BA8942C4696B1E4A29FDF68DD
F5DB2E3710BD281E6A78F781E8AAB1EADC4ADC9379C77EBE9FEEBEE8DEED77896ABAC8E8ABFBD7
E2492B9252ACFD63A71598AD0FB9C935A90DD272F869C1E5DBC80BE78FE5AA7B2AF49EBAF2252E
877D3ED54D3222AF5EB976B87A6FBE94E377AB78F4D0A6F72BDDC175E86A5DCB2F64545E6BF901
E1A6058B70828F5DFB9605CEBD047423CAB28EC57029E1169F0CC3CC33F20216408EEE7E79ECE7
D78F06D63BE477FBECE783426B5480C2E6C78BB2E43F1EAF5F24A73972BD2C4E4E29D046ACA7C2
9F17C929DD95CCC5DB2560872D9EB1E8C2AEEA2F64DCEB43432B5BFE17DFF5B5C0BD6AFA148CFF
005EA7F81A337C017FDFF8C052048C6825F8B700174D075F7FDFFDF72E39E7C07677728DCEFC54
32F8A0F371415A8224A8C8C24F83505D797E361D753D365C51A117615554D30B2A5FF5FF8FABF1
4202023DFC3977AA9954DF1C30C380A7F81585F55E5DE481732A0B52042735083437FEA21878DF
F2073C092B35082BD7FCB7FE7E5DE8055039088E86A4E25F7D3D1E3417A5FD7FD7F13C0D7FBFD0
5D23A30EEFE079E5034234A220A3DDFE77E7EA7DF152000D1D0D3CF9B033000BAF37D088A02220
D8005165599E9200D4334823BFC8207948E282CF6C120977C7AB8EFFF8EADF42002208C89E3088
0A3D1CDDEDD82F1CFE05EE2C78073FEC7501E5D4169F01CF0F29FD1F4033D0D4A5E8FCB9F0A1C1
73BE5CEF85CF3CE5817BE36383735668F9F8B468F774BF81C3474D000B0EC88CD32AC02791E9FB
A527FD0420024FB5F7F7BFA2374FD7F39197F7D114B77AD23B9797F752DDE0D51D37870323B7F7
EDBE2732C1E769E16F89B4879DF7E1C391CAC77EFAA0DCCF8079CCA6AE76829EB40938D8390A3F
2A028C85DE3502C5CFADBD1D7DEF4A88AD8F4C4A3B8E6C8D88B8A8B80DF4F402717CA9B70097AE
A9DDFAC8B0B4AC72302AA069AFEACC8DF3C22888021C5DC7D43F08A36257BCD0B4F78D00802B25
1024908A40588802BFA0935DCD17582D308244A7CEF7FBD1423BA70F414A81A22DF8A18717C8EC
80AB408D73D4FF0C4CC24F429F82E207D88D9DBD107268E8C379F77F71B3B94A809D84FE7FDF63
20B5CC77F6AB62B14E8C9F7FDF6A38B8F4E1C32816B63FC31B8F3C82BD7FF7F755F2A694F08343
808C58D6238C43A8D307E29E3104BF689DFA439FD7DCDCF44AE345FA30D9FFAC50232D88469BAE
8CABE0700A74030A7B96894E55DFD0FC09808A8AF0E7F409E39288C39D802DB96B82E3E76940C4
147FFCE20F3EACAD0F5FEEBE8E04B8F9F01F28D050CAC5F2052BFFBD03F4F3DD18F080A2F7790C
CF32CF7DCAE0D809F6009F6272C541A4B05F7FFFA88408E657F07417AA38385FFFFEC48FF73607
17D3FF5813F739A08FBD562087B32587C55B8880A305098D05F582022BEE38C62B29D0AC13F7BF
EFEF3E74FA1161674091C7FCBDFF69C4707187ADAFACC3C4FFC4CFF3F319DC1F7A928B64F47277
25377E9E807D4A820020C030A0EAF6F4CCAC37A55F52741E7FE3DEE2B2134E087521DC7A363361
58341150A086202A0D5D7826238EE5E1C079C3A0D6A08A882F9C1DCBF1177D3234DE81208E0808
9CF34131DCBF9D9F4137882FEB7EBDB9D43188C9F9BE34940E5DF5FA0B2CFF437D70497DCD082A
3D3D07718F9D9702A208276261E37543A02230288276D40808A78E910AE2742B0CFADFF4FAB3E6
CFC16157B8202F3C04148BAD041343D59737D378C39E35D0D7F609F35E6B41490808149C620A47
A14B636E3D40423E815BFEDDFD8390F7B700E0B424DF78053CAA93C78C59CA218388080270F343
C6D0F79743E0ECFB7CCFD5DC1EA72AF648237302B2906964D4F8862074FF77C0A142A70E0840F8
A000E00C13327540025CD0082801455FD57F2C2B709FD7D6F5988B2914027B5CD3F3E8BA0A679F
54D74F5804088B0A51FB85CDF7EB5055C7F08A02440D57FDBF258CDDF82CFEFF8025E6B6D297F8
CCD3F372E36203907634AB6250F3EC39FC7449C421FCFAD6BD8357DDF797C0CBDB1937FF7F97FE
E4B2ADFC847E2F9E45566AFACE3331D8F1D31F8F9F8CCD4E52CA8A80C7C3E9F627D5F77FF833A0
F57FFDA6A933F7F300577FFBC9EF2664B254DD38C688814815FE338B043CBF5FD16A66E93C2255
FA8D7D74D08822022351D39327D870830C30C42A2DF7DF60B6772BD63514DAE21577E7C2C7AF57
D1C0202076F887EB53EF288176DDD5DDD1742B1AFE95EEBAE481C1D8C234308F42353E0D556C8B
21C5857CF2505DF63E342F884242407EAAF2118A87D308711709E016917880F5075E784CF3F158
6AC32A20A1F61E21DF804D0B59FDB55202AB957C37FCF3FCFDCEECAEFF4FDDBE863D4077F9F270
08EF011CF9350AD3D9E7EA52EFD41DC83C3144C5A2B954DF85E69C93742B539135CA20948D48C7
FA83CBFB690551F95009A3DF0FC1D72C6565324DFA02043E47B60BAC364A7704D60948B6F9E272
0944D4CF46D6257300C0B2C2A958F5235824924945820A249F387F824B28CE5FF7F53CEC7DA89C
A2EACA0D52CBA05C343E136A8E8120561DF348F75FD5F33CCBD01D9F089DF0D0339C00CE739C2C
AF8E848848AD87F0D33979DBE683DFDE8FD8DE822874762F292F297A582BFF0D3DFEA3C9D0249F
FCE63E3EF648381621DCF7323073F576E80890F3D847C431030A4CFDF039040F7F7DFA90908C38
A07BABC5A0D4CDAD6EB07380DA2F2679C05778FC41457470E5A8C1EA922328CD2C21082172CC52
3F7D24D2382E06E3CB57CB9E52DDB2217E5D62B54D22F7F541F7117B8D3D5A73535F450F65B44D
6FBF6035355505024F5A4DEF3D7ADD15DE0902DA10AA8084E83E32A05B250BA70A4E2DE401F73D
B6BD83585AF5C4596653D454D3FFF13AF2E8C81AA9F59F9D7DB1CBA7C9E5F2FD5F5F16CF5FD7CF
24B7CF7F3FCEDDCBF7FFDFDFC82735F9F697CADF127BAC73213372F2DF7DFD765FE9FDB5F6D77F
11F2F9F497DB7F69FCA1C1D25F7F0C0CACF4B8B877F5B7F2FCAF4F1A4BEF2FDB77F64BC3DACDBF
333E6CCF0AF0AF2D7D54A3155FCC5E87885DFF5500B73F33F01D00DEC1091FDB6D975FDFE575AD
474F9A90A0002021E1109549D402216FA4C8D83C7836CB31E547A8A3000878DF6AF5FFAA3FE54F
15F2A8D5BD3C5FFA3DB7DE5E01D20D4CBE71CBE02861029D1D7271C8CAC2094980C42D7F773DDC
B42F62AA1DD9D5FC7178279C10207DCFDC6837335A1025F51F5B547DDCDED0355CAEC17F8835B7
D720397417D8DE015F61F636970828A36EB7CF2FCD756DDE81C60B77CCE70C8255FDF97AC0A037
2C39E22838F8421A3B905443FF7EE507F3FDC62C2409F5C35D3D75022A42020889D5153DC11521
FF2713578AB808D480B47C7C4D942017755B93828025F0A80E09050AA0D30267195B73094C8C34
7DCF5B44C835C167E7519C9CFCECA34535BF61DBDBC5D98E27F5E7620753FC7E92BE1C79E4A627
1FCC2E871C702C0ACF687DF47CD2C48DE7FBE7F5F87C5F560A47CD31F738F8F745A973CF3335F8
7D5FEB8E0BEA5B7F3CED0F7AB414CF54D769FD25D221FD417FDACA0A347107F1D2B6A47150E342
C5AF12C4A31441C3D1875D4D890E41D88E813B3CFD3D00E9CF700338CE04A3FDD3800E41FE03E6
CAE3A48037D01AEBB8D446208C403B4FABA30FDCD4FC3E9D1697C8A0E8F858962E0E0AFEFCB7E5
ED3297B884888C824B8ACD01C928F8B6A0488FA8E8369F3F8F93E54E217D44377070E25A3E2380
79F6545F55F823A7E04A7F7CE1F723DA350D024BD5C42808A02F094C89BE4582E87A132680D5E3
EF2067F760A9C0245DFDD24E3D0212B02A2D3D1FD24E42407D9041789CAAF61559D4505B2C2221
C42A600094FE700302053F9E38587008283C2013D9F2759D9C69D1D3D2C828FA8F87655280200C
808E8FD916F5072967C8B1F5411470E0565042680891F60AEC9DA9E513320CAF1C0070093DBAB1
2B15575D151D3C01420061F3531080A00BF04D279F3628C4060A0F1459249CF14542040902043A
0808E0383324556349FC9F3C02D7E8D4DF6020101CC823DABCF454350C3000009CF14B293C0F13
3FCDE0542810801D0854F0512304232D3FA147E9C7428099C9F47E4D758F73F3A31DAFA2AEA40F
7F8D2D7209F7D9F8EC2C805F8A0B0A7200A7E05A7E01C72F801DDE762EBE7D75CA55FE95017275
A5FAADFADB239D5AAB5EF8EC00109ABE3183576A9E00AB82AF9F772752E9EB0938EEB838A4D7A0
B54A5C82C028182EA587A4088C815A78710840E6A8E03A08402849F08F83EA7FFFA9DD32393975
6DF8173F02F433D44F576E242BE2637D80B2373EAFF45E4417DF7C7DAD8B89E071F7F87943D9D0
50F5F79FCC9A769E92F22F20C838267F8824B3154F0CABEE37708224BD47EEE28B230ECFD2CA47
454CDDC7223CEF5204F6C3CF2B9850CA0BD07CFD3691A80D1D1304DB2AF593DFCDD0BE13FA1BFC
DA8FDDBE415CFDAC2C88AB35DD4BA16371D5472E948D7C7FFD9F3880AE4EF8380855A93237DFF7
6BDCC111F70C02448637D4F4C06A93753B0D02C724D88F3CCFF14CDCFE200B1D01153B979D6F7F
5F9D41E7DF71A2E6AF9E735FCB4EF471759687ABA9F5F65C65CFC0B8F414BA3F9E81DB8CF20CDF
D4EA63E839F3FFCFD3F5732C58C4CC0D37D0DC6B40850C4377A2A8AE7A57BFD2F8BA747B2B28CF
48F51F7E7E7D7897D8798809BD01DD6762C8B2B9FCB5377F5C457879262717204AA0082E8FA647
43CAD817F7D0513FD3FDF6EC54B53B42E3500F57F727169D023408288D4A400D6CC10DB387CCB2
83F7EFD8BE15730DCBF3299A908EA089C0327E92E72E0BDE0E7B2C98E7F03F02B7D0967B4062C6
27A691283A0D714BD0D3B23320F0B8B2C6CCB0CC32C33339F39FBAA6F22237368AA98A17F72530
F7D55AF7175CFFF3822050C08FDFFD8F4D5C8BE0C5D3D083EFFE350D6CA0D0C80290357CE31148
D69DAF3E322E0C8DE53F7E03777DE3D00DBAEC1BB35557BD6B5E832380C0C0C0E8FFEFC20F437C
FA07B53352F4D7DA053344D5A378E0328E0F886B3FEC0C6C3CDF8333C1CFDFCFF58D97A0A84020
135DF7F7D043F78DDCBA1774B28F60548E0BDE14DED220008183A37ECA3D5080F7D8FDF5A09239
F3D3797F46F5B8325A84F8A0CD480A7FCA836B78F7377BDBD6FE080A0A354083637F7FCBEF8377
7F8F8D0EEE33D60D74F1C3A0D80E377A3E348235FD0FA720D6F1F81807237EE834CF833F86313D
6C5F9C003635FBF141444FB7050350F777633BD7400358F6E68F7D550706088DFA683E513380F8
910FF902032547EFDD08223A800674334FE3E0CBE15275FBEFE0005751F43EB3FFD1802404E230
40D4B7F4708FD8323B560F42F8F3BF65DF1DA20218D010F5434EB5F9A368D35330CC4008075233
F8CDFDDFE0E23743D4986BF4F2337C41C83577FFD6252F5D451660552F23D2938C47FF2F3EA205
42C777F68D4A00277488DFFF5FFA08C4A26010D05CF8CFA0854023DF50ECD3F7AB50E83D32B328
2095ED03223FFDFD8533F63EF0C63330A3671C40CB1C457E36E03363E7EF815EE0F9B80B28C750
3DBAB508BFCC01BDFAE8000EE0E02354783E0FAB53837080CB883DF8DDDD0F60094A3F83E3B5FD
3E3D75C0F93E3F35C08FD3F43E83FAF3D14EC628D56709353A783AF026541D30FA60F6CAF43D71
E8E46D0EA15D430B73E83E9DECD0E8374D37313060FAEEB33D334C133812C20724F7CF8876074C
A8200D8FCE8E8340CE4B3F12100B3DAF3EA800D0CC7DC3B60D28D0728480C083EAD81DF7FAED0A
C3273832D341D5680AB2083A85CF3A84C4393C486CE34F19F416AF3DCF5177C8080207C0D00C7C
324E98C4FCC401F7156244643A25B212D0B80D435180C3F8DCE84936FBAC0ADB0E522834F164A9
322AA2B4C26DCC5B00D8FF61A0E0021333AC836C14C8318570D80E4C4FEDD311CEA8EB8822333F
C4D522A9CC3E88C53EFDEB120BD73003A80E5717F8B9AFE073E3F1B0FA0B050F2BF18601720363
478D43F8B177128C85D04801E08B069242E3E2F4B2F5D3300F3E1DC88CCB0CE882100FBF424584
81482655FBF4088A286AF3D13F8FE3AD22983E027092EB0EB0F2023F56A800C88EDD71BC54C33B
A0B361B0FD322D3DADE0E7138204C27238681A821728EC8234C138B8F6923FE3D733351D3BAC7D
3CCE3373123A37CC8CD34DC4D48096CE7FA0827EC4BFA82A7FE3E340084218371F4563395F291A
531304C80821CA02ACABA10F272249AB9EC98078F9008AA036944F00F17DEAEAD6FE335009E749
04B68C2EA83BEAB814802FEAE8968DC0EFA72B09B5ECB08A2EBCE057B215554EAAAB8282A750FA
C8008560157EABCD791FA0B2002830332E30FE3DF6596CB001020000328B28BC3C1EE11BD5F374
F2609C8B138721E7F7D58CCFFC3E34041FCDD571E6F4B7D3F79FF42E020A1E214D6B85A7F0ABF6
05153C78E2A0B6714F66D929AA2DF74DAF551702302020C53D7D657682B93E348F1616A8C01F47
D47C9D1A7081303F9A0DD85D0DD215E340AD417FAEB3947147D7329C5547922EB43D679434B63D
2D1B3608A9CC2CA5BF9CF98C2A79D97F31A7E9F673675B697002CB3D714C820E5CF3733CDCB9C8
27D9482424218AD9DE7DB210A76F7B1FBE1F189DBB2C7655CDDC080AA7CE4771D9EDC70189BC89
898B825F43F2D557FD5D25C77F4FF67C27556BFAA8F0F8FA3158814C37F5CA049F71863232AB4A
FEFE9373955E575012CEA25FD276C79D11D7237D1A45D7514CBB896A249D4050000A5C7D00F27F
411440B01CEBE5478DE34CAE0350D5F67D994A7E81570B0A75FD9776836826202624909E00257F
55FF4C30AD27D327505CC42A10940149E0A0A9F4C97DF3CF2202A89F3FFF7000C700072BFA0571
D5410710A39F9F9E934095F4F3CF3CF3C3AA68A991056F779DFF5E26FD11C277D8D795E65DDCA4
E263274E1EB33A3333CCCCBADA5F7209F65A09872D9F560E5DFC7F2CECEB72DFD43975F5F96509
C7288B0909C5F9F93FCF7309A265A16B73608088D3E25CFC96270AFE815CBF3CB3FF830C23FF20
C830C309C2AA7A836420F882D753E0EABA8084AF680E968F26A282A6954578040AEC6C4C0C0B02
29EBCE97F1F8CA9D7D73737E16A08AAA295FDA095E5657DCCFF8A8D5D33F2CFCA3D4A7D5A1FB04
869C204208A34B2DDE5BE4AD7DD7D6588695DF77FFFBFEFEF45BA46034E0827A0C1C20222E9972
5BE226DEFB7FB22812C637E87A557D91A5C8080082D6E71B9C730A5DC075D5D2846BE5F953AA1A
AC9561F532B5FAF6177C3883E2B5F99A9B74D5C21F9F9DECE8B956EBD762E52592228394D072A6
73E947051D9D969676A759BF42F6F35C16DD779D45A897A55F7DCDF371E5F9D769D5C79D496767
B0C9F9F76AE9D9156AEB9A78948BA9D24B6973BF5A9919302938F2F510374791E14CB01D7DDBEC
580C88DE3F01852B124D13F845C282B12541CE0B134923BC430C6C8E2FFA7AC414773ED47DC301
B0F8543DC8D37DE834CC1ED02B8B87BD3681EF32DE0C74C2D4314F8ED4327F8CB8E9E8DC71C5DB
73E2CC12240E3ACC90E04D08E31CA023AD40837632CBD4E0435FE6A3E8FFFF30E80E5302460508
D6C318014034838808008CDB8EC2DCF3D7E4D32BBE79B7E035C3E51AF59E4D10A243EE283053DC
810D3F9FE7D3DFE1E779D5550002221E1DF1CD50F4A08480D9E9E85080A4EA2DFEA4F9FAB62F0B
021C5C5CC730235747911CCC733337777B77350D021B5314C88220D29D87080D4E0221D75CB053
5580D4A8AEFB9F280CE7BC415FDCFAE2A5C5F6B89C793CA3EAE80FD830AD45DFF163E8D2EC03CA
CF3B3B0ACC45767DF5697E3B78352762CEAFA9AB0C05B504C9D8BAA8D830C20FD6336A0747A58A
1E20848451FFF3F3F949C261FBF3F4E9EC3E89548BA409D2F41EFF73DC32E0F71C72ED30C9EC20
095F5F42D0AE68F6774DDDC233D53F85062CBF41F4074B7B74C4E0FFDF2FB2CEB99771A2623FDE
D7610DB478CA77D1620DF47878C9F2CF41CB8101CACFEABD9AAEA4D4D01C367F5967897BD752EB
BFBE8AB23417F4A0EA2A19AF4F41250C3C83D3B948733CCF38CF76363FABA93333333B920374F3
C56731798A614D83229709C2858C4955F51096F2E0CA8F5DC3A7C7AFEB1B1335AAACA5CE2AA3B5
C32960D42D5332E202ABF74EAE089F4E2008B133B1C05012A1C887134F47C559A246477B6BB82B
7A1F8A85DB38B855FFF3CAE20E5C5B25061E145F3E3659FBE7E602EBD4DE78F81430C1F22264D0
8F0808BEE3CF132A07DF251FC1E70FB5C0B70FDF7FF4AB8B7CD868DE7EA0798391BB7B76A15FEF
D0DF7BD704AEF3C2380D020B78566A22A0C2329DC582A22A83F47EF6A9DF1EA33ABD3EA2A0BE02
D17F7E0DF1C65D0AECF08F430A8C0F43133493D04A6A84A3D8173A57E4575D05928EC38B62791D
25F5EE362E39C51736C6101E8C8927F40CA3DC58DA9A8C0B4088823AA5DF51100B69A8B8205D44
C62020218E08143581E2A8312BE2F1CECE88D73F2044E73065DE5537F89C04FA48FF9D7929BE88
23E02942420882D68E39FDDA80828574E302F901E08A8095434A17E087807395FF5CF6087827C0
9CC1F48BA035473CECE08D28982E7ECF7FFDC7DEBF17BFF90D943A4C8DA8C2209A40127442227D
DFCF52F7C3975D89CF407C981E38085C1950D078A4096167E1F8E1F4517245471B8EDE71F24540
59ACA0880AA83220EAC4F1DB81757E7284A9D25408892436BD2F271D1EAFA528714820023414C8
3891D9C9DCC8C80B4E0D446B0260D40AF26B54774B45F26C266C8F8DD3C530120228890EC1C71F
51025E5B54834DD0F200AA1FC49839FD0E797C7C2211560065F60080A31218A717C034D2FD1100
146280AA43C91C002C407807AD067A79D57733AAB69E77D438E9E7C04A7C82A4D43EF1B6311556
946ECA8A3E0A432296C253D4A2020FCF4C1366AD60BE717E0314040A67F251DCDF775E3C7B70B7
235C9C9931F937BCF1222A7E381145D7AF2E3EA4467D7F1A6C8369F5FFF86CD212A7DDF719582D
4CFCE42CDF47D0C540BA57313F0E305815090A27D0DFB71F5F83A9ABE80B7F3FCE45064A5CD140
DD46980D7FBE829F9E1D38FC45DDD659F7C92F87988F247F7DBC7023377FD666272F412F4F7EC2
55FFD2711C21F6AD34E4791E110D3CDE2A5CE34D4024B17AD70C20039E8F61F7EEC424893410D7
FDBF10F103ACC070D88E7DC46D4F7DCA22C314B7FF97C5697D437FD0DADCB519BA12283F9F5DC9
53C5E00A61C5CD0DB3E950F5234320C82B34CF4703D70A836567E1C325DE5CFBBCFF71E3E7ECD0
9286D44E22FB14247D1CDA179F7C7CFEF265C6A6834080038313EA7F65178039586B4F423CDE4F
F2C2ECE422192DF2CF283262F3575CD6482F0E41E057D9C75FFEFFEEE1E14174171F0DD83F4CF8
0A291342920B60D0902B5DE13C9CB279FD7A87E47E7DFF220A7E9DCFCE73F5351FA5387BDF662C
DFDB77D7A8350E4CE3D080822F514F23CE208BA420BA3533805FD765EBA7EA71AD7542C4D35818
1C8F4F73E3FB2847635BF49C270CC3230CCF00E03019ED1FD262F288F46E79E2053D4C3A287F30
4D0587B252B247DC037F7E98B451EDDDF636255FB395CF4C55D648A8228200C56D5C3800820BC9
0D414EF148AE81CC6FC1EAE3673CDCF6AD9C29FD51A4877140C8F50F537F5880822381A9FFDAEE
823FF02C0AF624CFB21A201C77FF683F17F454A2F71EDA50E48AE829DDB674A09C71E35485E450
4020A3F47807F274127C2A71CCDD35918A899C8605EC120C6AD8B248D40200A1D0D7E9577FF460
00A8DD6E66E78748E0781CE8CAAA77F64C8088BB2E8AC380F3909082A2388C0B83408D9B0FA0A7
0147A3EB6800552BA27D77F74BA0D34EE7A029EDA2A1BBA336222A72B91CB577F3C91C01F09280
89A9200900022AEDC07AD4706A3F361E45F40AD0B8094BE1A97DF81A7F5DA427B701DE840C80FB
DFE9E06C94C26B81578495D5D35BA970B4F5DA204F1968287224AD325F0E16759E74D17DA178A1
F6E5AB3136271F01CDBFD7C2401C1BC0B2BC85CF2877F0A0D610888805900A03A20D622DD2FCBF
7362EC2D3D2D584975C5721732FDCBA81EA1EA1C7DCBEB1C429109AC22407B7CFAFD7F3E61B1DC
CCCA7CDB55711F85FF5F9DE91E3E149F4DB413DD3D5327DDA3861E787FB7D3F4F7F879CE27E282
2B29A430008008002B2DCD4F7A6F729F027435AC157FFFFF0C37DFDDFD48A862EA61D3B2F7C27F
5FE75F16CBE820B380CD5C0BE2022CBEBA0CA5FDDF5DF612C830077DBFA8DC72F7F87A341B3A37
9FDA779D5B7897BDDD9E804CFFF6382A0285442C4263EF9C6FFEC761EB34C4D008A8CA7D6A0202
2F7B6AFF8C7C1C77BDFE505CFD316C76DB1F5DF790D20EB09F09C032EECFF436C1495F1663497F
169C878A228A04821FF7FF7FCBACCB757FFA8F8AAEDC28223DDE78C2209097EF80CA9CB22B80AF
D3127D222027E0E323E5053F149309ECBD7527DEB7A0B967D51CF3ACB5FE7E367A1DADFF272835
FF34DF36DE76DE37DF43A1DF277F0A0AE9F1771731EC8CD7FCB277F16D594F5E1FCA2A0E8B0A82
A185CDF37C5DF324B73D5562AA3224A0701DAA0D5F83476321C8714AA0DBF676A7DEF57DBD1F67
E29A077CF317F1E9DB06CC701D9D76313A5DF77DE7B61324AFDE1732C32C92D334F0C90E9D635E
363020A03514309430BCA84F5E4E77A89BB49B9E361B8340BC82794D68AC703434989D2DE48229
0213A8D0960D0AFB71D77DA13223FAD4A21775081C14C22FE52E23D8B61737DE1F5FBDB4371655
B87FFE0242753D026B6F217E611252BF53F3E8FCF512A38551D745FA5228BD7449CBF434274340
0605A550D2D53AA74550ABFDD0EA5FD384ECE599E38397EAD7F73693FDA1F16F74A4CFF8210232
A6390A5AB6357E0D72FE23C56B1D1482DE7BAC5DFD08C89F9C709C95A1850BE343E3D997758C23
4DD4627035507E8191FFD1D5FFAFA992A49D91212B13E3363D357A3B7785F4D8E202D2A3353000
A72A13D5A4E7AC94C62A6B01019DD34285D7DD28EF812826A7575DDB2EEC387FB74C6DF7F88087
5D956BE3575835F5F9E81B7DEB0814143AA926A4FD8893A0B9BEE246AEEFE64A42C2F4085BF9A4
6FE13ABF56DDDB4CA00202153C994E601766BF5F67C77516BA36741E3812464C7D116360DF8F56
BE389080A8A03E8100088D98C08080F3807DA9D9F825A229E693FD4CB91FF73B89941D8DDACD4F
378E008216FD279581E5E078EC6236F352D06208088D0F79765EDDEBE79646476B27DC5F57DF7A
0143ED3EAF9F7419300DC1CFA810EA22F73DC1201D77E50707E3A0B5447CEE3854728380075459
5635024E1B937078249F1D0241096B42227E62A7DF54C6FD0ACA034BD9CF75ECCA9C5F2E3849F4
3622D07370D0342E04ABA4FFB13DA848099FFD3C3C0D0AC0B2F9F57FF9D775F45CCAC03A3F5375
F456901DAECBB0302C9342961E2DCF0F4DDF577B78BDB9C098B43900C27FFBA24C8289C3280E44
34220B01C8D874F41DA70089F5F671F04F69D9C0887EB7556FE73B2FBF9D6D2FEFB9EEBE7A8780
79F483C1C8D8F8A01FA70277DD07BE44D7CB4736C107CDCFA4F8DF6957DDEFF7B7BC45D77BF9D3
1E3E32FC2F5B267B4F7CD62D0426DC72403109E19DC7DF3AFAF1A1EDDD54E738BDAFBEBB380E49
0F82369C09CC00800C67FFEAEE42230B32820808120D4482B8F41205EFAF0342F9F6F655F57F97
E02D3C9FE24B1E37E4D0F93E0C1414693082CB8CB825B2E4B623C2B864A738BC632C1828864A23
80C8F883CA21828837A6BEA3D3C6340DDD2B07505C70F61E91B5DDF9215D28B843A1734DCBFCB1
ECFAFAFD214BDC579D19DE9F3497FD7FD21D7BFD0F83CD07CCCCB08DF7B2F5B457E7DFF4ECB16E
14901A2BDEC080AA39901CA8E786B8820931F40A426D2BEFEF7E5821F4329CF4775084290F877B
70EDF395E5FDF345E82FFD09F47AF553C8837F97680A411CB2197B3EBAC94183957978EB473F4C
C3F532495817CE374D9D6BDB19F52C2FCC6B28530288DFA218A33A300251ACE0043A123F8947FE
0D41A78D0AE67528DCC5DD4DC2B41DC1AC705FEBF09A3F74AC32347094E8882AFC1AA650954142
1DC0A30DE55A9023A20FDE44437E37E4594E29609491B99043741B4FA212344E1565F8440B367C
901C854A40B7F1FEA8202021D5063D422A1FE1D1494571CDA43871A4D1420893294A0D876C5A88
0967592509014E03AEA32E2008A548A1B715C3E7C5ECB8240482FCFCF843002A6E30800AEFC950
3924E043A38669604137876A732C8C1C42294D8D2C923E4AC80B71EB723C9442140000BAEA91DE
740EC534BEA219E8816222E9763CBA020028892A0485A1FA133F02808090F998A24BABAA2370F1
3233230B2FAD08DA82800290EA2F60DD7D8DDF73AE2D0B9F7E7FFCB4D88FABEBBD2EC59D649FBB
25CE609097132AC4236008C9F67350B08E508802818AA08361880D4C12E0E0026E1883DD07623B
C82390E2E5A279C43EFD26A2792D9CFA7FF6EF800947401DDFC74C55959948153F36D9BF68B396
889EA4F0C3BD1DFD1D6812CCC8623261DD7A2F42EEE0D3A8F9047D57AB475E8689D9100EC376D8
D0D68FF1A3B361DDD733F395CF3E880A9E8F706C7FF2C095D7FF703F3A80BA7C54D432A894CAAA
927EBD8A15BEB40A02AAAD78F5A86896CE1988BB46C6BD7F882AEE31451734A56189AD4689E4D5
C745EB539136777528AFA59735C8DF54FF4208D5A9D8D6BF2CD0AE3DDFDEFDCCCCEAD6E493F518
CDBCE343C3A87E9680BBDF97734F276ACB55BF7AEFF2D17F43A757C3CEE62837E2C3A826A72D56
00E56F582DBEA9430DF1F9E21F87ECA3E47DC085FC88888E05649438758A0D1022E4C89C153706
2C089C14CF33CF33102302485208C8D88027DE023CE3F83033F5F50852F7D0BFE8BD4F93C3835A
7A02171171C57F3405F55FF4C30C2B09FABD405FF8CE6B7673DFEFE4F40ADFB9799CD8B46E5C1F
5020E0D38370CEB228980BA5A69AEC89CC28982744445A78E89EBAE5A8C0D2E0011891FABE1620
2AAE237E25738517F991F1645C048840AA8C0840E397851C3533F3DEF271F574AABC04D5F5B153
D5F87D63FAE7B63820E7FDA9B027083813D5FB2C5A054D4DBE92A5528802002E8F9A09CEF4802B
DCD6059EBADC77F2F0A080A44E6257D057D42A7E9E0A37252EB802EF7C1F387826F7F71EAF702B
FDA83B7CDF33320CC8F48F63EF87677EFB88E80882B9459502B17C72B6B7914340842A016FD308
220D48D80A40210A05365022C5A36B05AE9C6D3C77F6E0E3D7DF3A3A63D8784370D9F1EC788F82
249730D9F19F77D0FB8823020D802E0FC2D1CDCE7382CA7C02496CDF9EFA9725C78C80BF2F2D2E
0970CD2CBDED1F9D6CBF9C726473A7E1F86FD713427FC25B37E9557C7381CEA44AA2AA8E24048A
5786671A7FAFD41F9DDB75F6F5FDDDF84B6D747D9D977451120EFFA4DEBCC09CB02EAE7F5CC098
09037EF2E2A48D03733F3F9D2F608085E57F33933A00041CC72CBE1FBDA342C4FF38082AD4CCC2
1F88ED5CF1B025A071C7F20A91CA7F0BBE8F5B27EBE10EABD2F3E8099FEA35435E9CFF6B5EC968
3A761421D030CA8159C3292D4383D0E080A221237F05ED072DA6E7F7F188939CD1623A50504783
F9F1FCF40E4FA9DADC201FCCACDB10495CC742A610707C97D0744F7F4C5018BDDD775F6A23A91F
D9FDD6F2F19C740C7AFF50B2822C97F4254B52F8F46BC9FDCC25E45FFD3DCBD607DFD3D7D155F1
C72F8B2FDCB5951F5209203E716A7377F486DAA071F3E1402B4D495652F4A095FA9FDDDFCDCCD5
2356F7E377D4F5FE932939C37BFF5A23547F5F8CE9DF53A83A8C9DE0F5C15CB53D43DC45F7EB3E
37537FE0FD7971C757A7E554BE739D650AC0B001D8060082BD6C83DF2FFC5387322CCF3FC31FE2
434744D68F7871FA26B5205E0F8C4225FB81DC95439C70704007271C67871C3387757C716B4242
7767F57DDFB562F57F7BE070D529FD009ABCD953E33E3ADC4ABDDDCD7E709DB7176A57CCEB7F01
086527FF57EB4B9CB42F7E28887702EA09DE8A337089CB08CFD1FC157DFCCBECCBED795FFA20EE
2172073D40C7E3C0A0B2B4AA8F5FFFF8172014B97C8F2C1EC94E28B9454802A7250B7FFFA70270
2584FCF832303F17E55E2FBA268C0D01031C740239C0387820AACE44FFC92C92FE1F53F662839C
D06255C3C357EFC727BFA773DF440A2DDC5D8B97D77237257A37E32837F7A733E3236DCA6D0B8A
640344F908ABF5F467772F70FAF901027353D7179C3763EE20CBF8D1C77E3BA371D3FA3FD73E0B
F123F402A052533BBC1555DFCC7FF3285AFB7951AB9577752097FF9FC838A0F1B82A08BFCBFD10
78A7FB67E5574269AA25EEF74361825D9C43F0FF4FF0FB7C0B02093F12222373C0C0033E0CFBF8
1F9FD70A1E01C8E9FA767E88281E047416592A0A0DC10C88EC229FDD3E8F68ECC35314CB090530
50FDDB97837B7E847E1EB9CD94D534093EBC813D7EB530D4DD3F7DDD37EDE368D0688080220A88
824C248727D0D6ED05D0A6253DC0D7EFF5245FF94DD48740E1D97F7DDDF5F7355CFBE3C220A098
241417B4D8C8924054360BAC3644CCAACA20280710F8848740F4CCFA0CFA017D47E02800AE0888
9A7DD77275DAC573FCB2702538F19FB8BA875F728B28A413292F08A89A01DFFDC0B51026A8F7F7
6FB83C4FCB733DFDFCF5CF73C20384994B0593E850080FA0E93000CB003CDC9FF4E7FEA327DB7A
BF131FFC6A827DC9C50220F1C24AF4D7F60D103E020A49C240F8DFFA5FC78B7272BAFF253D7DB7
2BFCC97E1E2DECB88B8BF1020D6022B01CBE7C762D8008C03230C1502E4AE022770070E81F6BE1
7761CB710627AE250F4B9FFE06A9EFBC94EBEF28B70F77BAC2A0D6E2324C924B0A5FEF4F828924
82A007CFDF200F8D81C1294488840010302FB3E8D079F77EF451E87345B71C0D2ACD6E1F9E7CE7
171C5CFF3C28B71DA4784BFF302CC0C077D78DB4CB12DF7E88235FCBA60CA0FE55BECBDCF3370B
CE7CB7EEF2FA9AF7F445D7A20A28FCBD6E00A08A723B0DF603E8B2BEA7F8E1721FDF7449D85E38
917F88BFD01DEC5557FF3CEA9257AD0CC8890B4D67F0F2060BCEF76400B02823C0D80400A6C59C
BED7DCEA3AAFD0D8DABA2FED090A4214C7433CC22C5AB3FA76CA6FCBD6CD4C239EA33E70F7F1F7
D0D0B9FE030E90BA36D0C8C34A60969FC7C1C23B0C9D43A0DBC93B0945A05C714E80080AA3A8D1
D7FD3CA74CA4222FFD080F0310CC8090CE50A0B03C632FC942E030757FF8D4035FF6511FBF250A
FF8DA37F523703D0A3F640789363ECD0F42E0023FD1CD30A2E3FAE3717F70CE62F4337AA1C7FCA
7F401A6FF5FDC9CE0217CEE3C0B30F45FDA8228A2AB338380400088D7EABFE7051D4D6BCE27794
FFFCB0E36E0B40A7ACF260BF832F7C84018293290217C73A4EDF7D4F9D48B79F81C075B77DC50F
024F75F1436B27E00E60877D5F040040A0E0DF7512381176FBE1EB62482FD9480B57CC2F40F914
C90D40DCAC03DB69E120080882C7C09F7FBFE9CF7D152FC2970B99F20F8FC7AA7A547A0D69E202
01F50788090535383B505881FB36379FDB9F7667675FC74DFEFFD390BE45F54F8FE3808335C03C
200E750B0AF40E8BBA1C9CBCAC3A260EBBC22215589C45CF0BEE70B2E14CC003DCA27482EB7374
B2E290269CBD8EF435D09F7F7FDFCD7D8D0DF0F175D0EBA8CA9FE1554373DD17BDF99ECCA00313
DC70802024208C9CF1CF28BA031651F89DE143B90C58900A1420553852C028480781DCD0DDC313
4FDFDF4D50DCC0F4EF18FB343461C20834E0D1E0EECA8581A02DD1FF5B12CAE2A8D49F9D3C2CBA
0909790054DC027DFFF32CCB021FF35E9D21A08F8093E7FE992DF7F7E3FAADC740D40AA22CB0A7
49AFF82E788C1A3F54714E733312B178A2374D326363AE89AA43C29F7E041053A9EC5208F882BA
20DA6DA6E7591C07058DD35FB4AF42C2A80A946907CBE6644957C0507F85DB53EA22A82A5CDD0B
D0B2A9F51B7587BE3E2ABC4D032BC80815BC5F475DD71979F88097FB700D3F73C235818147A775
97F65BEB43DFFC53C936A20098EBFCCE3092B9F29822FFFCBD4E1F628023B42621C02022FF31BE
7AEC503B7ADEAE2A086D0DB40EA03DF74FB855ABDFF73FC0E41D7A7A9EB8F4C3CCA3B402680402
047FDFA00AA73050AAFD48328280C6C8FA27F7FABD37F5FAE837B72D18AE73BE1E3F1D77AB760B
49E1809130107AC4DFF8390B278CDD1E046BADC77DD4DEC4A2A37A2E1E49404238AA73E2E4CD6A
3D8AD3F0C5FFFF1FE32CA0FE908001E00BB2DCFB81EE05FE2E50C8839C883D30520BFD30D20C20
2D32741729EA0825D19D65281AE823B40774DDB2AA5A202B4370DF9AB2DF62409C07A00A0A0740
9F8AFFB3D5637294AD9DD2090B7ECB454D8262822EA318A49AA08DC150251047D7B34537515122
A309219699B0915A755BD1354D67D668B095DE77282808BF183D02F7F2C8B4AD65EC02A8A3A3D8
0D8BD483E1D0402BE0050FBEA4288A3A3121E1D00DE8FA18ACDC0D470D48B8CA6A8282CBA2C0B2
CB0274774577411F22D5BCB9DF7C00BB3ECEC6FE3FE1FB7F7B8BCB42AAEAC481C83632890240A1
FDFFE55189C833408082BE9FE9CAE802741D0A5D5F5F952D0DDFFF8A6EC9C5F5253693379F59FD
D11441DC3B5AD58A48E7DD11442DC1B5AE78B477F28DF74F477D9FCB7DA50D90E3E1387A80B02B
5557511C080AA47DF9AD8F439FE0D4E4E82B47B3948A022376FF457956EA4353411D3D577A0408
48F1037727C7115F777225FFD7C1DF59D6F51D78B5CFF7DD4B249EDFEACB22F76DE7CFE725DDF9
FE6FA2ABAFCBD3D0020231797DCF413202CE7AF274DCEF67C45FA5C402E08020BA3E9C1DBC81A9
9C20024F9FF57EFB17F5FAE0DCF8F7C7196A9A80107D5C703B03A3F6F4B89C5BDCF307E81F61E4
7F7EA7B95D6BBA800950D5F0FED3D6DCE4E65A048007EC838856E3623AFCB1449C56B50E10EA8F
B854AEF8E394DA6AC1FF8020BA3FAD8D5DA8BCCF6C1F0EF3BD19AE33DCDFD422C715EC6CB73B7A
A24C7E1288C844A66B222B5547D8F5655BC93778D6230A8F1D6F2B7FDAD489696B0E85C7C5F9FB
A149E489C15FBDCFAFEBAC9C50863F7F3953403402176239C351800631880F602074CC6818A985
6E00C4DAFDF1DB90281FFDFA41FA107CC18EFED59374728236A37F300F3027F6DD0F4CFC966243
71BFB8DDB33F67DD6137C78BF5574DFFE400967512CB02DD37EEEFA582E108B44F815D833BD823
76038DF52F4AA20F6401D6FD4D883E0E8BFD5B3F636883704884F1ED08F785000F213D4E57688B
9FEDB9CAD1C1335FEDFC0215420E8FA360187F5ED8157FBB7B383F7859180DD4C943FD4FFE3CE0
34CAB97FAC71DF3F44435281F5306FA6C382FE241237E1B0C4DF6C380322E930FB58FDF5D8DF40
821E1D75C75D7DDC801DB6FAD7F5341FEDD9BB67F4CA621FAD3E3EFC8094E5E620AA9577F84D23
7ED35A9A925D6B5AB9DB53667CA3208CA3137FE9B79A75FE3E3DB016AE7D27D31BA8FE8825F70D
5B51E57AB59937C73090F5C9F1F95DDDF5F753516543AE7FC602C6B45AE9C317DD8473605E0351
DD0D9DFFCBAA2832FF6CD781F0A0A400B95CDE5FC2E22AAA7B943EFEFF42D09D6CD5CDDFFFF2BE
930408088B9420120100411315347FE82BDA8DB4A89573C2C2D4083A7E26027A2E110848F80902
A0A8AFE015ED7D705F58897D787A4FD07A9F8706AAFB5AF78D74FB1DB74273C04A400AA048ADD7
834FF89820698F5D0220175E182BF5D0456BF8115FDE562FD1D9C7A02980D104D427FEDED0765D
E1DE27EB57F505AFF84050F7D4F2CFDFFFFDC638F49D581790BF719E0088AD8670F4E8B032A0AC
80A423FB80A5212BECFAAE8F27D6880891420AAF3B11960B07C1FC7FBB1C3F6D7FA2B24CCEC925
DF50D462E8B5A3509C29CDEA8A9417CB8927CDC173C2300922B7E74E8D4BE209DDA0013431BA33
030541F5169D54FDC8D3D33E2E13254FD8A251D821514AD8528009D40F857C12D30C5345CEB26E
142B5F737D70EDD3C8B8CAA0F5027E0E0B8FA68F5F7F6D27F1957D0483796F0B7F7FA6A467B5F8
F422BE6A4AA7E0282A03E5F8E53EFE6A2200F738FD0E1F2EAA15555C05DCBD17F774D386002CBF
528225420EE838500202C0809CF8014A4742871061D30171D0FA8C8F28DFEAFABC3F74C2B15DFE
4BCEDFC160BEA3D9DFD2655689888277FF9FF1100313FB08F5FCE5F9FE7BD7D5D5C09827698C08
03837F5D2036CD74320B2FC7EE007D1CC879FDF25077882DADD135B02C0CAB808488FC830837F3
5D248F792E8A122EC39A0D6FBE8ADFB9A35828B8CE8A07D03E1DF16CB5F7777B1226089AA40C63
47E292050E02A7D5D4D808089292442EB750A0A2B8A302A1253982353B513CCDB4F530F373ACA2
4DD4FCB8582B10C8C8FFE073C8DD7E0A8507FA80B135374249D4FD0DF2FAD8AFC5AF7D0953F6DF
DBBE8241C78207477F47F74338898BD222E207489DEBEBCF5BDB4A81341CCD073333C70CCC24FE
453D36F742E85442877CADF80D42A850E073C0D70BC10F5F6ABEF2BFF035F0E243E822BCBF0DFD
F8BDEF375E2B0BCA1CCB0AA6C58E7E2E0D8E270A49D56F9E1C1C2B7E3BEF8FD3562F822E0B259E
350EACBC13F5CFC29EF72898789C1B504D5CAAAFD2823E1D3ACC8329E7E27E208AA08240813D3D
B5DD0E297497FE0127FF672AD42529C737DBF183A3D18F43F82E34F52F4AE48828E01E31D0DFE5
EDE3AFF044F7411F73B9A38BB24E3E128A3A8333A7354D88D4A577DFFF95E2BB90248E7C05226E
BA4283E3A268F84264D1E770BFD13400F3C7A7E1F4549E0C13F16F10878A2C774479ED042FC3B4
F5A0DCC523EAEFE0F4E51E628AB3F8FA43B495276078198EC3407CEBE196C88330254CE60BA002
CD6C92A135412829F7221D4F1C02C8F72371C3D91EBCBA20830542292CF0AC2C2B0AA7D08208FA
019D9383BDCFF2C0F0037F57FC6E147D76886342C403622802B6B2FD3EB508DE956302A9A09343
A7E2BA09FA5C3D435AB2D9F80D7FE0D0FD0325FC7F0F0B1E97ABA82BEF8B425082081D690B5DBD
ED327277375DDFD16A8094850898261E5430320B2048579280E032022021C44CE3E112FF9733F2
84F284CFB14B9D38BF3C96ABFBD89C820428602440538F21016A02764DED82E0809094F8F80E03
762F882F752816535CCDF80D39D4F2EFF4A97AD29D3EBDBFD37A31170A0A026E7C2A4700217F71
023E948DF53DF5F76EACD336B5E16C54F1D0716073512B8E4D0F9FDA81880AC3220A2FDE4424DB
237D6D02CD3C61761E2F2532CCB8FADE05F5092668F124E220A20A9034C63BEA7F4089EF4B2426
A6A7FBFD4CFBFBF65B257538CF4B37EA2D9D237EBCD4437F772598BC53CE02289CF36050219F50
9893B741F720DA37CACD314EC7B578FBB4EB403A74FDBD3A071E2E3F8F094C161C834499031B9F
B9EE7708DDCE322139F14C452390F144A423E2608082206763608C8988A98341006362E37F417D
DC2DC235120982F7F6DFD2F7A0E2CCECC8FAF2CB27616256098A2823876100402234ABDA9AC410
4018FFE97FD41680E0F7F40E7885D68B2BFF97888E7F4B1CBE9C25FFFFBD36E8366A9AA7014C88
EE01C60BAA7E987454B2CACAC060863B7DD037FF7FC2266CEA68C9309F348C8648DD2A7CDF43A6
02DFDFFD7BD32728F9F3656F63778339970E0F57D4FE89FE22F71C8BE2F3E2E4AF8E5CE3F97389
1C4F7EFE0DBD637FFEFAE8A4F456F8C23854B4A4CFDCE082295FF82308E83FFA3F8AFE377CD54F
D588F4C30E1FC92769E2787338DF0F934BCED88898A081C3237DB7120FF3FF392BC294BA27579C
A95642AB013FA3323BCD01A3FF37FC2652C14CD49A2887D8DEB1058069CB7A63891F83CDC3558A
0146DCD6A614F150E9AA1079E33CE0D0D2B11DC1438EB2CB1BA4DDF7F5F32BEA436F143D8B859C
D02209FFD731CCBE4F90B73EFBBFE83CAA080809F7D2D2649B9F7C80B2C331D0CCCCEC3A5F8DA7
0FD87517B93C37554B8B2BDFCE3EADA35B915FD73D7254C9DBA02003A08F93D3F57E8F7AD224C8
5CDF88EA2B745F9DF84411724400E8DA42A15FE313D8BB213D8853105E7F421298CBFBB9362757
F9085E73E3705A463DC9FD8A92D623BC3810CAD4DD107082E90D0883D33D3E725FFDF7A94B3407
7DFF8B38F7E7147FBE3F24050E4F1947083A2A18A1D31304048B424024F80DA1E68021B49A0A5E
09F23B73138CF7832105CD13CC850D0095FFD0D0C2D04E0EBF04FCFC18262020C99C6724532424
5D91136090AF2BEA0D0F022C5CD134063D2DA3DCC090F352C0707354740E080300CC2830B289FD
648EC5EDF4A74B4BB4ABA932DC32A2D74AA1D421F41B6DB75E95FE73815400A2879EB30088563F
441348082562FC853D022594968DD8507CC8FE7E776EC5F897408EDE7AA087F607344753CB47DF
DEC4097FCFBDA20AEA49FDE17C119382A082F50E00A614C2A282EFE0D7D3F0A7D124D0F2A0E7CE
0C0057CD0EE328818AE76170F39C6D45008089ECB67DB6DB6D92281043E28DF579F816EAE2CC13
F7F734433807FEBFB07B6AB9AA3C9F10A0278968E3EA08A792F458838623359D7FAF36ACABE813
2B2B370729FAD3A366BEA6E120501D6DF68107E2CC278830B1F98384450D4B744C4F9FA0F43BA4
880840879D1F7F843F3D8EDFC4F393FD36372008837F745FFFFFF6D2BDF5FDDF7FD7BB124977B7
B5E6B098309CB02EF134DF9FA6087B96B4E2DB274F5B2E0B26C98DE7E7BBBECBD397D7F9FB62DF
BE09A8D23411749FA7E2E3A3B44E737DAD9F660B9778A62729F4E3EAE29C9FBF7C9EC991B271B2
637E7E4925337F82A8E8327EF0DCAFEFF350FA8E7E769AB0A230C20380E5E5E741432A221AE5A7
CCFABA1E841494E74E70CC0E7FFFFD3C403FB3F98FD3314C706A36ADDC0022B51D58A27B405D87
80AA2209FDA7E1468830CA882A52922984E7F7F7EE3A2855F5334F3A3802550A50735A0735DF73
215E4F60C81499CE9F258DDE712FB7CE67E8021A1E908A2F03AE0DA827097C444A29BD98B1DDFF
7FE23C2DA95FB35503A3751D72EFD13724E3CBC79FA7C77F7C77FCD75F7734A94F11F63DCCC3AB
7A8128CEB120ADADD7FD4395C939E9615C771D2242124840955FCA07A816ACA72BABB70D66C827
5EB62EDF23C81EFDE63FB5EFEE9D8DD7B6EFF3F232431DDFCA56750A4402A4C75C7DE6CF60978F
8166AC9FB38E502E0B8200826D29D87BC99F7571C00B30B0B80D54C0E81809114FD002A97EFBB5
C04A609FACD4C028CA7F0A563707CBCA483D4E7F195C322B7906257E6F0BE2DA9FC55FF6E41CD0
2F2264E55A915C3F0FC341EB7777ED349DE379D03A0188407FFE33B43977B7B57BCAF8027C079E
4CA9FD4FDEC89CA48080DDCC77533DCCF778185FD7B44CCFA7F940540E83D3E57348B80761D95C
CC1D3FEE010083C78B48814DBD687FD048C953F7DF87DB52888A4C7F0905514C67D27F70978B95
4011157DF8CA3E8FDC704DFA82A833C0CEBCFCA9FDDDD255BE257DFE9034CBAB284209C8CA5454
010080210089097BE49D5877267F093D633E7F737D6AAD0D77FAFE95FD2D8C27547D57DEC00A72
8257FD729762112B118DD097F8E25C6F7E8267C2B15F8DF0D50827FD0262405480960AB88A7775
00E5F89D89C128FA3F43002082E501AAEA8EAA2DC8827E74CFBFC4003F7408BAC3E65CC1D23F30
1D0AC0F402C02C291B8793D703C8DDEBD7D1E7D580785E7C4791E7DF50431E82EA9E5733AD0942
400A8BD5EFECD732DD0820202233F3FE0497F088CAAB94425CAD54122323D100DC4848CEBFF81E
25EF5476CC52502F2B022AFDFE9F791F00D02D5F7F77CAA09502727377D7E761FD61F97D28340B
BC958E0E12BF97EEFA86B290BF6B1D2F52BAFEFF52C2B1D0D096F424268DB200147DDFBBB55783
2914B76A809A4AA7DA7BE80568479D7990D2202080AC3537613DE0A7075C090D1AC2F47DA83431
0C217FD1DFFDDCF2EC556CB7560AECF0AB2C9FC568590FDE3B880A0C9B0AD617FF4DC2AB0309EF
2858A9263C4D5ACB49049AF4BB40E02709A829C7D1F48434A68279AEDABD7D7F650C872149C71C
70802C2274075C2451C75CC0000BE7E7CF7513F4F67F5FD136B7C4295FDFFF6B8BE42208AAFFF3
8A32B0A00387FA8A0F6A36B4D8AAB2E8E88E9871CA23841C3A2327F7DFDE7870D19A1D22701073
876CE3F9C11068CBF6037F765ABDE99ED558BD959E0DE79D9E042357DD2434BD4B57EDFD34F393
D0677BEC3C501AFB3150D55B7D77F60319CF538956C280A2C4FB4F5D8F76914DAB79FFD50134DB
CDD277653F4153370EC95127655CC9F3A90354F557DA61A18B39A023C080BE2F8A3FFE080190A4
FA4BFF5140F4A8FFD5FC578F441E500ABD0283D800C41A00AFB54DDD37C0973EE58EDE57F22021
82A9E5358FBD4822DF1A9564780EBF1B47234F70BE9B6FE243CDD03BD3434B1D7107C8E5010008
D237629DC0D202B8E02FD2E5C6CA4AE8A9ED9E540E60101D8E082240D04EB054BE9D3DF63E7A71
58ED32151144F5020903829FA7E02785F3CF380202A7FFCC8AF8B0AAA214356FBFA02BCF5B49E3
D14ABD3CA0FFE0FA35082328D3637BDE52C0D431C9F38DC7EF7CDD4C8098247F686D24EC70D9D4
591D45545573F8B0A7A0A0FA483FEF2B5438AAA36AD39868E42721FE09000D423F4C820A00341B
A68E04809D70815418803A8BFF081D9D5C34675ADD04E7A96282EDE3F504D55C534730F0E73C31
CDE9FEE282357545A34D3875C6F5A7D40A635C2A0FFFFF802A30A79017222827D1602082030876
2FDE80EFD08AB00380000200825A4ADFFD67E367074E240965F695F67CB08B22C255D7625DC783
D67655AD7CB26F87FB417FA3BEFB867FAF29FAF87FB418442428BE102881257BE32227C595657F
F2D997BED3A0022FEFF7B40B40824E7C1125CC9B0293D8966DC0703C2AC2942956C7777DEC8C57
357D69CEB3AA82A0B88DC58F8FE33C8E2696C738DBDA884E95C66711108383EF39ADAC073FF929
25CD0348D1B3FFC33B6F5B4DCCECF6B7D0FECEF5E76E56CC8A9187557755BDC5B5004E5A5BDC2F
5AAFAB68CA14850369E8DEE83781A348D4368DE36C9F62F4AE5B1669485A0282A8498175E50CA5
0AF9FCC1FD251FBC8282E49F8FB6AA8282880020F3D8FE3FDD7FAC28FA7F0B8CAA3B8FA0F6DFF7
FBFBFECF16211582ADA533C5DA8856953D03403206245C61C2A83A0ED8512AE238DF70C62A62E1
EB42D3807CB4FF8D04E9E42E87ABF3BBF01E1C6140BEE9C7D05000AA6155CF4058082C5D1747C6
082CBE89EA7581CE22FE7FEFD37F7089ADEDE340C2A34859D7AEF4072D3C3ADA7D3EB35FDACE6F
9811FD3FF26DD37DDC882601D81A32248EB5071307FF7FFCF1FF3ADB976E91A4915B1CF80EBDB4
B223BD51AA957DF30EB1CC3D73D7357F3D5DFF2DCDC4F5280F4C6753A1A2400BA2DFAD2242595C
F73C52130FA88274D601C89C8065F3F6FDBD5BDF4FD7DF760D42AA1F74CFC837F7BAEE75BF1CF7
F6C7F7DFFC5198CAD2609B89A99A20A0294044047DA5C1A838906180E108E2B9D6A4554FC8082A
D820AFFA97B27F55B555F6DABAE7EEE8ABB9452036A7E09DD97C50625849E3A7BEB461C714009D
43823833F44E8A2EE4DECEFABBDF7B6E617A69F3B985EE951975CFEF4A9A9A6E0778F635AB3D0D
594788E74BE1D7C17E32823A7CF430F6E4C2AC281FE8E070E60EAEC25D9E7680454B9E14478884
60264AC194BE982E9BC24D5C9AC60088ADB8E334DC6D6C59D76E8B23564D4142DFE14A81A883D5
1C59E929496A5B899AEA06A7D50025255A96AB49320E0AA1A570EFBBE902507DFABE6A68822686
EA876ADAA649B0708CB4F53F2A62120EA6A4426B7AED6250FAD21861C7D333CB3C965CD5A0E038
8E03202066099C99CCA36BFFFAAA0C2767DF4427CD5695616A2792ADD54DFD701F556B7DA5A27B
38A48076D51B1AF68A589545524B0EB9A7CAD07044082312F47418F97FABD607533AA0A26FBEFE
62B7634FC4E8547FD3D4FEEA0FE38DCC05B570A06369D3BF8938E0D1F66585EF9C301FD6974CE2
0E801E893FDE4DAE8E0836604C30FDEBE14EF54800231FD880618918782E9CC4C40DCFC48DCCE7
D8FA07D4BD48128A7ACC514C3807D7FCFFFF3DA328FCEFA7DB6A29D9B2FEF1B49D4028C2F9BE83
6202F5BA2FD30F9300A0D02CBA79A66D8A47DF61AD55D656062120EA6A471C14250972F7658CA6
7AC9F9F5097E5F32FDBEE94E9582897C647EC439D0BC29DEA418B28E897E1FDCF33CB026653333
E2A0A800AADDFD76563AC8AD8D57345FEB975FBAD7DDFC9FF5DA5FC81CBE32947F51358E4D88FD
37E8FDC17425734242A3D765A3DBD094F983010FAC81D641FBCEF28B2A9FDFB19F57555CD7F026
1B015FE8109FEADC368AB203F7164176364DFB54EC7D5FE5FD67465F9FA1F8D5140F8A4E15B9D2
83F05F6445DA32F7F50D0207DD46717250D080B5DA8E4369436A06D47F375F8DD8E57DC2952342
67D7CD3C000C80EA7AA7A07DF5E00283AB934BF3A760B14A6D2864D6A9E187E18E827EDBAEBB19
4D39DC0B9280257F9A9CE547F747359177C933B740D2291CD500A42D1DF07FF55D4AA64E8133A0
82AA855F38E3A9B8DF4525D8E3E4F7E89BE3A09C392D9C20874135E0A93834A01744AE8EB73A54
1231E1E21E3DA518DE810B5EE98EA360D2F6CAD03A0F5FF672E07008A0B80B90B4212C262CA6C0
B57DFE0D30A0B0BD2D2F5B0B868242D2BD0A49772D4E8C4E7D33DEEB3EF2F5F40BE27C3A43AAFB
98F4D2B90D2439571D6C54FF8F25994D02C43F4FD4E5795D57DEE1273F5DB7A02435F01D3BD75F
8CABBD242BBDE73657D5F0E8FFEAF131B8ED83D212092C14DF9AD7D5BC29ABF76040C7FFFAAAD4
E6273C0EC5AB08493B0E5D0FD66F9501409424AFF7503EB314ADDB2D2D3FDF1C2B2CCE957D7D6D
EDF6DB3E2504C8154CBAFD2E1E32B32C3B0C0A7F5E9BFA691C83CBA1DEA2AB3D7F3FED009FDE92
9F47D354FF5E4C3FF7F209FBB329D90BA2BA0FDFA3F1FFFFFD2AD85DFC5DFE1E18C015F17C0BFD
78EE1140A64FFEA8F09741EB1E1B3DAD020DD7C39644BBD37795721F4734ED341331F71F5F3934
ED39042BEC9E57F8CEF15697FBFF0A580A4E11AC900EF541CAC00F2AFDE4CDF7A6537F3F8FB17E
2094D4E0A30C3D39565B3ED0508ED0EEEB02A034D7EA1E9FEF8AD980B419139A1DE5B5FFDA84A0
77BE9C14F6AB3D6D1C42035E5FC9E7DDC7D77F8FE017FCFFCF5D3DD74BF79F87A7E934A3102A3F
CE701CEDEE78B529334DB2853902135FB3DFD00AD0D29FBDBDF622D02EBD735C177EABDB79AD5C
0F0EAFABF7D4E1ABE25F5FD778DDD453F508BD28A2FD7DCAFDF5D3717938A4B8D3E82AA9C2B79C
FEFF5FFFFD08FF09374D34D040B5D49E375C8FD3F4F901442F5F8F121DD69752A58761F480E304
84786A121134F3FA8487D214D75822BC4F012A1D0487E1C21EBD2320878487D278A0882143E6EB
9F4DA5A8E388BA3AB7FE51EAF643CD3A114D5F3D571645B5EAC04C2F827ACF7D743778F4125FF7
DFDF77A317AF7D50EB234FFFFE7F55D342754AF1FCDEC0833F4015A466BD59C936353A75A00580
AA00BCCD7DFE103654F48B7D348CFC127D7E735DF7DF7FF7DF7EDF50FFE88DF7D6CACCC4550400
2BA743E5E84E0FA7518FDFAE196962D78D6EAAE993E36813F5784084FF4700D292AB033F7E1EBD
E5074385E47E7607A0D7941DC2F74DB9E0FDC91EA32AD491E9DF7A37502320384E3D57B381F87F
78E40B22A859F73A4E0D4697D42C92BE0A096A3B72C5E83FF5F01285A5792E0F70A5A8E54F1756
5F97EEF34CE770E9795C21E6037FF9E335C242E92F783A911BD2A58D4BB414814FA55ECB8D1EC3
BB0A7FBCEBD3D7D7DA68D7CD6E02E32CFD535A3BA80F37A1C9E23AE0BB50E113BBF85793E4F70A
128D1AE9DF2394E28A5533A03BD978B7DF43E7C3C7D3CDF7D6517A8F5FFE974B7496FABCD23748
EE4A7E0C7F5546AD3BBEA7D74ECE000D4CD34FAE5B3E35276D22D4D4408E6A8AAFF2B7B2AD627C
CA9FD3402BE28362AB028F4D1F9EA7F4A8B0FA2ABEF4AAFA88FB6C80D3545A24EE0762BAA9D0DD
B0B7568F52D3B7714C2FD55FF75A7A6E30A2A1A3541D843B69D8D3BF33E928A2B124E2EACAA3EB
2E10EA1AFE57EBA743FD5783430ADFA3B4DFD25F010049AD2CFFA53FB78EB1F92CA4FA7FB1728A
08A37AE9A23AA8229B8B114E7DE09FF50A669E22F397068BC0B5EAEDFE9FD6F21084F87D1EF7E7
E9FBD554A9CDF7F5FFE37977F85EE3538B54FB2324DF4318BA79F43408B8C2EB4D5FA032232D3A
CF971D3BCF8D3CD607EF5FF7AAAA36347EA49FE57D41A94A034B83BF4FEB67A62D37525F75EBC7
D0DEA0F73EFD10093E98ED354A3F0AB23F3437B9814D9126954708BDCA0E3FE94DE7DE2E255320
5C4FE2002279A38B7CA125AF536CFEDCED2937E07FDE8F00177A000AD0D5F4EF8953ADD4855F47
F3D0F41DF5EC1F8FE2D56B2E982C24DEC9A4D2C18A8088A68299563220AE017D40438000D5D3E8
FA52881F609F36A7D77EC27275FD8D8D9F5BDA0C8F2FA83E8E7792E0A97279C092F8D47632A6A0
123223823922DE399774D5AE0822BABF7A9574FAB689F5CDDD3DBDB55557A2C0A0DA0D3AFEBD6B
A5D354543F82BAB43A13C8C6E3047EEBF6B8365F4776ABD2C5E5DFAE543152E3A8828BA8860888
823AF9F249A09EA8D88268A889FA9F80689CA314BFFF57D8B657A358B7F77DD7A162458858A022
29E8C62DE388D2252E08822A0A4221A1528220E1248A8A1AA8A368A12208A858A7485237A29208
87A6A2C8A089487C89CA358C88A8688A7A01752A667C7B298CA98C69FF49A27896CDFD1BD87650
404E47FD22F96F952BA6FAEB36CCC23465E3FCA0A9FD5D370BAEEF74DFFFF7FC7FC800008E4C2E
98DF76D1DF689CA46D9C4A990708CA5975AD6768E124FD0F4EE3B00829FDDBDDA3F15A7EFEF680
0DE532DD22788C3A167F5DEEB34898F6234348AEE5E2EEA21DBC0281DF0239F9D6D2ED21E18BE9
4E8A39A6EDA1F38A08DA7FAE763E7C82B93FE27E84E022BAC518B20BAA5392DBA4A1E53B7EE482
46D400DFD8E0A3F89FBBD9F42CAE898754762B8210233B00B1F8B9AE717E8D228D08623DB7348F
021F8537EBE70099FC002AFA7A89410A8014095E77CB300D76CCEF1253354210016802EBFC9A0A
29283762F8BF322D8F2F20748A7F5E61C97E56B9DEECDA3C9C83EBDF60EC58D0B2CE2FD286A1A0
FDEDE0B69FE3D9D6648FAF0E277778080FF934008BF60BA0A12221C9A1708D2159E1D218978421
2A005029CE4322F400C0EBF3BF014340D0AB3ACFCC65A0BCC92E17B862289C3C7206224A7A7C4A
A63A18A922CBF5120D00A77D78BDD8F1F95852188CF2F8385024820A4CB8D1E15A3F0FD727C002
22993091DB078838CC130918BD353CCCC0CC0EFAF895DD439D7BF25EF78DF5D06BE282BEFFE906
19FF9FF2DFB780B50291B41381E05E1FD80A3E3F187FC9C7ED602480A7143C90141D3D0D90B40A
570AA5F910A28A28234CFF3F77C283EBA95810AC64753E6C39078010A5080243B490141408804B
E81D6C78E27B772742005CBACBD7B5E01828E6080B1E597B4D39D0D2C20BE9F45D6A852D497BDE
F0A88A1DEEA68271DEF37E7F5D3D938884844FB91D08E383944222320808237B763DCDDCDFD84D
D377300630CBABA20D7EECF71EB320DFEECF1CA0A6A71F5B726B4EA0250ECCC30B031EADAD8877
F7CA9FD09E0BB8CB2FD329A8A343E20C83DCAC9D94B35B35B579ED4292B82880BCFF2062F72CEC
9D0B76D053D4F56174D4B42323287AC7AD0F43B80A02A24291CC282EADF73E0C2F4B76CA5E6023
7418C80BE98310F124B80977410F1F1F7323AFA0B4B67FC21C8F57BE44EDE1F89FF58F73D73F5E
F5E761D88A34048212653BC394D9084082798D104E082F98D104408240022ADFD347FDD33F65AC
0321CB00E02E88F819C829923281E62468F70D20A62627BBD1F027D1F4AFFB2EA039D428088FE0
86C992DEC3889A8EA8680ABD55DD7B2C9814B03FA0FC2016CA541842D749013021B818506B0898
B81CB420740D6C399F0A4F8C350B7C2E6151D0E8D376A43BDC333AF74FF60400317C8089D1F490
8F509D4BB97BD79978358E48E07ECFB00A8280C039D0DEAD17735B35B5EAB100195D377F98A130
7C3080D802728501DF8F2A34D359FF09D841A4835B3E805FD53202882F750000A3D50AE4474394
AFD0921018CA091FC1F082062DC1250CEAFFEB5FE344DD52A80882A0351FCE55021AEFBAC7E8D1
3743B74302A80C8704956970A2008020BE1E97A4FC8C860F675C9DB6CAE8415E014F51884814F5
F836A43A042F45520820283B0D03295CD62C024686A1CCA4827ACBF05CD72C809945BA5F7F7D16
68E61478180D1E828554E1C6BF95A05C7885A34E271C8BD8060093B7F0499720839E340E4FD7FD
F151114042360083B6F5EA5CC21E78FF3F79DF77BF1AA0FE328C88DADF308F97F25154D7877272
5C3E02E89002863F3551AE6B9AC879D4F8C20797D758EE3DC8A381F9BE83DD0FFF0C03322020DD
675B7F8F5B2205B7FDFEDDD6762CAE7FAF87F5FE474171593565D961BDE7798970ED8CB839F51E
5E3C9541BBA108877A82A88B8B87D1FC4DD58CA5F0AE0C08D0C0ACD387FC071D14A77B37F443A7
9FC9A9C002A52FC75E5A881111922BE8FD898842D1112B734350D60945046B36A941875757A082
B2ED0147637CA08A908E12779002B10123112B76716F46196C8A81C5C7F3B3E0F817613B3805D8
7DB7C39B42A8B008D0F0AD1F5277D0A1FD953F303F6E7EC1E7335EAEC035B51E92CB8DCCD7DCDC
D53FD3A6C0200833252FDD7D3403296FCDED775DF6C1F6D0E8A3277F5CB8C373DF04706BF5D42F
954D7BB7F48325E7E2A978025159C1FAF8E68350E5AE3F4A8BC8D93FDF41A0C82208E8342B4334
140A8BE0ECD7F3E1DF7845E0AC445222200AE4FD075547741D5D1CD0FB51FD4F352B53753CD2A1
03AACCC82F00C9FFCE78AE8F81777408E0540889DC191C730CEF0C36264D5F2862495F8BA80750
9DED37D93DB72004DF7E74D08F81438C27F823710688B9D4FEBD390CE03D6EA0E3ED0C72129DFE
360EAE3327CB30103409CF6DCB71D426C97092C8A22A34504B3A42AB88958E029D02DD5E48C008
F808FACBA2FE0DD2CBBF36082D5BC0A15D5FE3563D88E0834D77373213C120E6F57B21BD8821ED
8155EA81C7EF8D655DD53ED423D52BBE0244D493F832AF823355CC8878A4C887824CA97C2417F6
80208ECD0AC878071233E0E029D6AC4FB832992FE1CF4F6A8219B3245AD208D02287455482982D
92BD3032BB3C4C8D5F7F47C02020204F254969A32900316A4DF23E0DF237FF6A3A08EA2B727AB7
775325C0F3027E512AEA7E98320B2BAF4024B92CEABA300A620A8C68228A2143887F2D8ED4ACE9
A82878A7A580424D71B171537FFEF0E62E435C57E5F15E8CC335777706B8E232C4DB11D3EC8888
5A73EA370FD6ACA3E5CFFE7B9DC53FC3CDE30391EF008C2308B6228F3EFDC08B3403BEAEDFFC35
4FF76363624D236152CF0115FFC8D75BF9F2DD27731FCCD69FE096CDF7FDDD7C176C076B43E4FD
775786B6B6272734FD775FF2D8BA7D9D75248E032F46141F7E83764DB10E67ABFFAFC6041E5DD4
D2BB0A7737E2D71BE229F2BCE8F8DF087F07F3BD83F4380F7CE9EBC7F0E6B6F8D4D6ACB625E983
9F029D8715C11D1D929E9D9FDEF42759D9D5EC2BFBF4EB790295E1079F4E34CD096815ED78EFDD
4ACE024BAB537B0EC02BB5D7E0C45FC31F7D7BA2087D179E3B7F7D3C07FFEE1DE137874D39347A
FC57C7C14DE1FFFFC7B72D687E89379E55DC351CB2480F82468B6BF917DFD0B3FCF8740E08D823
FF7F280F17EDDC5FDCE0E70154DF7DCED88B7B8C76D8B9F882020A3E5E9FAD71812385ABE58716
E96F479F817CA8D2115B0249578A0B14563AFB2110FB9882E842F8D06E87E68BC4B19C5E9E9437
6F52D002303A42202375B61C5887D0429794028E1F7779404E80C7C74D842AF638BFD3F323F732
EACC148BE8E9D58A39420879BF606542A81F73040B8D53DABC2A088B4EFBFF8622B301DA96E8A8
D4241ACB7ABB81B3FE03207CC20820CD1F031F022C20EBA7EF4226230F224E49630E88488CC80B
B9062A37F32B2B2DFC7C1DA5424395021D5397F7EBE850A63F5A42DFDF0FFC89082681C82027F7
F37F3A3050D4FF40CCBEA21FC54203AB0000E808DA04EA0C8DE31431A1C5CFD0FBEE7F7C0F9317
310ABD0BF63633F9A2F8D35F7600608FE0BADCC3F1E2C76B307464F6EC4052E4860B0460CDD6B2
C2DCFD4D25A5AEA2620BFA8CEFEBBF7F4D0D35A37196CCD048F3AFD8AB4D4F180217D778BA33BA
0B19CE38D48806EEBF78153E2385420FD9CFD8FF9CB5FA8126C9868C3D20D20D20CAD4B52A840D
0CA039CFE7F7FB0C3083D1F7381CE03808BF46A0FB7E36FA334F880CA082EF36063F5E43CF54B3
E0E2C08342710B763731006C7ABFFB7F7F67F4F8C9A0855CCA2A99C99FC70CC300B02A9701B0CA
79C7729D9F67DF0075957CF802670665F33CFCB02417F667299D3BFFB7ABA09E9A4A9F9F05A311
A0FA8DDDD939073F736A025D9F3D02A78FBF2057F7FCC0C2C26FAC2269A8E38E2CCC0D0C007002
242203F8CD8E8A03063BA004A92A3DDC43845B2143E02A3B2649FAC997FFFEAC403B46AF50D774
D5C50F1F35CEA4B062A353C08E8F40FA13100DF83F0E31CCE4E423B3EAAC400835FF7F12DB371E
E308099DF2F4BDAC81BAB7500563B6CAF40D71226E3D60D048553C588CEA077DFFF02FC0800B00
30FB360D4FF73FE818104141C11FE1FC7F07C1F3C8F4B2CAF4D3C3E44C23F60E208000B3666367
6080D017F3F6B70763DC21CB0F5CEF7FD7FCAF71FDFD0CF322D535FB272B420080017FA370C490
E7E4D1833C3EFD0F3FCFBFBDDFDFD36087331C8FBCFB185050F5F00E028F6040005FF71053802A
9FDC8FD9370F83EEA0CE30DDFD383CF70730543DB687CC7F148DF4BF72DE094B0E80805731CC71
288A0FFF3E0E913AF593E1090000208080DFB347DFF731E3E03E6F9EED20808C9CC78F6B31DC08
4576B1473E08DD1023C0DD2E0FD4FC78D737F448363555FFC7B3BA27493B7A091A881BDFF9E33C
F17A3D8C7AB4F4C9017315D5CFC76183C2ABEBCF6D246AFC9F5DF7ACCA00017694063CFF100258
4283D4F0C1E96FF8D7FA441D8F4FCB237FF3CF3CA2D5573CB09F23605CD4350FFCF12E63AFA7BD
1A1C9EC5C57F7FFFAAD0CD24392F5D41418805C3583CC89C6110D015018100EF83EE0DB1CB771E
AAF7CD7333862781C9EFF7FCC3CFD8038037F4DDF4D52DD80CA7BB621E43CF9FDA3DFD5494B655
EEEA2AB027E887DD3FBAA0D01CD1107E4F5AF713360FA22F5AFF30A3D5CF9E932428713054CBE4
680F9796848A9EFAD43C3C003FFCF0623A73000F75CDFFF497DDC65F410C23F40218F7F751E7D7
860E3E3281A3E5EA7D5E4D63A1D3175495EDD4A374F4323705CF2AC8C8A2F6D559F5FE751E9140
8D083D00C8083AEA7F3BC2575CD1F029232680AE249CC9F4FBD37D5767168E2E077159739E8EA3
E8F43515D297E8A24CCF88CA320E535570005A3E4FA8832B297EF269134D283A3D0D068FD5F975
C8D47A98BA084F882AFD1357E4BE2BF807EBE675563E123D7A0002065F8A68A3EC5E80E8277955
7473DCFF83CAA7E5DFDDDDC597BB7375ED0BB9D5E519C7744907B07BB870410104B14BDB934BAF
42E4B95201AF408DCE984C0FD5048DCEA0B33D00C34D0B0BA5F2FD305C0916B7DF3410492090D7
3A8B37CDFA3DD7738F87EACECC7FE3DDDE884E9CDB3B5126F10762FF9D64D01074D1BAB3CE4F4D
F509C8F743A7FFC4FD3F11EA9C54D33862435A793FB74D765B142900BB6DF45AE144571DDCFD21
3EB18DDFCD376FFA43BDF4DD0E39CEFAF5C0B4B774103FF82FA107FB8E365027394DFC7587D77B
BED0A37111930ED32732AE595B25054CCE7F217E3FD77DFDFFE9F3D304089F5E37FA41C2A7CC8A
9275DFBEBEF2B7D81C4F8101C8197D0F9F5E4DE72F7D3DDF7EB527949E54046A4117183D437DE3
FFD0F53C95FF93DE3B3AA54D97B97DDDDEBCDB3D7F7C81C3FE2AAF2FC2FCE8E373F6F340020F4F
0017C7232AAA11A7FEE2EF4910C5B1ACE51413038A6442251E9100C8FC3949720B8F670B6AFF52
6965CFB20DB6304E9E71CD3BBB021C1ECCA4C7A016FE90B42A15E0359D7C9CE2D3920484705B5D
43C73C3C3E85742818B22C40062C15D6272A33C000A5B242887F04852F22C09741FD32089B4B28
C012435421C9FD5A10CCCFCCFB80EBA673040D48B17C1F07E63E591027AD17C1F05293153F3A23
D28DE0782740F02538042C9C75C790FAA9F7FC7FC252544000F51761D577148835383D6A45E4B2
49224A8EA020030525073B394009797D774DF5F3A0EA75D7C83C188DC8B7E8E0D77E01A363415C
821D8E9F04952E0C178F4888816ADFC8476571F702323200AFAA2E52392090F52D5249E2BA6CB8
4AE22430412088249A0AABC4AA0ACA24A2273D5F6F774DE77DD5D3F6D7D4D48F2A0D89D0D0DBD4
FC7DCDD60507288A5A13E176ACFE85F4A8B5CD2A9DD28AB48DD9FA5E30561994D4D9616CBA7798
7288BE2B278BDBC220FE6C0C080ACC70869A85B48F7F7FD3F446A04AA2FA7035CB14E002AC9F01
EDF7C372C0C21863870809A004F414C09450402A880A4A1537A4EC27249C97F8CEA2F5FD7C7C7A
D10B9D4DCA2F53FA4E38934BF77D6A2384984BE774F688E40581D47FFFED7A9B2C36FD8D879868
8B5F44202C5CD48990035FCF7DB7D080C80109124C27A98283771E17FD02279D757F8FE07C7E14
ECFEBA2EFCEFB308B708D78734C2C0A70237382AF177D593FE8B176008BDD9FBB32681287DDC0D
C0CA899D7020567B0956BEFA5C42B0AC2D04047CD2A111A1292FE4F53DFE7268E4A81204182FBD
4DCE753439C34240A37667FC7DBD8BE22A20C4AF7B741E0DDCB62DD8DC47C0D0E0F595F9020B5D
5CFEFDFD5C79CFDB9571FBE1E8F80134938961D178543C7D5FDAA72675F6857E5F879F25FC7969
1FDF97F6D5EA7F49E5314909A28920424086740A11DC6548A931FCB2993F4546FB215F3F47C734
D3C5695FC547E4FF5D250E705C1F24D7E5748379C0C28AC3886058C8207418259209F2963836DC
F5E75E70915A78E1AFA3A38CF1B370C43855A377D98280218736FFE179FA56018192B9D85E8140
DDBDD8DCFD17AB2077FCDD05950DE8DEA3EA20E1EA1B9DE3A041E5FE7E7F94693D5D1741FDFA2C
5F5F56522A6F7209BF1669F010D36CA0AA880938D5696807E6FF7CE323EC5317CE221BE9765F17
DE37484B714EC5F94154AF77FC8E0DA5FC862FE381622FDA8BEAA511E05E009F0F6CD5EB3D527E
E089CDE9FB8271524E0467F6B4B5448822B5F020C282621FF842083068775E2ED25EDD5B041A22
301CA9142E6C695B5C577FDF9E3904B0CAE8AD396BEE29249B492467BAF7DC77DF3C72005335FF
A303B3ECD79AAF900ACFFAE0203239FC8E8F8E9C30AF3234B7AFAF1FB4288CC2DAA1E0D04090AC
5EB3B95DA1E7F95C0349EA803900BEFEEC4EBD12A888FA93A8245C1FDFEEAD1883AD352489BFA2
B031B2BA73496BE93B572F458AA8F5FEBCBA8A42A4D5A8E8B276658C8D8A8873D47327BD19EF73
D54AD50A8A2FD2A2BD652327F10BEA2FB5B860F40F4B2F4B2734BD22C8DED48AD8F4DC4C027E0F
D10AF46328FFB17F8AABE17097E27D1CAA8A5D41981125FFF81B1FB7B6D44CE9C50919D834C03D
F6EFF6AA86AD826360CDC97C9784FB580822D692C55FD34914855F270A09A2574DF7BE7D8BD0F6
4A46CB424F4942424EBF4FDCB052FF33DD4DC91E77F75941C91249775272020A21AEA351350FEB
AAFB9059F6946288777A7FBF8CE569F75E82E45A85D58D42BF7D8E96A9AAFA5024DAA6E2EF75D5
B98B734437C0074F3D00A45AB9FCA8E007DA30C394298F9C0EAC3F5F37802635C1DE0D7D7F155C
D1FF4F733B312423832733C62A82BCBFB0632DED732EB8F48C18DF327871820B2E94177FB5D032
28B881B8BFC0B9D3286A884456E88AC7C1FDBE4A5D01AD3E206FC7E71533739637F9DDDAA28999
60D82EB76AB4FEA2E562888D250F78A2C6EF73795920BE8740BED6088AC8D80A407C6E8F92D3DF
47B34D14287DA4EADD25CA3574D03D2E87C19C8EE8DECE0B080B18BCC43D6FAC8A188B867CC51B
C8C65BCA977DD992ED7FF99173B0E109E976C43F5EC3688B8AFD38D7EADAE20218D49AA8A28018
2DCCB2E376AB6FEB3E76022FD53783ED66958D2F53880BBA87F4CC179F9448BE37A2F5161A1A3C
917F57F743FD7FDF8F2083563CC17FF73033DBEE416F5C5FB92A88FE36021820B27E9C02822218
6A75F4FD3B4809ED376A3E8727E941430A08AA1D01C3032322A1E3410602EB999E5FBB54A2A2B1
82B1D85B8681A05C034C70576818363417DFEBE384221DF724E2F6FA19DD7DA87020A22A83D1D8
7B74208A0D4ACBC9FFD020BFB2DA22924FF4855F24777F5FF4A2F8AE28393028B930B4A42C515B
188B89EF3DCB548D883892EBD0A50197B3F118AD4914A35567D2E3F62B150337B722193FB40280
1B82FE54BF4EB08AF7CA8FDAB5C265FD7582A223E3E8A0D7D8F00173558770D8CA06F8A07BFD59
00334F57FDDE02080982A7D383E0A5623ADEB4FC2D550FFEC0822FAF8850FBD0F4F5752645160F
FCB3E8C22E8F4FAB68A27F50C8DD8D630FFF620020763ECC2D928F8D4C7A5CF1092FA54F7F4C1D
FDA0CFB3E0DAA217B7C5FDC0323E29C3EDA3E3478CE902187F20478F7201200C0AB000007DFC18
C320BC5F7F7A0DD0D08367DCCCE33272DDB77F897DCBCC002FD40565F6CBA888F738D23E230603
EF7822C8A1FE3BB2D04FC807FE2B88ED7EF11730CBA8C14FD72A2C010AFBFFB5FE28ACAF4DF25C
29DF74E8B8CBFC78B017FBFF7B8CEFF344AECAEAAC9B0C7D4EE7ED0C8CF77F59ECDCCDD7238BD0
AEBCD02FFE3BBCC7E4620C7B1F71F7FF89FFAF2EF2EA22082FF5CBDEF089F5D745F0F93CBEDD15
6BFF852BA55FAE8A0FFE02F5F42312FCB0E78712B73BFED77C374D8FEA41FD139DB90D4CB34109
FD23D0A2F4566E067C7C1D3D849060E4090257F575FF71EC140B2341C334C880888A2669F0C970
B2654541DDDFC3E81E218760D3DF3D3728E8095ACF6CC0320880A73D7A891FDC2EB4177FBF827F
DF55C3D401104321F90E41CCB328009F77F8C9AD32AAF480A378DB23221E017B9AAB2A9A3B250B
A34292E8FB83514666AF4355B6F654D0C0E853FBC688442101720C8083FFDE42D37629FD019350
90FACD63E0232014C8F66D971F9E02440E83A43A78D3D3ECE0BFF085D1C3497C47FF2F4C38380E
05568E0880375DD5FF1C053AA2558B2FC5A9C3F2FB6E10C5FDF2E823680F77D34621E368FE5B21
158885D442929C020022C2284109022F39FD3F7FBE23E23E0342F3F2B2B30E464A50B4200A1F5F
17FDCB2DF0E1CB2FE097C200809816BFFFDA476BD7DB7C2D0BD2FC7FF63DA077CB6278E988DCFF
FBD8AF42200802228145950EB9FF180B1AD16BA70897F5D3DF825F4250F8340E9FE6FF2FAEF4BB
36C7BF600D39FE4F50B88D02655DDC504E09DBE520C8D83B0C1B3EF04BFF7F00FC8349620A2347
823A820206E7BF142DDEFA0CE0080C87FCC80F3F25F2DEA515009D213C7D767474B00B9D99A3A1
52780048E66F267F1C04241A5715C5C302AC0A65EA994E57F7F37A88E7540E04AEC827380F2361
6C3A09A70F663218BAB8AA8BFF6200AD735F4334E3EAD852148D38037D00E0A3D53BF04FFE10BD
1F5AC09907197D7768A4731080204088888888ADFF45723F891F8FDA4BE840D87B960D8BBE7BA0
743527B7F7F382927F7D3D954BD88FBA36827935FFBF487F5C48F09E8E575F5FBE221205425085
8E200E8E0CF4F73E51EDDC3880277F08E7F46D00DDD3E82090398FD3ABED5CA2404D634343C684
4282F249A1BC8FC5CD95BCDCE3110714F523EBFDDDD43CA229E3080DB348E73D5654D4DA22281E
D72789FC1D763D08A27680CA288308AF241B181BFD426253A8B733FE62725480229895B302BF2B
50D3DD54EE7B9CDA93059AA3CA134756CBF0AB0CAFAE0E2BAF08020402BC96AFEA3EB06876E683
830C5C3240337B00024CC4E0D80848C8CD82EA5260E2D4525B73F2CDC1DB77727E8CC235055782
42B3918147EA62BAA970901C5068D7D47DEC1229C02B98182027EFEA7FC0A7D87EFBB756D30849
696318A8F87CA64325EFE0C836C0701677367115BBF959045E37BF1F1F1DF1F270A717FB404A01
F58DC7DE5ABEBE767D4095C2412B54C7B5ED781C81981D81C7A7F1FC7F2712A12FD16170494301
C69E834AF35CFCF547D7CCA45DC809FE81A4BF47C7D93B7A5F7D01E97F81FC9032DCFA32068889
DBEAA277F9C362A7C1F58FC9CFD1F579DEBD007272937D74B76F058F47F4745B76F146727E0C94
A4FC5FA0E9A1E045017D014F102A9D57BF9FD9F27F37CC25F9CA30F4C017E7CD7DE38909FD7707
0BC87977C624AC1717CC053954721FDF78949F057F2EBC57F2F1F3000D70553A373DCF26BCCB04
B0A3A0C2E804F1DFD2FBE3C0B0978191F4F2DFAF97BE7BF4973D54C2205335625F9F312FC3C556
17231099BE27FD2E4F5800209840787632A99FF0666FC90A144044376F088082F5C3841E33BE09
2A6A12A289778105E38166F0BB9FF7A6DFE2FDEF3894175CBD32CA9022D7395DCF78E33A3D87ED
AB8FFA00B8BED5DF68B40F7AFEAE48E31E21365E39E2A34A33FEFD08817A35FEBDA80279F4677E
5DAF9F6427E7ED27E7F9DC2F85DF17E00A000176173DF1FF80A33C054E5F1AA556E8FE7033EDCE
5C7D7ECFE20200B52E7F7F4FB73765C29F7BFEB61DC6BE012CAEB9E6DFCCBDA7FE397DBD087447
5FA687A07FBE801D009DE9D89C673A52693F9F952F9F78FE1F3DFFA73214CD4457DF80AA283DF7
5476515F5FB99A4F9B8A9BF86671149DF5F5515D60BC56E0DD57D237C5160785F599DF6017FD63
D8683ACBFD0DDBF8B2B882CD29FD358FEFBA3E8E3A301490B2ADF972BE04E41C0A93273B0110AF
E7525A0A3AD5015BF85C5BC9FE7024B1D50AC284AE9326495D163B8B87A1144DD85276D5068982
975D266035E13831010FEBAB3F48A2540A6777380F73AD3B7F35C2A73207377A424F096D81C587
7309F71B9CCF77D97044F41C5FF7E418B5879E770C437BF2ADDFFCE69D55D5A8AC3C5BC9B12455
DB090769C55B2975A66441050147F1F7D0DCF6FE8C6680B0A6020998F9927D32A76D401C9E5CE2
736211EA0EECD5CE2E5534AE007F85F577DA5C0300B008484140958B0AB1CA28A825A53594D65D
7D7F23C72B7B81E2D368E4029932584D06E0B9257CCFF4ADCB9C866618D039FD73B09E9F632028
0ABBCEF0D646A16ACA58ABC82965F065F35082F97F78A7056DB157998E974C229BA9E7D149B808
8A969EA0222205A961642108CBFBA3A0350A2BA7C7CE2400A82D57673685EC2A1EFEFA3CF82E87
1D2D46100290C36507BB7F9FDB3301F0FC21C831E0F83172A22E0B14F5327E34B0A75FA832DE34
C21CD34E251F4913CA68EA4C028FC1B9B0AA3557FD9CECAF41C7FF8EEA5534F5F50370A34CABED
3183FF73F5DF0EFD8947B77D097FF27BD7A1FF9CAFC54BA3FE0202BEFA4025EAF2BB80ACF6BE51
49DF091153E93E1E4EA36021F5AFDB81BB5307F74E8DE3FA38311A8254885D3FA4FB9A7D7C3E47
26474AE241096FAF81432A9DE9208C514845435492084EF2CA18369EDFE1B298294F9778C2583B
5FB1870FEDFBA65670D4306635AA370B2AE9FEF9773FE373ED8240080A907BDD83490E51378743
40093F4005D5F5E50A025F809280A4273FC106ABFDFFF30C63385F500F41E38053DF494C521C3D
6DC6DC389725C3AF72A60F5B73E75F15CC5732BCC8877D52E5081CA348280B3415FEB180B29CE3
D52220203AFD33029FA45CBCDFCFC2DA5F1DA9C2F42408D2D7F09C027C27C2E341C823145F550E
01F7F55A249078088020085AB39780178068F6E04123088CC552314FE05227814F83C5622E3F47
52085D8B47A797F224870834AC68282E0AE0929F9FC2A729FDDFE9F84338488EA57E25EA7F7DFC
097E25AB381D8FBEB68DF9EACF547F9FA3A65FD97F8F287FD64FD37408A3709C1C27012E7FDDFF
5C058B024F50FD2A7C9F2957D70DC394E54143960D4217AF467E0252272DF7D51E1671C308C218
14714B2D7DF5048EAAF43279E3DEC127EF7B449F7D07417554A82D2C2B24A0C8DC7297E2DABF81
D7755D1C777FEF797F08A5EC8A8C3FD1E4077718F9F87C042E177FDFD37B88C3B770F47768DC1D
DFDFFDF2EAA3DF9CA307430A10C6128482F47173333314A3090392D0C02ACF540E022A6280A8CC
FC84A2365A80C8CCFC1932028CA07DF040AF9167C848104A3084C8DF5C394CA028A0C0C8B18CA2
744680A283030CC9CBC84A023232A1A27412CCE956FA50ABBC92983880A80320A40C8C278182E6
02CA8236CA249F952C342729DF82CABC88C4CB26012C9D02AAF24A60A0B81E30CDCDCB2741200B
DC340C888A25C3DB70628228F741248CC929CC90F4FEB26BA2680888A8F8134AA08A23762E822A
03983DF27E00D254A0603D51CB7CAC9814B41F7FDD1D08CB894394341F3FCD1FD0CAF4A462022B
D20D60D82F4B894B35B36DF23D585D73228080E0982DEF9D7EF75CB267B7D55834D3D73C50D0D0
F4EECAFB5C4F135C24EF1A0581620781FB22E7633A0AC762B438080E7F2D0A0238274374A20AEE
250D0A414F53D585D35280B2823F4CE0CB898A0274DDD1F73D782BA90AC342749D6DD2F40A4B42
D8638275B74B41E3D0C82209547D7D282A0BAAFFC92B82890D6DD2CAFCA027436E08D20B183560
2F60CC18FCDB890090202F3FC818BBCAC8CB22C9DBC0AC2C8CB22C9D026DF13D7749733C737377
F42CD0F32C2C9D14B42E2080AA08AC282E0B2B09D2DD2D0B2F24AF4A301F418CA6A80881C420B7
180B0AFBC92B82CBA02382CB894746C1AEF27B5C2F4C7CB274D232D6C981DCA32074206ABEF241
F4B2F60CDCDC72E20AF09D0A0247C2A49F4A3010048FF22E0C95B2747DE82EF56CCF4CA6A09824
1C741AEE25ABFB6F27B60B2AA2809C07072C1F02C083A2C9532F75D8B2E001CCB8CB195B327478
208217DCC2092F83581495151491CB268F1514A63D33533D2FCE59248D80D0A5CDE482B40D024D
AF808AA48DE156BC87CFCB0808EFCF320175DC7409899C0723DF34090EA69128A482002C824827
3D7875F0F8B32B32B07A5F4742390EDE13D5EB32DCB314BF24C5701D3CCB4CC7F889CC4F57DF9C
8CFF7FE1E12CB66C87A1C6A03CCC91F23715C5E150503D3D3F576E00A2C0D08F08794362B1E1C0
E6E52E804F87C8480E75F57F1849222E279082D7931E50227939640200840C809F607F7E885080
D5F564AE42EAAB01DE1EE12039671759C5DE71F86754A983836FF94CC873497FF5F83EA1AAD5FD
D6FB0B87D9694875FBB21A7EEFB21A7A357B7CE477CE4CE47AF22888F2259F693C9FDE148081C7
3948A7AE1E2C93B41A91E028B8D00004FF53A03D0B80005EF5BA02008B08086020DF0DC2F32BE5
AD88622E7CADA69ADAB07B579F432E9EC5E7908B48B23E16F4BA732882B52D70993CB7F8240FDE
35B6E254F7D1FED09735F37880F8BAA0AB5E4C83678D3A091D1CF9D971FC4ECACCA395A810F57D
62279ED6B0323D1CC330D08C86ED130D13030E0372C2CADF87B197E547F9F7DFB1E803D7A6CD7E
B579237DD1B86B4829FFA90280788B64F5BD7E4138F340364F27F556ED9E1B49571F43C09D9DAE
56836215ABA14EB07698B47C74E23525F9754C745D05E7F77FFFEFF21FA372A9507533579D8223
AD37A9F449C4AED34579022B8050508ECEDB5855DFDF56173F8777A592F3F2BACD588F822360F5
D7AC0158020271FF0882080162ABF6DED832F15280908E73A0A2A0159C1C63F4CBC5F25EB01584
5CE28CD6A93DD747F6A2039187E3274DE495F77E76A6320911D4885E567CB84C04082757AA4280
BC945DFD15DA2ABF5F63228FA80A4F1C733C7E92BF4D3DF51762AA0A99FD473389CA0256DFF838
3C1017FD4D6E8B88D34620AFF20056A3FD9FB181FBEB9FA0C205E67299D2C9FAF0BEFDBCAF4E28
BC4A684EB04E4B3B43440D27BEA9DF986466B0EE77F83009EF9DFBEB31070C832CEA037A008A2C
84A2B12B5A56991828A280DAC5598AA7A609691082CA68B229240ABD2B9A70343355B7AAFA68BE
B28246BE98C27AC79FD3DFDCE00B2B39066830585AF088CCA82A08A1382282408582AD4461E77D
FD7BF9EC1EC04963F9F3D069DDC34BFA11C84B0C1EB0AF2C6857FD02A7F268BA756DF5F4762B72
7F57E8F9FE4D7D79F8280B96473FFE51DA2325FF637CFA7C24853DB892308D020241712553931C
3284282E12F0C70C82C822827ACF43C9CA8A9C29A394B70DF5F20E9FB10F8118367EBF0D0CB30A
08E9320EE7BED33832832BE82EBDFE122F8090BA9032BDFDA0882A7EFE61C92C9C9069BF844DCF
23B3C9E08ADFDD776C5397BE02FDF97C87717DCBBF10A9FDA0CB8350CA0391A120A279FEA2014D
CBD3FD74D63C78117D10D6194478242A3B1F2CBCAFB91BAF173762DDFC3C125CF78FCD095F7B04
80CFE104AA38FD12F1FCDED11690A0602C77B5489738F902085CB78F07D750940AB44C08422609
EC1C2891A7DAC49EFEEA8F67CD5E52E2E867562A02BA913355027728A9FDCF60D4D3D6638228AA
74D08008708D650252ABF4D779F3A839CFD880E79F4A301C8CDF2F69E39EBF839F170DFFD4585D
AF6ABE9DFE23753A852D0220221CB3F5AA8C045FE02D7FF85B7D7D9F9D7ABC5CFE07227F7D7E3E
121216BF907A7E1E0E8F83A1EA0F595FAA52F61EC5E10E29F90A0D8083A427943D97C11085F82A
7146A31A82910A081355D8DDFC5079631A40F7885168024F17180828224F40D15041289F7D4D35
E8093820FA73F978C62F327C79EE1ED09F221E23D8B822FD5908F687FF7F53F21AE8238FA23730
20282D4749A3C74098E5F213878F67877F63D8084F588314FE1D9E4398424102C4F405D3EF82DF
7D7C9487208470BD2BE327D783451D9C020020223FD47D72B4870B2A98189F74ED0C774D38D2F6
F602B624925C1FA0080D7B56F7A5F94D8093AFDFD333DFCBC37675BA9F64E3CA3434815F809235
9EFF223E5C087407107909DBEF274F257095FD172795CFFCF024AC76740095F60EFA8DBD5C0C0F
57A05A8C4C7CC333C3C51DAB4081C1E57D8981F581120D0082F7FB77DEFAB1895603BA94474F08
FCC8FF536304A3DCD43C09FD422D4148080B0B1DD1F67A984A261C2048C625300013FFC3958209
64AA4AA09802D1C1C87A2A2A71F7F7FFDFFDD588EA08208D5CB6FC5E817A022084014FF493ED3E
0E820A9E7BC9A0D23778BE07238A023096C27005600ADF5FD00A43A49CBD0EB27F72F0224F5FD9
496154CAADD0A6409969E15328285C6A19F1188EEE7F4B09820A0A87627F4BD6E0882976084267
D34D54C2B2FE0F9FF7F425FC03734B53FF724BDFF5CA943738B7BC494E8DD7F435C2B297382FA2
0DF7507400CE322E2B61E83ECCCE00CB7773322BEFF79D8205B3DBC6A5D9602760BD21CB8F7CB7
DF9D202E22368E8DE194343EE16976CA4A5C5415D759D657A9C0AF42BB4C2A9AFA43C42D4B2911
B1C97DDF3BCE430C88B425FE158009F7B02A095D65C4080F408051C504841248BADB2349E20221
DFCE51724CB43C0A359F45737775025DD5632E5FE49DCE112AF1AF7CD7B7D7DDE1C9F2DE1C9727
A0CFCFC0C25C1A5C9CBE459D5FDFB0E5D48C15AA0C80A3C9B8682025589D063C51735F7B041737
F01C09F6804B5C3273DC965CFB73F2840839EB1CAD8CBD95FC0925422772B710317021F148B5FE
788E4DFD37AB18D749A0BABC3A9CDF2E84BDF14C01042807E0E204F68CDB36A26F45ACB5D52657
CD394915F57D51607022BAFFD4921308CE0C08CC8832B35780886CA06BE793750CDED0356B2F97
50DA04F2473F4001470202374A73939F7D50084CFD0DF3C23DFFD7F55F7E7045A8397D000DD536
5E8124257DF6D904D5D9278B401C77B08A052A4F6C93516D5449D7DDC213FA4DEDF77AA13FF380
37CFF65F6B778F87F28780825AC90280E924B9FCCC3F3304C1E7FCADF6F8D1F79F0F0247CDFDD9
FDCAFD80C833D03C1F3F053B06AC20C268C4CC2CF91FC3C0BCE8BC2B0AF7D45FCCC87327B26930
4F06FD0FF83F76FF40BC11C3D6912FC58FD1DFF5829EAFC793E2A421B2010A030DDFF75A426EB3
9CAF0E9CC377CF6ABAAA0FA48EA00D07E0DF6A908BFA029EA80D80430373DA80A465C54CE5325F
E15C57E7FE0FA705779ECEFFFA71F7D839FF37F43DA053873877DF85C925F07A4EBD4B2B875B83
9C75C4321322CB03153302B0E3F0808D51B94D622F08BE0DED71AD807D03EA01D108FC038B73B9
4B51ABC379F4DA9C13FE3D3C280B2A0B614280232727570C8109BF0BD4C0205454937CDA2F23F2
D0A03AF2F73288C83DB4F1DDA89327A560CB757D8A0F928C2DE573E8FA785DC1F7FFD3294B42D0
081D74FCD7CEA8252E550212FF3EF5F7F50AF799377F6F2566970E1F73DD6ADC20A82AB3D82974
309E8488E01089E2023BFF96EC3B50E9C908878F0A6FE2901ABD2F222CCE089F50DDE39D82EBF7
D05D91C2AA649C80080523AF20B02960ACAE711623F0C9314C4F3AC34620D5CAFD2D709D497FBA
372CAA7D6D5B16068E230D82DFF566D26A28EF2EB408DD22FE01E111CC05C00C02E35D0DFFCF9E
88468F2DF430FAF0D2777A53CD21C050523B7D90900822FB673F7B514BC52ACDCDCC7831D31D8D
7C163966A921820E3ECCC300F62020DDE7577D5E6CE757DF459656F7F7D165190A2D53DE428CB6
EBC83442C4C3B2700D18B30D3270029D95F7BE89279DD62D9A2336CFDE0CBC5DBD4F4510A4D6DF
5C1F4D0DFB57D825F9DCD0053E7208B6347015F1305304CAC9F0C10C17F9322591F8080A313789
C3F0F80F7EE6CD98E75F9FF96E80AAF6DFA7FB7AC2F98E9F4A113DFD8200E13A3072A071C43280
C1A373D1F0BE00279F4E8CDC5CA82B60278282CC02030308DB9F6DF6FC711690CA36DDB62CE038
32C90506BB809B5BC1C32B32B2BB0CEF327A49D689EC900A7CF9F340C0B8F81CDF1FA9A3AB2022
987C611777C2A201FD73B23BE44D20835899F9CB2FC3E91BFC84D20420376E3E3AFADFDDD8C029
0E4C87BAC72D093800E436F302E9DE063D23EEF85B30A0C302C080821C272D67EECEFCED2D5F8D
CD383660E08EC55AC3E089657DDFDFF2F5849DC822A9FABF0F62B2FACBEA103723E25DEF5FFEBB
7403A4C4C0AEDED3A70120028888B9F734D134F24203A9BE810B7D7E0F74BC89FF79049880909F
C2AE0F65FA607F0021300C4DD8E00CBD6DF2BEC5F33A9CB7B47140BCEF32D08F7408D54FFABD81
3EDFF537CAEACC8279E38E080077435EBDAF629CE79F709DD747F46908294C926FEA9E4A37F02C
AF6164E71228184868D2241A30921A9AA57F323F0C91C70408259EA053C338080023E2378F45C8
0080AD8E43E200D409210E0D48A028FAD023758047EF4B8F6BD48E837D933F77C30B4BAF68E80E
31E0167D4087498CAB2A6CB871D23809F68A093AEF018AF209ABDFE7D33D3D2D36547DB3DFCEBE
2FEF517DF20EE8A475EACD50F2088EFCF47FC9FB025A7DFD327A35CAF907F22021FDF7B0CA2A85
157FF53F9234008239DAAF6324F14FCC485140232CC82AA35D7C60800803884F8F52528381ED0D
427274ADB0C94BD252F6B188CF4AEE26799C2B27E7E634140D88882CACBE14EA0CB55F23D85AEA
E2A0238080F8864CEA22B277D7FC53D33F49E38C4530822AB2E071D3AE43F30C47FBB3FF0E3A80
829D4ADD2F7C802F7FF88BD45B8C8CCBF387694CA48026AF8288D3BC6CF60F0A8AB79CAB6DB171
CE0C8801FD54F91D1C925656E33926F4A5AD895E35562ED61491F087EEF7242A82A932BEAF6B8E
02D7ED343143862F8AC3BDD8022A69FE280DA77B8C0A3500BEBE0A5C7171F2F4B3D80DDDF6EA67
CAF27ADF7AD8BFD5DE77D7FAF33141D1717A36BA3D578F49A3DA7DB3826DE68F1C25BA36237CA3
72723887FF117EA809531A4818857F4C2808BDFBC7D0008DE1822452E2B8A46011FC089D19A3CE
5C5FA71EB823A2D0FC7C14094C5E2E1F28279FEDF25FEC56FBC10068B7400743CDB3FD29224520
085C8A54E00D17FD1F080917FD8C3B3F0933000CC5F41C90809C56548FDC7C42FA88F53D182DF6
30220E62E20A1FA908412386470F45D7AC7081D8B963E79C4BB3C020AF3673EC8FC60F86838E7F
BD1173BE371679FC46D5E8CA64FF168088C86A48234380021C9C9B89A8A2DC6105087CD43C0F94
3E4921FA1E243E0B82174ADCAA950D3E4FE02499C80973089EC042E23291B01B0A9E055F1D3A07
1C927A2A928CA70825290A6A08AB988C8CC2EF3DBE8EA1A1E1F5F0128A787208E8CF9A06700A32
61AAECBAEBFE8AD9317EBE4B84D847862D774FD64B54108724B0A8648AB91FA20F6F5C2D04D189
2B5E68CCC922E0DD827E77540A27F7271E156D8A15F5A509135341A2B60B5249838832ABECA360
2283DBF090899A38981D5F05CD890E4EE41C58F3CAA52DE75DFCF2FC3D1475B29E43F3A39C2825
CD8AC9F9DFE36760589F871A38C250F4B4DA622082E414294215828B1C53D98E02080239896828
61888E36768A2B2691C3C86A225FAA2AA16A942789F301339A4EBC0C00C0A224F41DB6EEFE9BA3
4C8A68AEA3A3D502BDF385F97A8B2E67C9BA808D77F1A70ACA036368A72A268C0F5FE15B4FD897
D6FFD83E706EBD8E1963A0A051E88F4D41F6355C0A42C6CA7320D50230C83400089D7DA7701271
EE7CFEB7349C76949C785C3EA27FD22347FDD294216C000147DD3D289A80A02383C26B4D88DFC7
8030093C4003C02538102A8F87880C89C26373E0E0A928383A1E3E3E5527402740290AA8234B7C
0C02086DBB232147C53080020283D7E771CB02380B23AD72A37C0903C8093D83E104EE2E95201F
1D57FEE8744701756FFA1D980577F81D2023A9B21D81C3BD3A11B08824082B33265018A708208C
93C2822241C6263809A08F8338300828428E4100F423889E72FB26672655D732AB7DF798875340
300D751DBEBEBBD0F7FF3E21CE5F43F4F7DB7572D92CF7E741504E4FF22E5B96A98CA66592D193
D890897F97F7D9CEC0C8A96830B90857410083A3C2B8C8BBCD2886729F683F000B9DFFF6D248FD
9D342F7EFE37967BCC114433DB5FFAAF0E7743AE0D8D3D8CD7FD7CC628683A0802C3805E63A71E
0C175FF1FDD0C3025FE17FB3DBD940DFBD2F53509DAFFB7837DBA0820826BD14947137BA354503
4F017A69E7677F8D2E3D169472363820DDD48379DFE34B8F45A51C8D4A8D517CF7405EBA76BE3E
91D7B09D37E4C40F7AAB542D793514204FDF57C26C01F48FB0A6FD471308001F83C8DFA038D874
0C8E74D309FFFED75DF5CF8D2093524994652C808BC271C2709E7BEA81DAC8263F967D65DDCA7D
10C9D5553320E003CB7DD571655751CC203D80A0F803D60A3C57FEFE24AA9D62D7BBE102348CA0
00176377D7833C341BDCD8CF4A0F9519055D353CB9353C2D2039EC7B3D205DB034097C721C8CAA
90A289EE034FCDFFF5FF27D20935797C2017112E7DB6CA750BBA79DFE0BD76C8405E1B2D2AD75D
B2842C3A9432A5DF4828BA593092FBCD553F0A8C140A1C9F47E7CA1EA1E3D48073D7F5DED5F9FB
A879F71371F34E6705D73F54E7E7E0A92A0CD332F32CB83D0C8749F9FAFB36A221205F3781F9E2
541571797F57E6C513071C70BC2C048D31F5F8C27C7D74401095D3442118041D009704A5212D03
2142BFA05780A2F9A7892902077FF8FE2D0E5C0C7288F242D4BB85F31F320B4DCFE67EDFD59DE6
CA0B0002D7575DF5EC38F8F5F7257F38CE0755D3432CCBAECF02350C26B74F1CF0F2C7CDF323D3
C170D5F04485EF27671E1FF2F1CB3375757A3D9C908CACBCF5F76325C1CDC75090C81E902024FA
0D0E69DC087E7C75C2009094B35D374308424107591737DFDCE00B2B39066830585AF088CCA82A
0882284E0808086848888883A08A8283535820C8AFB9560BE90155E879609E79EA225C638955A7
A077669F05C1729DA94F61BE3297893858D99B25BF77D8D23D099D31714F05F7DC9DF7D4C00E6C
08EB3761F7F73EB2269F5356C44260CE8BE552FFD8361BDD5F7E4CE904DDB94E6032F7384DF750
8DE7D437F3E9E7D059D4FADEA86B0A22858EB9E0DFB1FF64C095FFDF80E2D5B8DFE3CDD3AA8A5B
161238ED7DE020DE249BBDFE6B04EA41A39E5D4547EB80C363E51CC180FEFD7E8ADF7BA4AA0030
8D4D4E5087902A51A2EB41FB9276FEBAE6F8DFBE9B437848BDEC4378753AE852CB054D58827DF2
524CED4F4EEAA59035453810EB79265D4F9362016C9487E3CA215FE02A3955B22206070E2509BE
0D37B2B6FFEB24D64A83BFED55231E7F7379314EBF38DF7DF6374274212C4DD377F9508DCDADF3
B07155EB37434E8A62EE9FC135B82E7FFAD7A13B2982B4ED35DFC1F3E98B9F403353ACAA381F84
FFD37547C58EB7E7CE14B820DD4044D49DF43173301E59FD2DEB044906F3D812D81F49F4790EA8
EE245AAAE21481E55CF59057D7DE3F8E45B600133D4979E3DF7DB4A80D6D74EAF6CA4A41A3BDE5
0B8D64364797F8F27C81F75F200C2FE353E8F30BF35605E5FA11FC7A5CDC088093EA1A21F5F904
9F7E848809C10AF47C9105802B37381C40780A32381C141C28305BC1D6FEE571877D71F87E1EC5
0D1DCF20288691E281D4719017D3D1D755A2E281E14307802BDE76A6DC8098B57D9C4CC4A1D889
448042A0F7FB92AFA05A969803417C1B38AB6C65E810B6C43F698F10030030000022CCD5D55F2E
DFD47DED3D281091F65C3FFF837695AAF551C143CEF1851E0407EBE1813AFCE659C3B269FB624F
E101D114D4FD0328FED5BA111890D415B28FD7FD77D53DF1F7B2BF56B0CA88D662077C54CDF14F
DF683ED674C918E83ED63EC9596679F43A76338086149FCC1FF2E5337D40142FBB16D69F9055C7
13797F18CFC733F6C6FDA33246C557FFFC73380D447F845E23D6C18B231F5928930D8FF7AF0313
C423BFF531FD64F4BDC9CFDE65F70D85E041331A355D055FCF4F1C3A0CD7D1CFF1C00E8180E37E
FFBD74BE0088EDF890DA2091FE30123F8DFC58743C2B3CBBFBDCF210408D93FFFC7DBF0308BEC5
6C683DF7BF74B38DDCD34DDCF57F343DD73545CAFCE0FCDCD0F53C5F35F1538AF504FE35F0F85C
A2FBD5A935D0000AF3CC455055377C80800AC916080A022623AEBFFBEF566098234F67E98382EA
D0DDFFE8F694047FF767AD09FDC400098E6006CF77CDC27DF57B93D9D554DB23AF494656BD4603
8F881CA1AAD80F4FFBDFECF430B3E4E160C3D0A28991E4A8AB5FF0B23876DE96DA26A1F7F80008
1F8307DBFF7820BED3FDCD2819CED3F1055A6CFDA39F8295678560B0FC808F7DFCD8EBADAD3ACD
4C9BE7FFFDA5035E3F6FF9F756B6D8978D8761DFF5F955497F47DBF6F7DF7B36D9F83821158DA5
61FD583B5145A57DD7F5AB7AFFF66DBF4B6DBAD86A8202038383BDFFA803B20C3117142180940A
E2DDB2BA1B360500C23748F84DF8C470FC530C30D1C0507E0DE0718F48D4F7C580DA3F5FF6E533
99F21FC7FF557FFDF56B50CFDF7622DF6FD6EC024077503EF8505FD7D1F10604A2FF0B43DB1A24
3C003D6900C82371B8503FD7BD00B3243249E028720B6790A0809E87A008CE58F347C7C3C1B424
20B2265938F03B7E839E7531CDE5D222997FE3D57F03AC9494A8836691E0DD01405B4A090F2826
7C61DF77F32A9DDB527D1240891DD47D0CA740A8504D80C0000080B00767D3E0021320C87B0A48
220A080E41F8E07D7C803A1C9FD3F08B318D7DD82B2803328B08E0E0D0953E8B4D710288CA8081
2DDDFF320605CC5714AD003C95F960A8C5FFFFD3F7B2E074A015A68BFA5F173209F153937C37CA
3D13F874C0DF0F0F42EF07FFFE8DFFFFFC3505DA10AAC0C92E3052B4488CE655DC54B38AB09D5F
208902608AC97630B81F595F239AF8F4AE2027C70979FFB7B35428C9D7DBF88918BDBE00A2FF77
7C408434B341A01F28E05FFDFCE7007DC75FCF88CB35054B4957CD70E68F970AC3022C1EB1D01F
E1D035508272A07CD6478093230F11D01078769E8DD4C8097CA0EB200AC9467282A0A5CCA3BD11
DA2172CC4488482A0E6BE43A21CBFD0FD08837E584970137FFFDC1C83B4160DC154A8080143EC1
E81E81090E8208EC002C13088307DA9E4AA074C3A320D80A077C4AC4A8CA54970E808C087ACB9F
F1E63195CC79E70D6C1C02573D017388B7556C00CBC7FCCA0C52A7C83D373D73D3E3788F853D4D
E82A78DFBF1DE2D7D7EBFAFD2777EE2F40DFF7BAEABE17DFDFD4C8C8514023E08F471B40A90C50
C9EA1E1DD51DF9CB5EC1A46254037DD3E8D2082AC64DC2D345DE28A0A460B2E21409022B499ECE
3A24F4317F9E73227821C4CA2145D2233A3FBE37AF9F397ED7EDEF92E85F8EB0E253BDF32A29EF
DC92E0DAE1E538B8A23E2DDD4C30D21FA89FB805148A94823EF8B903ABF1082023A0D5AABE28E6
2B10A46FCBE70A9FC44ACF87C0E0BBFDD4BAE0932F73DBBBC7E53AC9FEFE1FA27E288A3F139369
48ABF4FFD2AC28214EEE5EF820B4FB3A7E090DD7292EB301AFE137F3AEA11AF11CA241CE12FBBB
24CA09DD23B373E0924424BC88E4BD4D2F5B02368A97F55F9ABDCF0F0C3C8FB94AD1E07C8B280F
52E027D35C2087B00B300D52F820F409335CC0AE0CF0030C28436329A92B0AF72B50248F76A73A
021A0084FDF3E72B10DF7D6B8CAD332F16D6F5408E7B3E2FC975FC30B8DFCDFCA1D3A32D8812A0
97EC7CCD2A2BDB08476160A6982E228FD011D89B2622899FE423DA0DACA00D1D8BCAA629FF874C
028C75003A0314420FA2FE2FFB0DDDA220F0F23BD29FA7C024282720E0378FF477F709C2C331C0
4AC7C047FD4F4AFC7FE9F89A2C15D180800268DDC073F014834B7FBEB4D7D7553BF52336EE0513
B94EE5D63DF71F70CA3E5F34030CAFC48AA94AA09C6A73A27C37B9C853740A22EC07AC5203A388
DD802829FE9D00808287CAA38F288DC10AE0398D537E2FB3123008023B39415A80190C22E1D5C2
2F1C6FAD55E7608D210CE73B46065328AA47EAF89E25C91785A381F51EF8970377D6480AAB6923
436802F8151577C4416AE8A3D3B01F7D789B1262F232024D0517607676363AF4EBDC6C3CB28D8B
DC370A8BE8BEE07432E5AC62F2F0B0B07AC9FE1F3B43838812CB2C8F8BC0BD55402E372AAB0AB1
FDFFBEF91E070B0A0BB5DF740CA28BE5C0A3CBD762DCBC1D841F0460C29189FD761CC918B22DC9
D872B67D97D00200C5C703ECF08BF3FEF1FB1F8B1232CB2E8BE08AD9DDD54B829D9F6C87F38902
0C8CF1610D2B9430BF9ED7B7797B2B2CAD5E77F58C268C2F8AA7E730148EFB6C85B860F4D43603
4964C0AF92B97EA1F16C32AD83A48E353D3300325F3415B2972599C6350D20282F38B245AED053
F574417B53E1FF13C1813C96DCDE361DDFB70E83D48BE0BA3E15D82EBF7D05A67DB7DF490D0A4F
8BF7777DB1EA859640E0115A8D499FE5FE57EFB413FBFE8EF8E7D38DBDF54781F7DF97F22FFEF7
EDE553781F5FE0B53C07779C5B8C9E098AF3D1FDD5D70BDBDE05C41E03524C0BEC3D747CD1F31C
5501378793FD41E03A0CF1C580F9FEC4D4832D7082138D509A31F84ED5577D4A54D10A80601508
FE7F33ACD01989C6240C81D7F4A2CD0C5B44E0DB039383B8EC5000DEEBD70E832B040907F94547
947034515550B407AE7E7BE452A96F514A670A6EAEFFB353E24084AFB0FB366B37801337EE87D6
80DDFD3B27E90A03FE293AB12857F13B085CF9D390FEA35D3FEB41696E827FF7628AE77E952E0C
D9F3DEBBF34BAEB310DAFC647C38A37F31E89DFFDCF3F7F794CD7C30FB7F42170CA1FBE35D8198
88D834C9CD2747DF5D3D1F3DE8613D0080243742A28CA0361DCDC78E6A029EF882A84EE343FBDD
7F7098D4F9BB46DB54B4082B0828B29D0C80B81D217EDFD193AA28288C108142FAEB37AA0E9F41
A2022AB680980A9224CEC9D78CCA20F5232ECBCED898482A2DE087823080832DF9C2383967E062
FC22B808BC0D01DF5FF4ADABC082ADD36AB3D17275727D733D51D89A8D02A8E2F3DDB2703950B6
A4ACC8A34221EC7657D3577C4F412090C902024908BA2204277D09D27DA41241D88090F4BFB8A0
5A51F7F331B653F8637B7BD292B94682E2C6834882AA1241B40878A80E2F58874DC2F54DA5BF82
51A8EA80B48320B1E641ED50CA64289BF11D8422B7489855CEB3A709D6F4C97A801478637B7F2C
ADB73DFDF176A328BD50FF7873806B77B497C527B788E26D40583637FF955749CD5F56DF6FC926
07428E97F3B389600A2B35323141407272D2A0ACAC2D229A372A2DFC7DF61F7CF7CF4CBE231D50
5D4524249168B836C17F637BF30AAD2876D088621B270E7BF8D16D188FEFE49C73270D0DD79FD3
D6FE3E087A0DF0E637889A3728355EB2EB2FABEB80D630D8FA7F2029FD505C84FB0780B5E5C7EC
A7CAB2D76105F7DFF1E9FA80856CA73A35470E83EA730533F53ADCAF42A43123E29FA2CDC29F4E
8543FF2A7FC28687662ED52A3E16B8471C1F0F85C333B3FF5128783532017E9F2E53C7B09A68E3
EB3928DAF906BF44E0EC0D088FA7E029FD41C94FB1788F98C2D7DF7DFE89FBDFAD50A80EAB8408
927E7DD43E8D3E761D8EAC7DCBAFE5A209DFBFF7F4A2FAFAE93A11725FF7CFFF32CFEFEFE7A44A
CB2293CD47524B248EC83B80AEA3D5AF8FA39F5BC89F7D575ED3F0A91727C43472E022E50F8541
C9837BF2053D0DFFD3F5B831676024B4F80224B4FEDA7E324424636CACEF3309A339BB10B307E3
78F732CB2E056D78C42D1502D339F044EDDFD1CDFF688D2B0ACA5C71E7E1E8BC9825B042BA4B2A
A70C1FFCC82CA218F22E37DFCCCA73F99F062F208EF94395AB36008BE8E6055D13880A25C92558
C65805D23D6B5F29C171872D283E6C22082030B0532E4025A69A2A2040336D422400DA0C127455
45C767F00005362D888540200E5C2B0C377F741B00B00024E0282353D4F5CF5F9463EFF7FFF37D
FED843E8BB7D5CFFFD2FB2A0AEBA9B7E9042023F6FFEF95A8D66AF74FA6B88F9D7D491D3439608
4C55D36A0CE3BF544AA7D69534077754DF7A576BA84F8DD0CB35755EA208223D2AA53E37C10855
D941D86582743E7D201941C80C8E001A9B631893AB63E8834A1A0362150AEB5D67EDA5632207E8
6042DDC6B0C13FAD54042A35B505F142BA96397F635F0C103CEB6800877D4400C4AE80290DB229
2F65FC7CB2280A8216AA52A42FA9EA896E2672E846A8A9929826EDE1215CCCCDCFFFEF8D52C1F6
C10092890AAE058174E834ED6E5B27F626B76375DACACBA3837FDF5525D8494F826A3396127414
24FDEDEFCB2FA5F6BAB8F90A24D8825CE02D8DB2932121AA0ECACA9E0508D3F4087D3D697D7347
4D8BD60B6AC8CCAD53F5053E35D4414D3189CBE376F9F8BE76A3F5B73884906EC939EA23AA04CB
6BF4DFD80FD8B6FFD27C1E43B8E9FD679737A018093812A5C1C3BF38D0DD457F573EC3EE4025F2
580A94A95070AB4884256084A14147488BB1D6F1BC59C50E242F8EAA2ADEB120AF8569D25FD3F4
2FC08238481A0504DFB2FB16057EC3F3F4038132A657D8FADF7F26987ADDBA77B3EB629024C38C
260A2020F9CC0B001F801FCA3E9F1AE085F3577F76367C4B087C03089781C48C779FC0C21C9E7F
402B7F727EE1D10807D479075080028081E9DE9FEFB0A24723E1F20710F976CA08281413D3EB87
DEF50BB2FBD58DF1EF52B7F7ADFDAF8C309C9FF49CAC6D4D72073162024E32F89CAC684D663410
2C45047FE81D377FFCFF5B34668429D0B409FA2E94B9E01A73A0BCA2FF467FA50FDCDD0DE343E0
B4B82E9E5A3E1A3ECE0820B57FDCBA1E29A44C0DBF8E5F823B42896BDC9DA3FA009DFE0BA21AAB
E98DAE78A2A0258C4025C09BFEF49C90E7F88091989CBB2F3D278ED09D805BDDFFDF02080BD4DD
BD6FA468CBFD15F504D03D3F7DF9E93B89D0BFF70ACB6EFBB2D07C90D8809242829C20DEE80959
4FB71262AD60A20800830B13C02497200039DFFF8C2516A4747273AB7ADD9A0850EAD4002A235D
CCCCE4CE43EF72FEF87BB71FBA3BBBFAFE92DF5D5F7FBE4FF632028E7BE7F0183B7E08CDD72099
FBBEFB0FFF7F77EF3C4BF0AD7B2FA8CF560D4C32748002A773C10B1468749CC6D683A0268C4A74
ECB1C0C34370232745DD7DA55FAFA0E5DEDD129E23204B0F16250A28C4E08488FAB4303DEFB822
C8027BD1E58366B50F7EB70C0E235D2B3E33233202E65B0AA4F0A8FD1C928D96222320053D4F5C
BD88777CB428D40A20D0EC0C483D8DF4A9884E082AD234353D69BD35BA20880E80D02A9D08F437
4700D8C2082F32CBA0CA2D2E741CBCC0A58A2DC4B7159E91EF808180DD8D5F51F431FB0728B5C0
37C380289FA4ECEEF622B2007177BA6A3F14ACC3D06A15C95B5EEB5E040AF535E00889D2897D37
7C6A81888DD310408021781C1276743993E0273CC38395FFF24DFE2F89F2577D735C055C281CF8
EBE37A43D2F0B0F2F2DCD09E01CA0B7287D2A2A4557FCAFCA915FED9546F20777F05A7DFCE9C05
7FFF81163F0DB09F4D741F7A1ABD88BFAF61E21E3B74DABD23AA3A83983FA3976CE30A87FF5023
821720257227227EF880B27F823A915FDFD5CEA0B2A0BF0263240A5B2A8CA377F79B71E39C3DA3
9FF8049BFAFE9B7BA75FE3E3DB016AE7D27D31BA8FE8825F709595DAF46DFD0E5F0BDF559F77A6
6B289FDFE7B7FF9CD992DF5F4E5DBF69327B5101E04A33623C7B35939715717DCD0480FC4C0005
029B49D02CA0595791358262E3FE7015F279E9C02FE71E4E6971F79FC1C700A202EFE2E4E332E6
AAE90CB9F6FF2E79FCB8290F897BC9A59C43EF98CB6A490996B5C95A49257FDD35FDEA14F592E5
E20AD8B0770F982F6F763CB4E668A8881AE43E552142DF355CD54AA7D11DEA2F7DC7E149F3DB7F
C3C5255DCFACFB7D00F08F29FCE5CC387AC26C0D05CDB3618B3777FDFF21F9FFD302479DFD744D
C5C141061C5741C2D080A8E6FD5FB6A545C0E05E191FE9F0F2A2E2957432C2F9E71BF9E5B28A1C
2A5B7F1F1125808C2399C70E69D055504650C7641EB6470A043871E1C7FA7C29C80084FABB0D9D
EBD9D23D677D3E2FA7DD68A35D9FEDC849AC424B555BE821734C17F37F3381CCD471121FD63120
2202200365C50087FFF637D3DDC383377FD4BA37F7DD49A3733DDE823557CDF3536A234F38C03A
BA200F890714FE4C850D7E17E360D5509D1D8095FFD9DCC0E7AB04F83E7C2062CC2DBDC198DE22
9F6C7B5FBEA525B73C4C340B0B5D5E020A8051CF7FCA0D69C943202671DB2297C262CF4B00B4B3
D1FE57EFC7FFFA9C9C14C88A2256F8A0EA4DE05A94277E23EFAB3AD2533C80C2B83A30860C4AA3
3E03A1BC80F70808A0E4FEBA31A3978A0282E6EF48BE8A3D4A5E2BD7958E41BDE283C848D0ADFD
2251319FC90B62786C3E3C4202B1D04075900AF837E12C8A988154389A9D64594100A0082DCA02
00A8ADE861053D7E0FEBD290262215202A289BA09476DD408A2831E8789E07B408B4EFA97D87BA
0728BDD7681FC14C88A43E17FC840F5C7B4702A0267DF77E4857E8FB80BF41C0BFF497CC845A24
B1FCFCAABC9FE3D0EA08EFFAFA9F60D6CD2D185350EBABE176FCA82107C155FCA9271F2A2367F8
58F677F7FCAED88D7FA0DFF5715756B76A4787466FFB177177DC5EC5E73FAD542509B267AFB407
7D46507E51CB03920AD5486AA8C24B8F2E3D3E4CEE2B2CAD1B17FBD48D0E0E68303202329A3D63
DBC49F9F351D14E536A358A3E7FBF00B00807E96D076C3D0267CBEAF49DCDAD824AF8FAF52A719
97379DDD0B70C655F3D5FF7BEA5E5F8F40E1BA76D4BDC8ED934BA0D73DD67F7FD20C4042CB50B2
153CAAA188F017F53FCDF63E2FE2706A20B51C081F77420C88BD72E28AEBEABC3494FD7D9F9DB9
6F9D8D01105990591E7FF750DAA0B2A89501477B5167777DD7DA15F5FF338CCE04F64F6AC897F5
3FBF2E49DFB0A420D1A7C00486A23DA31407A1E841C143DEDD93DDFFD031F5F6E0E837561FBB0B
6035BC5CC02CC23308D89C60BEBE94ECF8C593F26C7E05A90B97D476075048CFCF5624207DCD2F
A26B22A9FC0892FFC80D8B5FA6F2003E11DD5C6CB38B2A27088DAA29ED36936A029C2B60BFD00C
D322020330897414AF3AD715A681696AACF593A9AA089F624BA4E36812A1FB8A724E94C9F8577E
FEA3B286087D3424B56E89170C9F75FD772E7F42A44A8843D449E6A10AB41B2304F29E26494D20
217623D1604085A05F3C401D0E24819F683A8D0256181534C9F05CF85E809FFD4C2003EAF3AE78
7C8E2E80851845016BAC8D88FAAB90CF57EF8757B49D5F414C4CCCF03727AB93921BF9A1AF345D
EB43F56091376FA3A3B6F9660B89FA51E8C3D5C99D8A42B283BDA9E24087002C2F4A7C7DC07050
24022D4226363490E012F3C83428DB52DF022E594C44C5D75A6805D753759E6376975026C33D66
D34DB5C48388025102AF43D80100828C02102204D07F175F7E498935224921DC29FA02910E9435
4DDF49E043FD963626369ACB4FF07CFDDDDDF775FF51A7875CF5A3339FD2F59BFDBE4D5C1F8B8B
81B81A51E7F5FEEF1380E2A555CD1F02925D705668249F95BE8E202785D92785EA84A7E705F6A4
CB872E188A2F9F2A171A272E160922D0F4CF009228A83D0ED0D94DD7E911B86BCD177146D75F06
D5DBCDDB9A4F7957BE29F79EB4DFC5275375DC58375E61F6D757FF9D30B0B09DF751A6CFF877C5
F67D7D3DAFDEBFFA7414B2B5F215D02431ACE79F719ED490110390F6E74800B49D833E6DD5D7D1
DC4FB2210CAF01D7D3B1DDD3253F40300105FB748F7C07DFC32B59F61345EB203835F01F081FFE
F7DB275D79D5DF7B6C4EE745309796FF7D07DBACB806C5675AB5B0DDF72F6031EB53661C14B708
51B468AA5D07D4D02F2A17719CB7D10E1D47D5C2CDEE7DD71E7E47130A30A1E75471A895F9DFF6
6F1B7DDF758F3D0A3DEDF37DF6595F0361D4358D6F457EFE9CD31F783818D3129CA36B515E8DA4
9307BBF0D307CEC4A363705E77B4D311D7EF862DE11BB4F4D63D55AFECE0D4CC00015C27864E58
D3B69D8FF07E5D73DECDF9F849DCCA0A58D8653BA474D47A9485CDE648D2BB412F5D27FE913AD2
DD7DABBA469A272D2F8D33BDE161847A74100A76A8A9E21E002A00402AF24C6B82A8040210308D
FFDCAED025F31735FE1AAE562A4760EA14D37BE89FD7F7EFE7EBA7DDC49787F75E5D72B256FF57
D57E917F971EC9779E5DCB95F2B5DC8B8DBD23B89796FEF8A293F3DFBE78ECBC5514F44BA791DD
D4846B6B02BE28A85799108256143E0D2255372C29BB2188858B47F78534EEA56BE79DDB1332AB
BA4497AC0B02972F862C295AB20F5156FE9DC9571A88DDEB921007FCC27FC0875D35FA78B3D894
7ABA383A4E0A169EB635D683BD20ACB41A5B878411C0F056BB0BDE2B95375B681BA2C3F8828988
62A0B3D3115127810D0489544892A8CAAEAB2BCD6A1E27EF97517FDFE1F594B558C8EE2024476A
18F88767E5A09C16E49F2009E2CB4E6D35A9624864429017BF4400CB482952E76251DA72FDF7CD
37FE0E395782FFD7CD6ADDFD7FFEED049BDE98A27A27A68DA9F7DFB5F4AC7ED49685885525B35A
58AA38FD32D20515F7EC57DC4D7B2BA902D430D97E137608BAB54FE564DD2382E4F2474A77004F
34697A20D43EE29A82F35BE125A391DF23DC2F5FD3B744B9F69D4DFFAC52F99453B3C3F7515881
A72B991A3F5C151F3FFF8CA189D5F9F6D5D477DEA58FDF74045E95F97F7BA7F8ADFA5EAE4C89B2
A535BB7F8EA86359680C778B6051DF307490963E8987D7DD6F9CB67A3B1052D157700DB348E09D
4737523C308E392694582414B92E26B4FD0B8E0329001F22FD882BE3A2A29CC8280BE48A0208A0
20EA7657070C00B2AFF80A3FF473F32741CB27295B41291E860CA081A7C9FD42E5CFD332886270
761E960B2B2E5E79FD875C7C2758052756FBFB97F6AB6BA70C62C62088A9DF422022268D167F7E
9E188A808A43E0B294DD3200CFA033F69FAA24D0A62AAA7F788116E452568F91E7E7F68E42F7A9
59D5D85665777D99CC7E037FBE2C999DF9FC9F2A7CCDC9DFF2CC999F2A82A9D776647B9FCF9717
D54572575F924E3FDCB43478A23F5DF353961793E20D73FDC7E70F0EBDD44A887D689100A84620
A2357CD11545C989F2464DFC8D3D32B440414F10B2F6DCD3F74F0A941D00D8782425C8E8725C03
0A0A3D7C0A8B8E0229FACF4B34207460947F60AA0B0A5F7F2FB9E9FCE27CD4FDCF9B0180AEDF96
6CE0F858FA4FDFC8672E6852C8B2E7F7F7F096B0AC37B6BB48D4ED8060C6C028882216C9F1D80A
8B545C12CE7D9F42E923FFF80092614A91E8775625FA05B7C77FCAF2A8C2FD4C2A8245F7F29812
A8185D30AA015F4B228E84508429CC421C872508661495655E196E189F3CCF317F57B080285F27
1D6A02FF2194B951757F0998923621AD5354CCB02C0F4CA5CF497A524414250DDC0BCD2F48F890
FD1E3E0B2F1A27509FFF7DFCB2750D42589727DDFDFBE83ECD83602F537D022320315A9293CCE7
E04F05DBDADF0CCFA7D79F4320AFD09FDC3023D2772A0A0AF89CB7FB72D0D2B27F5F63D7DE1E30
0DF77038712647509596548DE27F6E3297FD6CAA2001E1CC6F07095FFEB0A77F0217028273C220
8AFA9FA4AC87E7B5C1E10880A877A8CFC7ABA8CCFE1CF0B02BD8CFD1C008CF00282B437AD743AC
E17307431797F77F1D612B83471C1B21C5B1FF50D45B5C9F6CB72BBB731439FA2E3C096C3C0E71
A7F82085D73352451825D322B783A1E4159E494683684009CD7C3DA0FFF660F42E45DFF2217BDE
BC04003CE31C0195EC6DC8A023B7B25A21434DB080002E77B06B11D2B4EAF5344F5AB09E7C8095
A3CFF9550FDCF43108E88C68B651E35CFF6D28D0720882032F88222E9091112480A27F5C8ED21A
A0D74FBB1C5C9DF2ECD174B7370EDD70E49C60A90E7FFEE805A91F02223F43A31F40247006DA09
95424EB780D33B1FA8185B2233234BF1FD83F76CDEFFDBA3018247DB73A93EC80A8CA2317D2A7E
ACE204C3E0000020A0D712680762D8A679D1F9F8942260E3283B2682000B9FE0AF5461BA3D8147
782E5FD7FCB60DBA7FA015AF6D7DFF7F730B871F5A25A2515A4BDFDF17F7DD1300F15159C207A2
04C67164938C3BE1FECE5FBD642E2F303BFE083A4235D46D40E8AEA6944D7839D3D99A9079255E
61D00277D89F2080D077FC08B60440B584BFF7D4EF76AAE2566086DB52770394AC8D9407458435
4E808331D9F1CD4353C0053FE5DAFB3B0155557C2779F787465D5A5E9F77E71C5DCEA4FD4F5499
F47CC9CC9DDEAC1F69E4DF57A767992470263F5D0A5C98E02CBDCD8315303FFC3D09014E5410D3
C851322233273FDF8A6111090862D7B4E3E802460508D4C30801C43C88202AB8FB4B53CF5F97E4
D32B0A4099FDFF0809372F537F7F6F2F0545FFDC02A3ECB0F4BFF31C7C82A7774CF980F7B72E93
D8D120D4F849E4C0E1C83FBFF43E82EB933EEBEFD2C7DEC25F91773E2C3978B649342B78540F89
029A51F6633EE50F52FF01C5921FBF4C9FD0789A48541987848C2586F0C92B70F598C02277BF50
123FB534B0E88D13FB283309631B7527EEFD0E1AB0A6B42717917B7AD636FC9A77F70886A0EC0C
801365EA025D1A5EAADA6C10C384FED8CE5165EFC708D34C8F3C39B93D4F366800F554E9115E0C
EA9480F9228928D629AE9E71083A0CF5024F67DE020FE070FB944BE36FDED4367132110C43B747
748AE95F8BD3F9FFAFC33ACD8C90C9EFFD4BFB6B558F30BDDBE1469732814A737167FC15EFE4CA
76E448FC6F420D5EA9FD1F611B7D9DB8D9F2255DF53432B1D5066D851195C1325FD59A813510C8
D4B99F84237577F0C9ACD1C50210435713DD3DD08F419CF5FD1167A40F414FD549F8376F435301
1B90D5375078851D858DD351F803DBB00BE50D71FDC322DBCBD649DE9220F538F44000ED32A428
20E59DD57EBAD0FF462C20A2DF3CF20C0C09887544A2F553F583EFBFAEA820823AAFACB8F9DDDF
950FF035F52FBF2A02354C0FDCFFF337300E840327B338140248A7FF3CF3FC00BBFF2CCC200829
FF1FFFCE27F107000008FFC7FFF196038FEDFFFE97975FFFFCBF5AE4DE114FFFBFFFF3BF929759
65DC23F7F2FB33F954452A8FFCDFBF6D00B2A63AB55157DF81E84E0FFF60F7A82357FCFF7F224B
BFFE0935213F845C4F03F03E03DF6F68CBDDDC1062068F44FE0B9EEC198D4F20B3EABC0F9BBF55
39DC3BCF3000756C8BE3AFE42ABBC3AD3A0DC70FF7EFA8801579CEF06F1F5AB7FAF7D3EB5FDB91
C470C755FBF8F7C501AA2DAA9C777C6393F03CCCC15EB6803CDF3FFD4FCF310F32877DCF03F08F
DD5600925CFD1854308AFF543E7F5DF4DFFE3E46AFE035780C5775DCB0D7F0207DCB15765700F0
272DE49E72DA820B29F5F9F877FCA8F9C9DC3432B000003AA3CCA7E7577375F2A087E77237D7F9
F7A324575B0BD73F0B082A877C0A39FE4C48DE453E08A1B622F754A571EE34396391EBCB803CE7
FFDF6FD780EAC9ED3FD77A8EACE7EA0F68FD75F3CAEFFEDDFC7883DFB11D7F0D6BEED1F9038FE9
B4681BFB7CE2F9EF7B37F7D04FFBFE59FADE833B3E71E32283F0AFDE29DB1FAFFFE8AFA2C34FF7
B701A0B34FE38D5C68E3B8BA0C25DE8E38EF3A07D215377E4C978F47B06AFEB4FEB793C3A4F829
AF70B173BA48802B43A37C8F9FCE9BE7CE84F7EBFACAEA9C48F796E827FA2E922443DCD2E43E07
9F276FA07E0B8D3E08FFAC01E102922034240CFDB4F122138B80949EBC43408DC74AFCEF07340D
FB9F73903C10271F49D7537D4D188555C920DD45489097F9FE200882D049F328AF771ECBE6ECE8
CB23A5C4208720FC4920B4FBA193E0D0913B693846108FE62392769F4CCAE312B79E8D3BDC0243
810EE3ECA034EFB9B644B8152D1D83FE833D4D6E2BEB0E29C1BF78964008245D809F7C4934DDEB
94ADF8EFC438FEBE37B3043BDEFA3C48A344DEBA0FA71D29CF7A22C247F98283A5BFBE19A28D2C
DE23D3F963CBD423EEE91209E03A03AE714BEB80DBECBD4393904BE883E09092E88391E0A11B1E
CC12383FBBE3A23F489E8A0FA28E283E7FFA24BE2D2B92273BB88A85A8CA7E88365E2B382BAA78
43EAFB80E60EE99D08E38EA88A3AE83B8EE2B7A4911D927BA4F8A12E21EF5D477FBB9D28E79974
76E514005877DFBADD8BBDD56B5C40F89F580AAE7E7A249D0623BABD0F5673974D72CAEDEE53EA
52701F9DE372EE6D671EF6A7474920270777DD79FC9F89515A121DE9DE938456D14C4CAC324ED5
0E7375760BE79D39D0CE37EFFEAA8A351C0E8506891EDAB63257E3588DDFF67E0209907FCA3E1C
F703C80AE0A875CB96F2E732B53094B8875F156CBF3D3092290892F52BAD4BA3C253E334FC0A2F
E3D9EAE67267F1C304C81FE3D9FAD2E7DCEAC85FDE3CA8035FDFB9D68FE7F9408344AEEAF94D4E
00E84CC081CC5E35FF882882D10851ECE5D7A3E25719FD7AD09B48F6BEBE55496DF49D7F470F85
BDFD01022EF569ECAF7D10F27A9F72C488D1C7EF394AB75FFD8BEBC788DF5EF8936FFBFD5A4377
9F2AE974C8BDA88B1DEBDF9D31976033D30DE602DB7609DE1DD8880B7E5FE9A821D7DE1E49F82A
F5017F02BF9E82DFFD50D71E022AA7E4E3E61A6729674D3DE08B75F2BFB6135234FB41A4FA96F4
D07DF68C5437534BDF7369FEA58DB6D33A6FD28E1379C388D69BF49470A8A44A34F82A75D87702
22DDFE848BF65E83B6DB5F9007F602DF54CF87DFD7E9EB0494C26BDB54C7E2A442D3D56832377F
FBDA2037701C83C835A97AA8C8A893E9E30877ECEF4DBE39FE34F60002B1D74089C70380C20ED9
6DF62F480B7BADE832E9C80B86412E3725DF7DD539F5F4C85434509DE5B2B83F5E000B806927F7
7DB75CFDF8025A77EA4A722865FF4CFF823174893195F5FC089FD88AF7D7E71C91CB4DB9C8F5FA
80B5F7B0C0E28F27F7A1F4B0DF778A080EB1237A75A328C3B48A4FBC9E8FF4DE80A4F25D327F7D
F5DE7F94C86CB704980FDFF7FEC2777B36C245CDDE328F637E74881DA4250E0D3F3DEA22B8AC7B
93952520B9FD7C9720D451BF67A199B0CAF7F90BA2F77DF31B06C3FD0009A0A434B60206025E5F
2DD0329FDFE0A6CAFA5EAF7E37B352BD1F71CBD3612E9F95D4DF5277AA896DFE2768A0977FAA1F
ADCC947E7408F6EF08EDF79D80917F1FFF8E0D3CDE3805CFBF2A7FEFFA886318ECB84DF7D23DA2
823D543EB7FE8384F7A93F7D368B78E0827543BF8D33E4A2FC2FCB1CC6CFFE74C3150177ECC209
195D768C01055FF78AE8C512DDE0209A4FA91A8F9F09F91521FFEFF8D25DF1FE2038B281FC3F57
B57B6389D3E235D0A78F9B7DDD4C24F8A3FFFCC8002F5DD7579749EBA04C8220ADF88E7715FBCC
FC29A3023F322BBD2A15E88FFCABBFDE104EA7579D0775E1DD483894C9E4DD7DB4DE28B7D954E9
F8DF77DF92827DC5888753FF5D3574CE0BA0375DE0F15150F6C42DF4DFFC8C82803F15F7FBF987
1DFE00383CEFC8DDD6509C9F6203B3BCCAFA485A928A882A20BBD1E722BD4F4DDFD5366377CBB2
EBD1F6E4D0EFFDCDDCDF477D1EE04E68817D57957965C5CFFBE2082356AFA1FA14A07DFDDE3DD2
78681EB002EA7F4660F60DFFF620A58DEC1C0C1462FC7DFFD2ED6BAEA7B41DDBFD7AD31331CC8C
C824237F6B308395A4CE3D052787800ECA3D340A38A23CB8D490E1D428082FC060213900134F4D
0AFA3FFD446CBAC7F363628BFEB33C927D1FBDB75909EAB2A88A910AB4AE403AC0C75CB6425058
BF49A40C40EE0363E5D3FCA080A6F4895FA3F2346B7619D34DC2FAE403D8A42228A86F0356A14C
E432EB922132ED127FFC8E058F70C2CCB8038183AB6A8461CE3DCAA8ABE83FC28B98702168757F
52A5DC64468F47DFDFD50B4D1B75D45F278079C2E29231A84A092A73761D8948BBFF9FF10E73CA
A9517547557CED2F7F17E547F4C38000261E1C74079D807D4F5278809C7D5F5E0B89077073DCC8
3DFC3D3F7DD0B28670257C7DDCF8DE15E57D4022439B2D137BE8D05336CF2A341052B475AA0802
91A89157C7C3FCF75707E4C9A6F61ACDD30C1F747BB629809041C18C10108F81D3B2371F9F1D7F
5FE217DF2E577F8408777458030B118083C72E763603B46CEB1E58949D5A089C3DA32E2A3D0D49
64AF55C69C5FBE6008AB49CCFC966E8FF94354BFE0D7002C3D789526A5FFD5B563F29AD0833F6C
3D783ED3E96C57FFFD7FD457D75A3CFE3FD28D51A366AAC01DFD3FF78C3D6DFF3A5D65DEADF496
B1E9979A49975E05D69EFBEFBD04926575D42003EFB233DFBDE0223040EAA8751AA1399AAD577A
BD63A14987BABE79BB6BE9E00224D755F9E59E152BFAA58238C5D894FDD0D46251D46E8E2BE3AF
6EB697578292AB5852E8EBDAA1A0D07D37D7DDA080C0F8650D4581D823B7CD27AA534EFE51F793
40C090038400E2275AC45058961C08A0B2021F7E10A453F0FF8F00923503E136288E00050C2320
E20234120E28383200AE1A05C72408094C3CCCFDEF4BD2F2B92D17DEEEC813E9139B50EAF91CE1
31EF14BD2F43E81209450E0EFEBAA25878ADD4322B40C83E881F8082B18CA47D2F40C828827B89
100D30BA0D60DFD3D0D0F480A980E742FFCFB0FB32B5248A80343BD0274BDAD82C32AA8DDD77D5
02B8F5AA6D55024C30B2533F239272D7B8D0AA634BFF0302F4F30E9F30E9FCEACB8552A52F42B4
95D15808D87E0B32BEC270BF74FA347E03B1DEB1942A0F4792FDC24F40FA5FF0600740CA92BD69
2E0A0956DDECDECDECAACA2023808750D7A94BD28FDD734A50BFC241016AE8317EFF0B5A388092
01E63F480A30E7B080C83180AE0BB95B97D76A83ABD4CB8B81CBAABA02E5DF7AB20EFAA20235FC
76E47A3D802C523F83BA38EE0F72F90BE4F48241741F8B4283E838E3CA09D24177DDFE42A6A3DB
F4BDE66482082FCE7E5FBE1DE78CE8F2009891EAA7DCB4AD08588874B745DF102A3CA6830B3680
57F505D770A4AFE743374DD32829A9C5FDFF2E0028DDF7183C7FAD8737F7FF7F20D5CBC20BA9CD
4BCA72016C8F20094B4098B1AC68F2F4F41AA7F230A90AA6C98C69AE45080B40B014EBEFBEF8F7
7F9D778DE6BE78768DFDC9AAB205418F24246A0AD77E3D0DF8E6A3D73E32800E23375AFCBA829E
0D47E0250D2A08256E0B2F3E65EC5233F4CDF5ECB4BB6FD3DAFEF265F532E33F7F4CD15775AA28
B8382BFBFBF2BF2EB37BE50EB297B89089680A4CA7432AA9D30282372828B53FA47309D2DD6AF0
80C8B8E8807883102322000B0232C9D9F0AF3A083747F07F030B17EB348929D2882B9FC9D86BEE
0409F8A333F6CBB071F5D1FA2279E8CD537F5ECA340947F4A7D7471E84D52DB172FC4774971574
1F243F8BC8FE07414C76025FFB59C3C31003D6F2C8A3AF5B054E11A71EB8548F893FCFD77DFEB2
7A009541C783C9A829F435090143640902BFF24A43109028015837CD01428CB5C08F275B9F9F1D
E2288BBD60A3E0482AA0B2D3DF28CA3140B48B602F662DAC7B2F78B7DD820800BAF3546B6A83F1
CFF9C149FDFFBCA09353715DD77B6FAD7C1F01F0ACBCD5FF9AB19DDD2DED50F5D4BFDAB35D77F7
B572F3A2E55CFD54BCE8B9687AE648CFEF2E0DF37F597E0824E424178A02A8F9C37824E4281505
7760B8920C080A9CFB8DCF920D240771D9FD09249F592056258B736BD05805E52D2D7CD6EF40AD
7B9C1DFCB2EAD48ECC392FD4263811C1F412C28E41DD23DDF3709F7D5EE4F6775736C8EBD25195
AF5180E3E207286AA202E54F57025D25F4433BC4D149413A080214B8F5843815EE3F8C4BF2F3D5
F50D32FDDAED7F0DBE4A27F8D3DBC3CB44E6207EDD525494000024F5D009324F135AC85C4E4F83
239F7D3417FF81C020220AA3105D05C45CF3C87F8AA3C60EAE4BA8CD0613B3A0D0D4F097A0ACD7
F3E1DF4FE2A92002B43343D30242B873438362807E0F70F03020FF3E771914BD0FCFF0038FB801
67FE5CCD42D24128D55324C230A3CF5F1A70AE47D5DCF7F73FD8F789FF73D7F108CE83E2E90B15
5851DCFE0C7A1AB884B4C7FBC6F702C6B2075F68D743436354F5F787D8E7BED0C0B1FD7F547C2F
9573E2315B88C561D15F57CF47850977EBEDEB42F8408E6E76101DBD3E8C98DC0D4F5CFE5F5E36
94390E3D123138AE99DFB43247FD4EE428C28E3C07FF60100C8D03208B43CB51CB5353B03DC882
0D72606FC1F497C17ABEB06056DD2CD2D3A2188CAC7DE343451E40B8B01C50C080837070ACA780
7E4477478307A9F309560E1D03FF54DE79E78E502F8301081505AC3025F4E81D5E678380C2E0C0
71B635F99F3F28031746DDD05DFDFC7DEE3F8F8FE0F4090A0AA5FE2F03660724D8C409E0268B9C
7158D9C01C940916F1B86808017C753D033C2D1EBA6499D08A2F92070A4587041CF4747AC12698
70745A71396810639CC489F72D618179C5BECBD2F6DD5F98B5F77525D08423A1C8032321CFEFEF
AFA1C3A00CE831E8788E8B1A80A7F7965642E261E1B173731CEBE9C2807EF8A0F2C89F595E29C2
868209CAA3005CD69725C0B72F76AE0AAB328E8DEDD0DA0DBE5614B268A3AE282900BA29FF6FF5
0D42350FD30E0103217D07709F756FF28AC19248753CF47DFF7F7AD6D41564AA2A8D2B55833811
FC97C32023590917FF6780F8FA50938B3A07324CA74C28BD5379C422212D8ED0304080B8F1C183
884A8E024B05BC9C4DCFF4003CD800EB247FB2F29CA4FEA02D20850DA337F424082B0D6BE06568
0D8E82E9C3F81E04050F5F237E9F0CA5571C44E060A2D87D20BF15C800917C3E3889A8623BCCF3
F9CC882202807E65EA9F94BA47F97C775774F1D1FF5848FF7B80F4DF6A0DDFF2FDCD4AADDD0693
DD5F957FE831D8FBD57EA9CF0CE02374DDF4313B4DB90F5C2AF4ABDB7EF7552683D2CCAFFC1D60
293FDD3078CAE05692FFEE7FE89A3808269282A767C82DB2162020A0B4A9C9D61401053591394A
02028784C78C78082D1591A755C1D57C06B65ABD4FBE314873BA00AC94CB30409242D9F7277041
2548DE17E843AF5F7EF34AB15A2020C93232CCA7F55A20222130322E4B7F686622BA074F75C835
96BEF4BC000F528099F8A4D443A3797F1C8E8BD30200FF2E56CD208A82927DFAD01777823509D3
38C82E80B5E9E767EB4F945DD5E83BAFC9D83DF818349E86B378D40200B3A235CDD08FA0FE559F
4364FA0F957DCDFF7E4DD7B54364AF88A732A8C4E830F32572FD31F160E690A083220872E7F745
A8EAAA2B421C27F3484849C1D4FA3E855328888E828C429123E1081E364D6093E0A328E528A9D2
489AA0080288818EB8308088CAB8224FD55F941858160A6082AD14809F8F9823F42350D3954FE7
FB2F9DD6321D41E8FFFB66935CD5EFA7F94169CDDC9040AE058AA408281E4E0307F108DC26FA14
9E3DA2EC282297552F06FCD6AD5DE45E0AE87DDF43EFEE910B9F53DB4D1E5FCE7703C8009FD433
FA1D6EA27FF57D4E929F4122CA2CD43E0402B240AACF838B59C9C9F5D80824626C19FE0956702A
0D814757DBDF2AB7BDFE343B7FF7AE33AFDFDFB3DFD9E7D649FF667C297F7F6AE8AB9CA935BB91
822A72F67C09F3667FF18019F7FF78779DC60200AE6880FE31274080B76D053749D91A8362C7DF
09A82D2BF2C82ACA02352CABC835FBC9ADDA98E982BFC95BA98DC34CA0FF0CA32A6B3743CB5AE9
A4F08327DC33BDEBBE31CAFEBABF102881E07A706097F2C7854CB1B1DFDF6022C174C9E36FE072
CEEFEFF76AFE764FE225F174D0EFC5DFC3BF31F5A2E2D5188C8D235F282AA7AFD589B2B12E4B08
8E92F5F7DE491229245CCAA7F8095F5F944D3CAFB3FFF5F9E725BBC97F54F3FEEA5E7D432B381D
2CD3FD375E81092772271DE952D1A4F3E10ABCF9A71775F7FB7AF400703600848478282E82DCFD
FFBFEB6488C98AF277D58DC5203AF9034FA000AB750AA3F5FD3EEF0C8F7A377F79DC3934D3F4FF
3697A68FC5C63C0AFCAFC2D80E99290D6241F3510A8C20DA07704CCCCCCCB8BF1B2CD62409DBDC
A4D4D0FBF753501014050AF9CCD7A10556352729F4F6AC0F411C3530D49135137CCFC07B330790
E9129090A41C17FDD9478A8CA8CAAC82A32A355FFDCBE802400F13E7E4B23E80C2335E70A45C41
DC8E777416804309E565C5C4F3F708807A8E244000BDEF71EA9E6741C85D573D32CED3B2FFEB8D
5F5F4FE6CBF6B2790A4D1D077EBCDCBC9352D4033E3DB6329094DD40938DA203008BA22DF72FAF
AB02B7774D8A88343E0AA291EB3DD600B0380200000BD3E3D3F37AC990042F3D3DBE329476B9B9
3D2A3A52557D7F2EFCCE7866CC04000DEB6BC4DF89A1C360C480B61FE3DA17C787F5A12237CDFA
FE2059F602774D5DE79C6314FA21739F9D6DA2F51725FF7DBED88E405F7F40E1894174507DE9D3
51E5B25562BE285E83838423FA328F18009F6210BABA842F52F8F626A3B68BAA0328342A088225
7D53FC84E3E909B2D36277D57E427A2A3E1D02328B89A8F97B48A2E0BD0A8FA7B4E4E0DF71FCFA
E8B84EA372F5237EABD278B7DF7DF7D11D0600A82702527023E29727CA2F97E522E16A7EFA774A
AEA6F4A26DE1F3F6B3BCF5CA1AF7085FF0A4EE3C80AB2FC4F039C8F2336F30EA4C8277DFD0944A
DC2C4A3D4357A5795EB82EB60A08002368E3238CDAF99F8677373DDF2FD301C727D71CB68CA0E1
081081C7271527EB0E476A4C8D7FFEC70C40E647F4A24DF5E62DE5C9CF282CAB5C80568CC54DF2
F16AB0B153802381DFD58A9F7F7DF0BC2C9FD7B2AFA5CA8D6BFFA3A825C50727C2AA42143151D8
FA1006AF84D46290F42C0422AFA51DAA321FAF5D2E1D2039145DF2749FA389E15F77C431EA3F59
FF9DF93D4C3A8205DF6DCF77DAA8C92417929D8805EE82034A8220910777CC430B2A0489E4572A
68787408020236AA023E0DFA48B8547F315379731AA40B5D1FCAFCA080D587EA2709FA348AEA68
5FDDF1C0F73C080A48FEE4967787DCF88A55DAA22253CFA980C6C77DEE5587035CFCFB04029631
DC224BC83F4D64DE9F861E7F5E8E8F9FF43972FDB250902A0D17DE1F87F617E0AE90DC9F5BE002
42B9AE247DFE0F8822B9715F0F2943C223487D0A4CA9662B9FF26496A3E3C23C232FBD258AB582
8BD0E72A14A8022804BD5DB95E3C5FA7DACD38CC8C212092477ED85BD3A4EBE9C9F40402008028
209380502824E4CEF3C4349D371E0228B1FE3F281E47DC7F7F3D1D97DF7DF7E7ACA5F9E7E9E7F5
5AE527780E0278ADDFC5AD96B745C92BA4883E88A3DDAF7CB28F7E082BDE70C9CEB7050221FB76
4B715410202C207F292AE9CFDD9DECDE092EE6DFB70E1A6CE8A630809D487DF97A16B7ADD5D1CA
D69CD768DF7F5320838CC82021ADA9AF48F85FDBD7F389CAB9DF4A0C0050176B7FA2D0497FAF4F
D2C958188B61F3F7BF28C7017C7DD15AC2BAD45447E2E2734A75113DB694147DBDA01D0D00A604
F77A7D3E0ED11FF8098B427E88A120B6163A0B601ED13CE125002B32384FA3D3D3D7337F836B74
2DE2B4C935F9F80CBD775D295E972C9DAB6A4E57E3DCF7F76D4605DED46096AD7FDFF5DE7FFB60
E097B247A1F9F27DC0CE2BCA3E21C63554B77C357E7DF172C0E5DE202BC34130E0FC8F75ADEA08
20E0C0D7B9CD0822833833809CD530EE4CF2B020BD7E5F1C33383DF993EDF7D02C0873F3D513D3
E0D4063FA5682C1F67BEE8338202379240920A9009222A86603D7FE4A8374F840243E5F657F476
5C2A0CA64720E8C9008008C23C1304B801E5FDE087DCFA4C71F0E51D678F7D74EA0FD353975D06
DFDFD9159FD808320C9FCD0353D4CA1F318CE578AC24F67480821C9CCE5C109821C43C8D39C7D4
BE1E1F5F1CF4093774343B3830202064C73C53F7697861E7D63E28BE643121DFAA82360D0ADAB5
51C1A040858FF832B2A82384EC2AC2AA4D76489EB242D7208822A9C527A882E9C8F6F122942547
9A85635855205C1645D22322A08D4ED11EB0D25947072F17E024863DDDF7FB72F6E20A3F9E7F7C
DF039F18025C05F9F820B28B6534E0E8F82F3243877E734208A088A2360368A820882AF2B434BE
1F5F1C27F41C27F4A02D28739F70DC70DAC24F557A6A3943238A8F67F768285082877E94A3BB02
A65AC247D2D9312AE0A10E5836300A36A05422723ED97FAC8A46850283980E66E93B40E85FBB6B
A60860B72CB60A14E91FE5D20BB9B6A926B92E9BE84BAAE7BC946FA93A333B588B824F6FAE938B
FF39CB3AE0BBE49F3A98724AE6E21CF9BE482EFEAFE66B18223A7638D6E121D4A5A703EE9912BE
AFAFD388869528D08EFE400AE7FBB08A11E538BA636F8A625755A26A927458D77FFA6D4D76F064
A24D0D556AD0D0DDDD066E80D5DF8001F42C8D220DFD2F1AC492C2A5ADB31017F7F9AF276E2BA6
CAD30FDD4DC69C69FF31C4D352B1FFAC7FE3678C39EE478F27D4CD7E078D38DF1DD1F923BA7318
B2BA337B6D46FC5220F55CAA7C5C8AC8A8E2BADB167DEA1463391452A9DFFD6128BF8C5F875D2B
09FBDF798CFD7DF6FE6E8E163E39CEE8CC8D17A297FFE8CA5F19E72949EC9CCDE35B1F5F9589A2
7FFCCC5E851962EB17AB888BBC692FEA3EB496BD78D6515635F5393E6A6AA89E723327C7A11FD2
2348F291F439EAA21F7FDF62393F85B580A1CEF8BBAC58D7D751138A32AD81C66348A2B4A79F46
8F9E27E2988B5289ED754A7888DE8486B317D81405F77F4DE313DF7E7E07A3B0F30E7EBE4A49E8
A13869189A74BE48289C987B449C7DA589008891D4A58AF9E27822217A31DF35CD6A26611F7F0B
3DDF7FDFB3A3A78C8E7EC85DFFC8B153A9FB23F68B4D1A62BF7C0D7C7D28DB3488BD8854BE2896
258C62E62492223737DC8B4483485774D6E32329208618C97CF921107639073A69E162E288AD2E
3D76AD5F8E5D75E8D296279C79E714E3AC5AE1D4BAE7D58867974AC8E2AEC6D9AE7CE63820E3F9
DA803B7EE7DF2AD9D0FD5087220AA3FD71008E00B9F27D03A8E1FBF1F5FE25533116D177FF61E7
08F40300290DF8F74A38F7517F734BE4138204E5F27CCAC0302020BB9CC73F3C5829F39F73A852
78138A855FD0232A9163DC0A77E5A820FD3304C83FF22CC08A7770BFF8EA7E2978BD883BC8D743
D04D8BD751484F888B2F9E3B88D68A21D87E7D5FC72BEAE7AAB23FCCF1D2AE7D23434AF7E49E04
E7DA84D8573AD20DF437A09FE7F9EB934A506213B508E71CF908252B44E3E48776426920E40776
D84B48449D37E79D55A21971E0DA01F14355F15F32A5DE093C7DCE37CA2475465611202FF15461
268248F48AF835B7ED337FD75C4ACFE7557C67C4132AA79F1FDF6AE4D8208E1EB8F7D1F7F7DDF6
F75370BF7CFBF01E4075810F573042DFAC77776F34D833BDE77FF4DF5E775B837DFD69F8000039
F33C1F775C5D7B7EC8A34E622B7FCE8B0AA3EA0A16C8BE909DDFFFA201F6FC5D2DFF57FFFFE95D
6401683F27FB6DF16ABCA7D8B5F7FF7453CE077D07ECB514A0000178BD6DE254AFEC05253D0E82
1FED77CFCEF3BD24F2AD7D130DDD16E55F5F0F2D189894E513E4EA281E35F47D7FF89FD8F72965
A7535ABDD7D9345AC23139E38EB85FF5DF5AA468497E077D4ED51300F36FC6FC8D8EFCDE7EFB5A
9789D4E40F75FD02F900443572EC2DB0D07E393FEFA1D38B3286C3C8AEBA99533147D01ADFDFEB
E5838C2E2EB3EC51CF7953AC141B153D5FADCD9FB024D52B2F770916BC145DADE94D2DEAAE8092
C74EC03EED5FB0180A02275E5303E70E085AB55ED9E10F8BBA4F5390E08CF361023789A7BE79EC
CE8EA12E80003A133FEFEE2DAD4518D0854C757FFA489373A231DD53ADFEEB129C69D4225528B7
B567717ED7BE1118A06DF44C74906DB764E5694B3155F90A5EBAD4CFF9970DC3270E5807DEC483
B14E98B5F77F4BCEBB0F99DEDAE105D71D44BA8E372FE8295F7E250C3B10CCC9B220887ED52D68
0582CCAA7B07091D7E031E8193DD79DEB55049ED5F7C243877C28EE4DFE9C0EBC3817F2EA32C40
B5C80A56D7D776749DF870DFDFC38083E9B0D1CDE33F83E0E0AC402032B1F89E81DD9349EAD27C
673E80A70B9D18BE00A0272609C0102384240D548095FFC297DF8F2D4029FBDAA9DE39B1E96500
B3740CA55DFFE09D3D07E7CD028E724090228A886B0D0D1ED7F6E3BDD392B12442A74C737E2376
8168B7829FC0D218BA8208E2490353052A57D83ED57EE3413C3AA01C0200A30FFD053A282DDFDF
32F0AF7AB080BE2C40FDD4E200FFC03BA2140EA8BE1F4F85EA518535F078EA8A3C402277C7AA85
FA38C9014F37477D824578FF297D7E906B4740799FE8D6FC5E27573E2C7D84B82F7DD00CA801FF
AC05CF40F8C5AF1E07A7198ADBFE600DE6370B9D55E8F20FA424DBC023E0020A2C4F5F380398EA
031320BE4F4D724000059F522DEFFC9240CA88CB9FD57FAACC15005E8D67F18ECF2D8157A8C619
7E75F8B34EA3A0C5585D5229D588090FD25F5A12F0A00F5C6D5D36B783551554682AA9AFC635EF
D27B781C014B41D840C135E24BC690F077E8BCE12EAFBCFF7D7FFD6097B0149C2211FD3EA16C51
FF6EBCA03D7CFC37F2C32775AA0D5F87250D0A074D530B97DFB8B49C535F8CCAFBDD7B9D7B082D
7D73178E67FF35FF8BC3902150F656A7A8E9F585C26ABE45B2A15B2DD48BBCB7929221DB4D3541
B40197D0D4B2CCFDCAED4B7F8052164BC0256D071726C53147C8086B8602FB440D0571F5C8DAD5
1F67DFE216FE451FC028849199D1E3CDCE4C082FEF2F0B7ADE32F82F7EF050F7B03BDF28F84F0B
CDC17FECE8E907F30A0ECBFF557C5028C557E2DFFCC3233092332F05828BE2A3DF9FC7F0D6D594
F5E1F2828372C2A1879F3534DFF38B80818BA3BFE062EF898B82E55309CC2A52733B303F6E2490
F81E06F50B93524A0D817183F977F3CAFACCAFA99FC14F494E8E40887498B81CAFFACF5F7627DC
FDF5BC0A23D88023A0CA086EFD4810108C6AF882AA2F240BC8423E83A932813B3E3B148DA70E75
4AF8E63B3D452F87821F8F3EB33636B52468F80C825AF612827FE0064B9152B030A062383122BC
0624D511500AE55132B7D5601554B070AC041B0002454FDCC5AF5A08982002A8EFFBC3281080BB
F325B2633010831D358964A04EC4C4831883F517EF80372EB9C56087C0E0C94D9EF0810588D438
C3F99327DEB7F84D00082BEC30601E13B883FAD7272E8108084E8DCCF43190D028FD5506283D55
E7FBFD9D676E6E91D7E76689A4C5800202BFE820000BA3EE142254DD8318E6B2AC76E1DE7AE9E5
1E5D11F03965277B7D71F71F0A4D6617AFAD6D427CC7CC772453343407E90BFB7E7E536DDEFFA6
EAFCF7AB4A0B476D944F35B7E1460DB8565D46F742CB91CF9ED375F77E8519776B74F89FDA774C
E712AF17CFB1C911652DE1935BBB1F40E9F2EC37A41E431AAD34347959FCAF740077F8477D634B
92E538DAD6C6F7DFCA23FF8BE2495DF62C1F18E0DF6B0CBD1895C00637C9D1D17EB2B9F9475D8E
9DE395350E5728328DDEDED40A24FDDFDFCDFC4C8AE3DFDF001AD68AE9C1BADBF060C9CC9518D0
2CC514B4DC2C6AE83274FBA2AE481BA4AA4FAE2D4010D01957F3CB0AF9F9FB444ADB7FA76DD7D6
631917ACB2C925616C8D41F620B37667CFF7FFCA9820B790D02E8C7EF7E3AF2BC5F7E265630D0E
4429D59F7DE83004AA755057F5524332A001E5FA29E8320329F418BD780F8F5E27414355F070C8
E72FAAA5379C054954B70330AC2ABFA7529D41D8DFBAC8795D728A47E907476EA938CD500F5D0B
1F9E47D7A8082DB7EB3E8D677DDF24E04E0F23DCF6DF7F3FF088155456057DF08514257760E2F7
1CC827F49B315AA1037F4747882E015EE1C8DB5E0868E69A8203A4FC82EF9C1F04FCAFDA4C1027
E47B7FD91F299126E53EB0E3DCB1AE5103D909E75C2C36FBEF4FA3D482071F6F28F8A0F9E43DF5
E0C97A3DD5B622D1FE02DF1701DF5878330C0973004109C734FDF4F323C237DF607C391032320C
9240C137F725E4CF6E81D0DD3F200809F37737F490781A8AEBF280A1FC8368E676549880A57857
94142D00D008220602882207DB3FEB0F7768B4EFC17E0E73C303DC490CB57687680B0C1803A705
43248F5927945BE81438240E3E1534CD358201A00C5002F60F449C304F8F43A13E130CA0CFDB73
C28A3D560C5C032230D3200EE033F8CA35BF6A06E83B0880F40EF3077202D03F1034002002083D
CE98E5F75F7534F772AA0958955B70802EF2DD5F086B3FE77D49F8D4F4E322F7D99EFA3742DF7F
86FF0A50025FA03BB26E9FBFE1F683006E8F4E55D6E4427EF087EA02258C8F83D46F7503913C20
F0362B6368D0C081FA8DF7614C0038FF303E240FEF56AC810481D6CE0A0B560428EDB315EA6022
4E9FECA6FA6440F4153EE8D799F4F48C97D0829F2748EA20C40B0ABB428CEBBA20A2027266C500
C040000451E4100020B5FA09D71CBC8CC00322FC4F51383E8F5CF582022021C00970520C3EEE03
0B83F352F8A4E3E3E21044300F5752127C1D6D097B18B2E081E073222AABEB85048093A880808E
4C0A987D30E0F122223D43F60B9D514771DC332A0E77962E53F7F63FA540C5CDC2B5FD20064365
72CABAF0228F55A346ACF7CFBAF321544F13E9FA71E834FCB55DCF727D23FA7C27DA3DF08F2AB2
AA01289FF7FEBFA3B32F800676F5EDF17C71F5D75F777634FDC1088E353C51560F969F19356464
3B85EA23D9AD047FEBC609ADD122772B242880888090202702FF5E07E5871CFBBBD635F52E227E
E16D92E164BF9F0D87F77717DE8D7E4510BD9210964FB91D08E3839043E20C2308EC8CD83D84DD
37730C230CBAB230DFC20A55A9CD3F2E0250363DFB270C23B034E5FAE3842809CB98C88C80A273
4F8140DCF31B83DFE32223EA427CCF1B831E751F4DF0AE0821E369AD4E5BABD4FCD33B4300AC9C
C308233B3638C9CF62FEB634D7FF3C4F1EB2209FAF7C4E18A0AF3E7F333ECF8F8B7A7272F5B726
B4EA10028DCF31BC31FA60021E377FC5AD4CDD0C4E079D7EDD4CB8D73EE82B4FC3C4D017479F73
3CDB1DB37F68E78F4829828835ADCCE23D456EA0CABE9F23DF200CF242FB565DF4736938825BA8
8FAA279E022C3F7D857F2F63C80ED2F0C99F7F4F69767F53C00800E3D5DC84214408875F5ECE2C
BFCC810AA80257F3C95101DD7DD8433E6EA8A1E053FD3421A3E75F57D179C00571F5554A0223AB
F8D7AF4148C82FDC7F63FDFDD020CACFE030114DE82DDA2915CF6CE2881474C46585865316B084
2A20FCF83DFFC24F50DAD7AC2749FC70B618F4BD2D8E8DCE837DFF606203ABD273A3DDF5F406A4
B89420232320A2D2EE02EF7CB2D56B94AA0A8AC282BC824F7D0212B0A4BD28808202D0A224882B
C820F708820204C8C8FBE82D9FDD0F4D0491299B1D9FD176C8E49C85EB1648F57F632F8E76F78D
5AE399C270BF74FF207AE48AE0CE003DF2308D01738F221882A44950A2022A0A5CCE8B09AC258C
B7375DBFAB0F4FE383086F75D9FA8FE6A0A7F718AB0E50FB8CCDD0CBC1A028329888CCC82B0E43
C32E07E740A27A9FDC3760D8BCDA5180688374A209EA26082082092A70E377F37F2D6B1DC732B4
3D0CE023F2734F8A424250D466B42532D3D4AEBD1514B405115DFEF24AF4B60A5FDD1C8F6E7FF0
D7283AB7D56437A357C7FC73C73F0BC2A072A801030408DFAA0497F5FC70F4FB2A081471C71C21
C1C3D88A3D968022B6A5A88B383B83D4CA248FE20C9E3DDEC75CFE5C7F1C9A036C5CDB1DD7AFCB
13223FC3F21F67FE9F5CFE566937338BCFE3B2957FDCF834BE1D7C35C5837E1E5FD5B7FD1F61A3
A370C15C781BDB72F022E2657D579F5DCF2CCB2F882C071777C873A98AB7027C7B0B97F5479638
1EFC7D973141DD7F6EACDB173023DFB40080CE3A00157CF7F7DDC021CD33DC0D21E80A2F733DD0
D334C43C734A20CBD6CFF7337300387A802447710B4F32D554FC4FF60AFAFFB0EE737D74109020
CA512923718C13FE00828BE2A5C185D5F713E0401083FB0E8ECE834EB3202EFE45C5DCA7895D05
E7D89277F7D9710BA97CD040BFEA98E15FDFDCF164CA7757B1C4C080F53FEAF8CA5B34ED63D10A
442ABE96E9E8EC00B630896B6DCF0A80D0641BAFE527338A2D00D907E24ADDB3C980361F9F1FF9
572E88E015823253FC87AF458A7E765C83C005EA8CCE79E8DF53DFE0AEE79F40DB4EBB0E42E837
ED0B150B1C2C030941FE80E20703203944F8CD06209BA97F7C1088330D2E094A29CB9273287249
6A0A094213E080A009202A939F2C80837BD03C68014AD0640ACA98B67F5C230BDD88CBC63759C0
B76B60A34322148F7502201633834BF433670C0000CA0EE0B8D5B2D1882A97F14E6A2BD3D983A2
E272A9B16E2230280D700E08C5601A58153090880622C4034F502EAC25888FECF0DCF2651A80E6
7D7F3287EAD4D303FB3907A23AEB7EF7E5D3A0CB4098BADF3F6B80DCAB29257DDA282BE9DAC1FE
B24EADFD50E89203A0DE7FFAC2303DF6C2FAD8D8F9D383748934816977CA3D3A3B31FB8E48097F
8D00D03BBD88C0E86A532ACBAF8C57FCBD7E62883F8F69388C8D153845F8760267061E9E772BAE
32720CDF0B09C0B800B9240C8BDDA89F32E51ED8E0839F78D43D7DD3608E54837BD39C216A0A1A
864DC1271D188E90240AA6C9A90FA5C76213E0CBB4BF3BCE275F7424908A93DC10240C81A64F62
04DFE6A8CDC073E8F05922228088A9EE91CDA0C87BF808286F09E72E3223E0CDC7908908A099DF
A2820420AC0B0015C3393E8D122E2A280AC0A0A3032CA08CD51A12F0D6342A82A0E27AE888395E
F273F4DEF1677E7A0C16B6C78397099EF7EF620D07B8E43E0D142672677F8D823E780FDFF83A13
7B7B79FC00B0BCA460EB305DD7FCF401C9F0DE01C95CD7F5F34DEC1C9CDB21E025DB01E8C0CA73
44812AB0A2B7097363C33C37F7D5D40E258DC294BD7CBF4A0B626A2E1C97D7D00948EAE5F45DEC
305FCDD8088F3C290AF7F76F853C3DEC00289B269A9D9227097C0B5CFB688BF7D73D4F3F35CF56
368F8309C70EFC0DDDDFE770B0E70F0343D4C971D74779EAA6390AE6C9ADD51AA6B071770862E0
8082AA883F7FC137D35483D34DE424351F5B089CE1F49F7FFA717FCFF33877073E79C323179FF9
F7E7C72417F308DD45F427F2C4249DFD002A83D6B57573588EE77F423757612643CADF220A47FF
C5C2C2C941F58C34F5F9FE6723D2CEB8C44FFE03042A7F2607DD9002147D8923B46674A11C45CD
CED0C884853658C0AF8371CF97A4AD3D0DDDD1D52AFC9D587A2A22A90A4F2A3279F5B751C3A3A3
0AEB2E033F68B25B0E8207CE9FAFF58577D5657183404DE6A4DEBF40888FAF2D9FDEF7F7C5591C
5A15D3EBC2FAA4A0C9CDA9C6344A5A9615D7E3DCB42FE22A00B54D6F520BE48C0E829F03140071
A2938DC7000383AB095AEBD0B625C97AE795CF1B02AA87AF42B6C371A8D04827DDFADAD2274EF9
EFEFC52A01D4F9CA545E8CCA76C48840152E123D3F522D2362E835B5482EA94252A92EAA3E236A
5A9410504D27DCA8CB3C9D4BE75053DCBA16B6294924D84894B96BEE60A49236A360892FBF248A
CE3561354F3BD7F683524D637FCFA0217463E45D1C3434DC9C1E05A33FD3C82DC9CC222733278A
E26042425D774D5928A025333397080800020832A17F5D633A88EAEF20C824DA55A42588EF8F9C
A0A73CEF2A8142020334CBCD354D67B8578469FCBC858F97A9AD0240C02309C9FE812B7A08D679
E020212CCED1EB5F1FF41329501C1CF3F02A48874A079C8C200B59709E18CF8B7FE09611238248
E2A8DFBFDC2BE95A8080C220F74258E79CFD6010B031A5B9D822E38B97E0A9B0F60118D2B830BF
6C7436C826E039178D290CACE5CC1E82BC92136CCDEBF2F48A1476F19F7B679BEA211E1D36EE0A
1084505022169E2258770E5E3CF394EA95F7F58C7E51DE09E7E51D60BF20DC9FDE78BE3B82E348
5E861C08096BE0C891C10A783F163F7A801372DDEFE54A8904212B46AD091DC2AD0FC62D4ED769
569355371152001243E3A0042534C24FFF82F845004C151ABD958C29328A0BF4D8AF0FE47BF0B3
AAA15CE4FDC1208C93E3588FBA0429FF425823EF0B23D43D00C608C082659FC1912672290AB664
0200A5FEFEA6A2BE0B4AF5D522043D6FAA0F7F58988E5CBAB85F9DC015BC773E39C9A45004F5F8
39777FDFF70237F35FFB10C106810A6C5100920B4D3F4FDF5F93CC80A70E6759FBD0CA440FAEA1
596D775157ED1A08190009E07429042A52D0A20000A15DF624BDBD77765737C3080A338D713FD6
EC90D0EDEA84CB0175C730898F57A85A0AA023E0DF80878978955A724236A2BF2ED77C20A0C54B
49F63462888226853E0BFFCF5F7C22845D58DF1EF52B7F7ADFDAF863E7F3DCE6C8FAFA1DE7F854
B6E218964A02072BB41A02D6D7E02FA48DA4EA6B3AF01CF275DE7777F57A7DC7F44C5F7C5956EA
DBF1FE55F59D753704203E2EAFF675C0609CFA849FDF3B0B18F05898B53F00203E2EBEF675E060
9CFA849A7F8C99FDD0E23734CD9AC895735BBFE0035777AED371E9E1E4497C73A7FC80908D5D6F
CD1DCC8081354C4C7E7E570D83BCD5F1D4D57FE89B35FFD370E537FD41D5FDF56DD2D3777C5E04
C8220AAF2621E1D57CE256025338180929000B01C8402AC51D4C2048F45291D80F740D5E83E877
DC283F571D6CDCFD1DDA7DF410880293610375FE28A00E5DAF5F4747FD89C1E4DA33DD1D89A010
E83C9608D1F4717FE2B0822F5CFE0744DA3179FFD084223175040841C91F540020A8A37EA37F4F
5DA9F4DD60AC17FEFCBE7F9D99CF3BD7F60A1E9E8E21DFDD05C7F81F9DAE2EE12B0B250FD8E3F8
E10FC904FF7FE5BE1B2E1379DDCE54320A7D9D3C74F2794E521F50350280AF4D3E9E7657018E43
C2B0D62B57FF23A7E27E0E25CDF10D43577042E402838162E0BD7174DA3E0C2E5763A02A021601
E48E0C479EAF25F1F9F856787E81CFC0095FD7AA2DD9EF0020AF50E0D6280324DF3A5385270234
794DD183E8FE050CD09C7D5FF2C8D98BAB7B6D75D3CCB5D700D0C93F6DA0C4D7B7FD17CB2D7393
2D2C732550D3A71C300C21C809001486832CACC0B03E543BF503CB507DB17F5A4C05B337488ADB
3F7FABEB2C3A0EBF4F3700E0813F545008D2D430C51D1EB0326431F7DB83759CFE0CE8134C1060
CA0C01A73275CCC071EA08D326002D885C10082C05E0BB64021EA3800401A0EC5A3FF246C414D0
1488502429D8401202CD3AC6DB5F5780E81FD39E89081C9380B6373C61680C0D754E2653FF82B7
DB6399D519767BCA3EFCADD9343FA7282525CBEF9FF5A44D74135DA63B3FE5937DC497649952AF
025FF57898FD7D9DBE9736577F5F7DCFF892B86F7B75F51DFF8BC68BF5FD75865DC79754C5D37E
E81F4CBFA37D465F850CAAB11EE3C524F227A3995826DEAA7934EC1149D59DDF42053085271CA2
5405150972008A0BA255FE52C93E1FCFFCC208236034394343203942C820092C30241CD88F7848
4D6085FEF1D73C915F3137C75A7C711D330BDD3AB7C553FBF577CFDA5A807A5BF7FFFEE78EB4E3
9BF1F7FFAF2B108084C000A5D17FD6E22358DD2DBFD07F375F7436B2A7FE8A03E8D4AFAFD50541
A36C17CA98555D02C33CF6D337F98B8BE2E54D535A998019F3E497DDB7E2D8272773E3D75A63C6
20D359F555DD8AA1E8F410F91B272D75EC99FBB9D7E39BDB4D5D9AFF595D6741EBC9352F30027D
290963F457DB4A958844F85090534AD80D0BF790D1F19CFDC86BC721AF358FEFF3E370EFF23E46
2B0CBECB0B26322B2749D53E7563226BC2829CDB755BE4AFC222097D5D7FD8350ABBFD65F7FC96
F5ED4340878410D85C42255F1111A80872888BE83A027C429F114303DCE90EBDC8568874B55802
5F436000008087F2A75EB5D45518A021027F77FD3D8B09F45DF58DB75D5FE35F635A8CE50B7C77
4CF2CB27B2613757D7FB2A81A90E56A8205701D2D775B7177F149C251F1576DCF47DFC39A80AAA
309F858A01F9FC7D8B80A43437727F61C270709C2092328D0DC1C00A33D5CA950AFE08E7616808
03D034008A0207027ED68878A92909F822BF29F2968C0AE51881A0D2C808D2892A6A09F08488D6
A3D518270702202A4C548D8301402A26A84238D87DCBE49A35E6B5D74DD3348222208E7E563AC7
01692A3289FFB1887402BD6360A83A439688A027DF7F23E229C1AF169FDF60BCAF2AFEA80ABF45
488F51741E0260C48DACD08E668D2BF7F26A0E933D4014CC3880A9317375F1F3DB7F47DF5EE2C2
35CE23175F7308A32988E421D5A8CEA302DF70A88AE602B188BE761342BFA04458636A2C3D0FD3
C8E096082A8EF7DD020021D58152A021FEFF9D5B224CD30F21CBAE9303015C5F2A8C9532A06DDF
675C701CDD7CC9D41DF6128442844F5C7029C549F7EE2407F173CDFA8094CEE80C2A0824A23C53
20FFA4D869C602A273D092224740750157CF7F73F77088C9149B61DF77F4023FA73802035950E2
6CC72389C2943B9093D8E5CFFCCE3D05D778094D7FF252C94B2FC5E527F68DCDFE0DD7BFDF1F7D
F1F407B3C7C1F8802C6FFFBF57BC92DF57D7F49ECA4ED252E2D7F4F825EDCBDCF720D4BE220D3B
4A0A062EC1883481892007F5188AD02EBCA6B7A64B830E67F3F024BB9B4D9F41E97042DF19F1A2
D073A00BA5FD0E69F9F4DBD341D8332CCE8E56AF6E59F24957D38CBBDE0943AD01E8FA3C5EBC59
E12CBDE830A4B551C9736E02D56BD59F75B09E7D57DD7E6E77F7BAD6E75B9D1672756F8F87E7F4
756E435435B424283EF5DD7DA15CF5C3A70769730D262FC7E579A15DD8F4B67FCA0E3F2D364236
BAF54B64234BEFFF5E775C07075EDA08DAFBE29DA9685F59FD37FD8FA38A5E0A00E7A32ECB82A7
D7B022095819068E9CD6B927DC0AF5BD27B4B60CEACA03C77EFBC498848B02747BABD09547EDDF
3F6C38B0F9B0B2DDDF79E70CF7F72EECBC6D1F9EA7E49EC2F97F7C27C2D3D5A9F89485E7048AE9
2F522220C9F424ACD43E1E24048A2426472A56DDDDF30A40A4B801649FA2CB563771F4E03D30D0
7317D3CDD1FDDD57E03ABD755E738BDD7D61EBF11F12781C51726470A55D30A7A741E0D8CB2FB7
5B61C8BAE0E00933DD73E422E5E68A67E7C8E22E8BD7D175079FDFD774176049547977776EA705
0E655C7049CDC390334CDD3F3894CF65E027C0A41E2250909016C2951D852CE8F55695A77174BA
371DCF73CDD2E8F581F3340D038B092C87D0B702FD233432CBC338334CB73F50CF43E36CE80A65
C46817318289010906B071CC7E1F87E54483E1C09482C8835703720B220DA9CFD27461F80CF831
FCA49CDA1D309082E8D7274A28089CD4DFD7B73234627C76082C7CA3CD02747F595EC7B2F4809E
3E2A40177DF7B7D525D883424504283624608C0AFADD7ADF73E09D82248A20A0C030A91D7CA14B
38A74735CDCBA79FDCA74283021021273DA00021C34741F789D2248DFC7CAFAAF21D4959CD5DCD
CFAF25FDD8BF729D09CF27ABD8874283EF8621D1D07DCA74EE9D9C973307D1737078281DB50A08
7E742DEF0787C7827A7441E1F1E40390009EFE4177FFF9F3FDFFF4BEBBD2F71FD7DAE7679FE0DE
80CA022E62D1CFE1472229C8094CD5C92ADC818A3E29FC2A49E4A566AA1808028353635056D7CA
774D0D7A075E402868D675C24420607E295D438291AA21217887216A0921D226B4CD834810B627
821E042D8B6024000280B8F90762F5DFE3F8A340029389C9F789F7B8E388183D83D7BFA573022B
E9AA832282F4A7F368D094FD06C929A851E30CB0415D1768C8808202DB5372D28F48FBB8C80A9F
A902AFE9B2D2BDAF47E58397EFFD1D76114CD0BE13EA111C5CC732A0889E43851F7FFEFE51FF21
803753FEF3BA529E1D89F7D7EFFBCDA64C3491E07463AB8BC6A1F5064F434FA020222D830A0882
235BE39D8D6E5EDF8C8EB76160CFC3C822209CD1498293F51FB7FE548A77EC48FC00483183405E
223E0AAAAA3E902C97BED267282388C2B7F8F59FD4279058B226B90A7ECBE1DC3228877249C8C8
596BC34B00200243FECC67A24D438E97A08E0F2A7DCFE0D23CA023F7391C3AE378A8750855734E
4B7E0C0CECBDE561A5695AA5EA38E3A0E43FA05520120209DCFC8B5E8FA0C3FF3380C040C2BC2F
4F3123CEF7D1F4EF359F31293FCF47033B874002A20BCEFF0F9E793AB37AF480820AB1FC76DC16
27B7070ADC9662E2E5E16237078DC162310B7270FB340DEC66DD07CCA9C0C3EECF037AC4CE3836
34F60BA95FDFCC7C7CC00A0E00808567F80208A140A5C5E209E1E8809A102C7F70FDE8292242FA
82B0D92E038062D01D7808FA909603C822A409E019D393AB8056352F0012480722F122E35EC36E
21B8882AFA57F7A5EC32DBCA2F756EF4CA882E05FF253CAAE65ECBCCEC28FE92610F1DDF7AA7A7
5D43228A1EB6FACBCEA89E4B43C3CBD8376D00E80F7AF3DF093402DCB81C0CDC2D7D265B082AFB
CD1C5F5C6C63CE83AC4D379F8097B40091D009CA8CF6336D02D0609ABFEFF7FD821F2AA637A465
6F88EEFE0A0801893250164503B5231A2EA7FCB4E08FE2838B2EBDECB5FC22B48E68929488E08C
5A238A0221F01E290AE6F780C1E2F0B16340200824F35309279EA088FCCE2458F80600CD06365D
00605140720EBA05140202978339BFC7E6029769C710E12A5080DA9683249DFD828219D7BF4B84
234E3C877E68AE362E8B0AF404123680771D90880A5F271843D088B314CFF3FD3FF13FC48A0195
EBC25EFFCA93C18982E50CF1147EDFF420F2168F3C9FFC60EA39747C05E9FF63EB81CDB3088E5C
CA7A7433D0F4373DEFD027E1DDFDD77DDF6EE71B53D4BDFEF4411050A755991717F74E74E51202
3475D35BDFF3398C59402020F1D3DE8868574175F2B92C47701C2060A223E0408787DFDCC0C3CC
C832D6F62E1D1F4C0BAA1FEE90958A97CCA7CFFD127027B76AEDA5EE2582377B76D053DC3D705E
AAFA7E9FDD5CAC2048D7CEE42401220CCB9010C5F52422A91594CB27CBD84C137AF607264DED7F
9977533B3B9FC95E3C6C3F7CC8080088F6DF9F7FA3E0B9B9BCE7DE17051DFDFD1408E77FDE000B
81FFF4802737CBBC6A0C0A2082B9C2008025B32E6AE4A2923C00009AF8F1DA3EBDD9B57B9500A3
A98BDAF42EF4D8DABA37339D6AAAAAB8862BB264B7AD264DEFFAB122A532BD835ED17E3BACF74A
A582E40956C9735BAD282929812644FC0000388CD47FC02D11B20FF4FFDFFFF331450B77D47F5C
58377563EF2D01FB3FF4FFFFFB62DFFE07D26C33CBA0267029B8D8FFFC310F11FC6CAE0A1459B5
753B4A1055F5F3F817255C94DEAC63096CB188A4FDE9ECFF5858D5DA96392D3879FDD3774DCEA4
5DEFF3FCAAAC337554D49DF45FF45A9D79D1139FFBFE9E80E7F565B776E2D156E7DC6E4DFDDA33
35D39D0028CDBEE48FD548B7E7F770827401AB9F57D7DCBB973730B2FD4AF5C85568CD58FBBC79
F7BD50042090FDFD000CAF13FB24B50C2A373558AC1CD089185669577DF1F072FBB64C0B96F55D
E2508E2714A9B93F7D7032284B9D5CDADFE6A7F5FD15F452BB269DDA289A34109897E542D39AA6
A821C24D3D225494F569D0CDDCFD4B8D0E155F684763D4B545CD5279374ED54DD14A543E1C04DE
57414082792F6175C27377F50E45EA2C2690A9EAFEA7A8334FF31189D0734377FD4E3F75DDD5F5
77F7F517637DDDDDDBDD56D47255DE4DDD507A048C8060E82907517DE9D63547EF4C7CC8375C83
B922B7E7225D9248268EE0A53C25179E355D549DD484D77F777DBD639A4385389092350C5FD3DD
DD78C1501DDFDF7A5555F77252E054C92674D2616B141377DFDF5DD7A529241E744D41D42922B6
85E927724BDA7E08421DB26DBE5C017F5F0B47FD80AA08A48F8585C9C7E5F3E0CEAA49A682823D
D7B47C31B5EDFD1C9F1E98A42834B49C3D25BE057C730030021F7DF00A095F6EC1D4E5CBDDA7CD
D6A09F38DB7C33D309FC10FBED2702822D0A089E7109626C3C9E4A0A4808E04FC9C62D60279CBA
72DF570270E1C5BD455CFDF029577DDFE88357D9DC76700247F1849C9D17C051FDE2E50A7D7D3D
0268210B792F9CB58B582988025282889FE407CA02F9CD0A7049C1240E11CF96F515F272A45F5D
0BDFA543B698C03AC304CB826E9F90F3E47F4758D7072788C8579E09E08309D800000AAAFC6FA2
895B655F94769A5FDED5374D67FF54CDF7B4320D6FFD0DFCD5C59FB1E803D7A6CD7EB579237DD1
B86B4829FFA90280788B64F5BD7E4138F340364F27F556ED9E1B49571F43C09D9DAE56836215AB
A14EB07698B47C74E23525F9754C745D05E7F77FFFEFF21FA372A9507533579D8223AD37A9F449
C4AED34579022B8050508ECEDB5855DFDF56173F8777A592F3F2BACD588F822360F5D7A8111804
08CE072B03203A0088EFD43D34034827FF7135338DC702C8DACF95330E0248DFAD4E8B5420AC20
7505ED639F7DA50318CC42EA1791CE2427B980059F7FFD6BD64107EA603AAF716A014E8FFF2FF6
53EBC7AD8947A0E8388C20DDE88DFD7751F1D8C4A7F577B208FDF583A4C3ED63F7D7637D020878
75D71D75F7720076DBEB5F7F470E370E37453FDCB2F66606662A1C57F7367E67E7FD1DD0850841
ADDDDF73026090264E99E0B8202743011118118E4A9324C0E21678D3F4C037FD3004CDE7E17F76
39FFFEAE1F10161524B8D8E120EB1830340BCFA3FACBDD4F8FFDDFCD5FE4CEF5C0EAEE45D48EA4
AA5A5F7BF6083A0DF2F0881085AA1015F504C2F3C817FF633853412409BA7DD956A11CA950078D
35F3A7303797D126379F7E378B88228B3D523B87220C95048A4E524D278A02AFA7EAEA82395024
20ECBFF52628ACB552D1D87C8282BDD788283475CA400BB1792C1D8A29157DD582F1AA73FE58BD
7C888BEDD99572B3DDC5C545EEFAFDAB12B17FFBE0ADBD89FF5EA2CC93ABC7D265B265EB1D813E
9DAA4FF77157DF15E0024AA45F9BE6F7E058C14DFDA705C975D6D5DA8500AACB12823D17BED4D8
7197F6978DF295E1D15D6E8605F9A2815FABFDAA4FA3DD143BF97C742584F767D67DB51559D99A
B9F5770A6819D5716393FF135449F692367C956F4DF6990899D8D2E273C6477F42AE9E7DCA405D
7A7B779157175FCD1626B4FCAA5F27AE35A9EFD5DD863827CD5536DD1E9617E157BCFF8AD3372C
F48BF9763FAC59DD9A5645804B9FC55C8ED4B41E79974193F6A88149C9DEAF62E93F455C1441D3
59E3DF4134B6BDA1751F2FD1509F4D7AD3A323454AF6AD4C24B843E573821D9FD9C69D6BABD5F0
509479738B65A74F7D04A466B4895EA75D51E7EA27C6BF4EF73F47558EAAF7FD15F5746B1C7D9C
D2D1528B3F25F90AEB5F9E3D11A8F51B954E71DAB489B09CB8E7F69C7A1A7F4019A0A208208829
80400803A0F84FF8D15DBEC7C77F60A3456F8249F5F817E4DDD44D1DF2A3D8B820926843184890
09C9C7FFFC33F7E5E7E09C6935458D73580AB8BE39CABAE5F55E3E74BC10789C053D5FF8000002
3F3F971A26B80F1FDFD8B8FE3D3432A85354C53282F9F7E8396DBD09129E1C78F437D014025237
E71C80160A2444090182A1D1424106CBEFEECA68362FD034C238400AC55DD0FE88B3DCD3F5C0A3
60AF4B8D1F1903D06828788341703D61708BE02EC1C6AAF6AAAED55E0177CA0283283DF7CA2F82
C0A62A0875D75851E0EF3C555A1B33DF86D7C500797C542AF3FC914029FBFDF8DD002FC8F9F0F3
7AAC88D58A0380F8E817B2B3E3709F206A708AB25C626081F5EA3608135E24CA76C22A03832389
D57E5F8082725AC82535B8908822082410A928BAFAD1708080C8323CCF1560182370CDC5FC9937
F5E7FD200A09810517FDF957F8FA3E382937D7C1A080A32E0DD91F5626CA0238C680E0F589CE00
A0BD3D5A72BDF42022A7295288A23D67D0DA23F59EF427374D2B0F4B2DAA3C67325F2832AC60DA
7BAB5EFD7CB94027CB08A08AAB7DEB26A0A4B82C268CE8B1D8A84A578260A1A8189A8DD2181812
80888B4196B2288A1C9729DF4217C769D8A08A0C8CAC462B81A0373CF714FF540028E0F4FDFDF4
1A0DC50E810DFE08222AB431520002AE074F2B0976BEF5C9FCBA9C6284B0934DA6BE08158348A8
D22D229098A1D24B2A9FD92C92E538B38265670A048C7C2EB28A89CA2DF57E2DF53D397D3ABA71
738ACE9F809AFF71CF333C73E80385314C88FDE84072628BE1D5282A0404B0487D9F63571E7E0B
D0D574504A0BF45D5817566ACCA3CA3C8DB1159010C794EA69C5E7F5FDFCD8A09D9688DCF5DF5D
E5D04A37AAF5759FB7EB5F0BA0FCAD4433D3D5EBC45DE3DF78F48BC99635F35F37302C0D500094
3DC29EB7FE9C50F96FD2FD77ADDB16A62327E049AFF7FB6ACF59CC97CA8CAB18169D7D0962DD6D
77DC8EC9894AC280E88E9CAC43250300A4ABD8260D05DD1880AA3683633482C075E2D072A1D769
29FBA0B9EC2C08D4E56E6621882AA849D023D8E3A1C070DFC7A0A0AA10558B16823D09D58AA7E3
093D0F40EA66D02D0C7ED8368A3FB9D372424D35382C30CDE338351C79FF707C032A2F47D0D024
178A4D25821D6DE8D55EB2920834BF3BF91F2934D20BDFD1585A7DD1DF2CB88EAA762688D7DFC3
0AA357732033340CE83A073B0FBB272D872B2F37F37C5ECBC9D809FF0524A029E8A33063DF7BE5
570952DFD31F55F1435353F3AB3C4CDD709B3C6034B7D0CD7B282382DC15E58F030C8C3366AC24
290F0B29D848A0382607757FA88A4800A88270E7D805D3A1AA0D02D06B5D10605E20940D06A1D3
7051C4CFBE3EF8D297F02E9330956DBF217FFB1CD9734234D439DFC251C15DE8080DE7F859DED2
E0C9DA98A8260248C66EA3ECDDC4DCD3A01097709EF2F850AC9BDDFD349C2DF757F97FD5F5FD50
D3B86BED50D0DA0C2200A3B3F0873D84FE92A550FB235E0F38DA0BEAB680F70D13CD626BEE5C3B
7F78A35C2B5FDE2D78E8AF48EF958E5A0B92E8F8CB2E14601BFE8C1D38CAC55771EB53D0E7F0A1
23DD4A9F70D0C34279C2BEF4B2E3EA5280A4AF5B0CA1D3E0D24AF2FCB5B4E223AA771507F7FF75
8E2F50F3AEBFF41820009C6BF43D21EE02DBF299090C2A0E4F7D4A48257FACE26370F400208701
E97EFA2C9D97BEA340B74F7606CAF75ADDEDD47950A4297BDCD77F44BF16C1BECD3C2303F5731A
A6AB9A024730BCBE1F76140ACB72745750B28323DCE2DB8D4BC2328A4FDC93200D5CF7FD08325D
77CD8020AB58208481E94D7DD355B080B2266B8003D6DBD2D82A8084A74F032D82A84AF249F4A3
05624B80482CABD29436350FD8F31A7ABDC05000A4FE202203DEB3D4CC8203883DF14E40FA5FF4
20F88FE207E03800329FE36B4180E779FD0958CAD3DD7DCBC127BD2935812ABF2D070B3174D1E4
67F63377B754DB29594B88B76D053D7FC4C9CC9DF89003231280CB2742DDA016F54174D4A00202
089B1C6B9F0DED4EEA4242C75C369EF909E7B50A4A9A72C2474ACA888B73E2752AFA7D8C0B08D7
4635A4F4C2A48244A622A08F17FFFEFE3FF73FD329006054080A9329275B18DAF44D7592592774
C0D1F31232020BE76823E5FD7D964B293CD672F363F6D28029D90E9DF8F2E006E250D578FF206A
BDEBD43D63C8126086A16A7506D74BDA9C8F42B39953F52E8F8FF4F4ABC9D72D40A8FABFBB82EC
5AB108082B509520E29880808FBBCCB2AF21E5DDF77CD0E56A94247C7A7A684A4B0C00594697FB
F6AF63F7CE4CA2EA999C9A82D6BCE04CCD0D5D0D05FFF536EEAFDE2502A34AEDAE80A0CA0D774D
C885AA60A34E8DC0CBE860E78777B7274408A9FDFC062A829FCCA8AA6BF58188A225FC9FFD6AAE
6AD7AD367955E394314327B76A8BE2FAA9FD977AF9F7ABDADC2BEBDC29EBFA057D5F81299F49F0
B259EBB609E01E4A37BEC864A27EDDB59C735778E363BEACFF10FE7F3C4F73CCCAF6752F673DFB
8F5839C92BA9E9FD02B3A8634B3A7EB52757F0DFC8D0D3395D5417FDCDCB2863BF85EB5EF6EF22
E77CDF3427EBF43A7D6E8D9DFDCDBCD0E839573573CB027CEAF9CF99F56F57EED38EBF1A98B877
D7D189DE1143F0C3080C2F4C038288F4D37EFF1DBDF3BEEF87F60282FA21221A23968860EE2972
14C270AD0D8B915A0E10BD0094AF4B216341C19F7BE8EFA82551EBC2F0606CC8CC808E3733BFDF
FFCCE0C8D8CE9F1A92AE8C9E18BB9FDFDFFBF9595BA56E9BA1CBF9293A96059B93A1E8D3A198B4
A0E77FFDFCDE59859B18A91BED51C03200DC1FF7EF3FD58DBA0E6236829B243F834659364000B7
CDDA926BEC3769FDFB27FAA3EA13C7F7D790C184814F8D37D37DA9E47EB2D21F6B0FD24CD3E5CC
D73302A74FE1FE275F7E3B40B9035FD8E17DFDF7B7F9C5FCA2B7587DCDEE13C9339B96F434A1F5
D0B52C91BE222F4D80B2CA9752434256A64BD0E68F5643113FF543F77DEA323DD717A532716C9C
320232A3F7C83D37E33582009CE2D7870801282D21F81352024A21C95AD5B1F9F9B5FB3DDCD836
03D7DEE78A1D557F4C28C8F5773CA0F767339CF3D77DCB372B332362CD31740022CC02B3AC33AC
E68C831DAC20ACB795D4C709D2FD4F273C97279CDDACB2C0C3335FFFF2D4CBA0EB18D3F5FF7F9C
BE4ECB320E1DFC54DB5C2258D190F22718EF3EA4220D2CAAC9A9F934330B32022B7B29C5B9C2B0
60BC8588F447D771C07020BCFD308EEA225395F43F030430008D8A82BFF7CEAB69EB34A3F451C0
20A22260225C0E02C5212895CD0B0253E22280C95C733DCF73C7200A28C090140102377E5C3A01
C777C4434BC748E71CD073AD5A06DF7DCEA8C51026A15D1DF3E1DD0D5C1443CF218BB7DFF8A090
9CCA102505464F2C2B8787077DF3D0741CB7F7FFF0B4AB4A82839D0709F83D0B3FF2B5A54153DF
A05A27673E8D1D14125F92A7E0DFECF4D55849C87053F49E9E0A30827F91E397A9AB97C54C59F7
F7595B8359D7557DF3AAED8A68DDD3D4D4C1329875F077D732F10A37974CC00A4EED0A469D51F7
573D54BF58D09F783D0F6CC2EFE7E7A74A8A9EDF8CECF787832F8C00821FDC2081C87B3A3E4F0A
2081081D5F9B22F22727DF022620B97E7CA9AEF8C0AE6C383832F9ABC6A98202203A582AC90E27
DF4A26D5E7EB7F331B9F14880B41E5FAB627086320920A401F7F7E7A4F477D7E7F3AF4B75EF7E7
E9EB08CAB7D7E7DE9E8E0C7A33814360E1227309F5D97D4B2DC5F5EB2832A7F77F74CE0D5A3421
C727E0BAF9FCDFCE8F8312A83575A72E0D08087B8352014350BB1C9D9D9F9C2A022F74EBA7E7F2
4F4F673CBCC9F9F1ABC7E8CAFF74325C2B4B4A62756B3FDFC807F4C741DCF9C978773A7CB9F84D
8C84093FD7D74712090DA7EA38ED3EBDFF7DDFD5C5DF3DF5DEC324916BC6204B089A3DCC12C22F
5F7B547E9D0C9688E03249F3DFD104905CFFC44049F3DCD10227CFFDCFC30A023E9F4F55E33D74
0D511D971F1F2B434BD7A1F2A4008021C8268CF90125F5F59F73223DD88802D544973DCD022905
3A4F639275F4E488289EE2A280C87BC9082BF82820E64BC80AC1CD3748F608AA0A90F59FB0277F
7F6DB989FD40017F5A5A93A8AE2F6ACE9F6B3AFEACC92B324AAE92B3AA7C82B74F5FE05E2B28BA
4FE2F2AA6F5FE22E8EDF2F5DF61F5C30EB20395721CA8ABD5DB4B78D7741D314292929CC87B8AE
882C082C2CA49A5FE0D6342354DBFB610C13470820264C074FDF640E914C9419CC7370083DFDFD
E96B2AA5F59380B80A098585080C2039002202A0EBCB8358138BA8D8A08CA9B7A7D7EC0C2F20F3
080B46FDA9C9739F197FDB7DB5EC2520CD37D6FFA77E24AABD740AA9E40240228F30851C2B0B08
D5B5D08E33DE3BC630357715CCAF0D582827D5EA2279CC2309DFFD4FCBF2222C9FD46B7AB7DAAD
E73D7F5DC38703B0180E9DFC080A7F3D12807FA22AD852D4B53F34D514745424274A2F4AE7123C
9E7E0958DB0B47D4582233EFFED7DDABD4B505F79E7955A5DC7C3F087F7AD4A53774A7C4B2C0D6
2F36F1C5835B2087F40E30082180AC69A2FA341F7CB7EA9FB48F35FF63309F42B003993F8A57FF
C4AAF6BD77D6A76BCE86229CAD7FFC73BFDABB80A5F7581BE00E3D478275C2C6B58C9473251C02
AD335EF82282E028988539A2CAC682A8A5DF48ACB8015FCFD2629088E27627D34F378B626226DF
DF7DD8B82C9F1CF9DE6A7255DCEDFE7DB9C395FFBF99EEE7799BDC9C909091240924E2DFD99C39
4D2FBEAA2A3E323D1E3094D53760E23B68A88183A878AA204D5670CF8E4E301C87E73DFF5D577F
588A35AE21388A1A2206BD03ED12BF971A8783B7CDB2F0C5382FBB8FF9470DE97E2A9B8C77F42C
9FAFE0094FE714280F63DA32900BB52B62F94DDDFADE57B9C9E292A272D0A4FCD652E0B2376041
439050D58080A43482DE3718515FD528861F08C584DEDFF5A0058AA7D7DFD4CEACACB029099329
2B8CA291E9F0A6322A4BE7CECF2F8DB2BACA449F6C849FA70CECCDD0D335A4C21072341F0EF8A0
85042002006A1FDFC0800AB770A7AF4095CFF232800D53FCF6AFF73DE03D7CD5478A82C9C1707D
33A3CB0A341EA0C01D06F989D402E35E82951AB09023D83D88FA4880695B98918140A0AE50960B
310374CAD0CDE74B77BC927D2CA3D2B7FDFDFD498BBE0BAA0B5A3435B6022094DD2DC0E82C850B
2FD328E03B80B2CB23E2F02F55500B8DCAAAC2AC7F7FEFBE4781C2C282ED77DD0328A2F97028F2
F5D8B72F076107C11830A4627F5D8732462C8B72761CAD9F65F400803171C0FB3C22FCFFBC7EC7
E2C48CB2CBA2F822B6777552E0A767DB21FCE24083233C58434AE50C2FE7B5EDDE5ECACB2B579D
FD6309A30BE2A9F9CC0523BEDB216E183D350D80D259302BE4AE5FA87C5B0CAB60E9238D4F4CC0
0C97CD056CA5C966718D43480A0BCE2C916BB414FD5D105ED4F87FC4F0604F25B7378D8777EDC3
A0F522F82E8F85760BAFDF41699F6DF7D2434293E2FDDDDF6C7AA16590380456A35267F97F95FB
ED04FEFFA3BE39F4E36F7D51E07DF7E5FC8BFFBDFB7954DE07D7F82D4F01DDE716E3278262BCF4
7F7575C2F6F781710780D49302FB0F5D1F347CC715404DE1E4FF50780E833C71603E7FB13520CB
5C2084E354268C7E13B555DF52953442A01805423F9FCCEB3406627189032075FD28B34316D138
36C0E4E0EE3B140037BAF5C3A0CAC10241FE5151E51C0D1455542D01EB9F9EF914AA5BD45299C2
9BABBFECD4F890212BEC3ECD9ACDE004CDFBA1F5A0377F4EC9FA4280FF8A4EAC4A15FC4EC2173E
74E43FA8D74FFAD05A5BA09FFDD8A2B9DFA54B83367CF7AEFCD2EBACC436BF191F0E28DFCC7A27
7FF73CFDFDE5335F0C3EDFD085C3287EF8D7606622360D327349D1F7D74F47CF7A184F4020090D
D0A8A3280D877371E39A80A7BE20AA13B8D0FEF75FDC26353E6ED1B6D52D020AC20A2CA743202E
07485FB7F464EA8A0A23042050BEBACDEA83A7D068808AADA02602A48933B275E332883D48CBB2
F3B626120A8B7821E08C2020CB7E708E0E59F818BF08AE022F034077D7FD2B6AF020AB74DAACF4
5C9D5C9F5CCF547626A340AA38BCF76C9C0E542DA92B3228D0887B1D95F4D5DF13D04824324080
92422E888109DF42749F6904907620243D2FEE2816947DFCCC6D94FE18DEDEF4A4AE51A0B8B1A0
D220AA84906D021E2A038BD621D370BD53696FE0946A3AA02D20C82C79907B5432990A26FC4761
08ADD2261573ACE9C275BD325EA0051E18DEDFCB2B6DCF7F7C5DA8CA2F543FDE1CE01ADDED25F1
49EDE2389B50160D8DFFE555D27357D5B7DBF24981D0A3A5FCECE258028ACD4C8C50501C9CB4A8
2B2B0B48A68DCA8B7F1F7D87DF3DF3D32F88C75417514909245A2E0DB05FD8DEFCC2AB4A1DB422
1886C9C39EFE345B4623FBF9271CC9C34375E7F4F5BF8F821E837C398DE2268DCA0D57ACBACBEA
FAE0358C363E9FC80A7F5417213EC1E02D7971FB29F2ACB5D8417DF7FC7A7EA0215B29CE8D51C3
A0FA9CC14CFD4EB72BD0A90C48F8A7E8B370A7D3A150FFCA9FF0A1A1D98BB54A8F85AE11C707C3
E170CCECFFD44A1E0D4C805FA7CB94F1EC269A38FACE4A36BE41AFD1383B034223E9F80A7F5072
53EC5E23E630B5F7DF7FA27EF7EB542A03AAE102249F9F750FA34F9D8763AB1F72EBF9688277EF
FDFD28BEBEBA4E845C97FDF3FFCCB3FBFBF9E912B2C8A4F351D492C923B20EE02BA8F56BE3E8E7
D6F227DF55D7B4FC2A45C9F10D1CB808B943E1507260DEFC814F437FF4FD6E0C59D8092D3E0089
2D3FB69F8C910918D454DD5D688B8A02A5C9F7430B4F4381C1CC7C23B89CC5CF5FE273145CF5F7
FDF37FDE6A2E043414E290AC57C231603359F672F02B8BADF7DC4A32A3C15C0F75DCA722071DF7
5F1DF32B29561CFD08085BC135944F89F43DD4197B770E711BD6787E85DF7CAF8DB48697EAD2C1
7F8A394E9DC244176778C52FB4687DC9F972707E566691FB90685DDD7110B497E747455DDF8B22
57425CDC312088282DC2D715FDDCD683552F7D8F8F84E1F4BF293F0A52D042A0558174F6F49CB5
F697FD3E5D2655ADE58EFBE3F2E17527B508422E83370DDF84FF57B251F7B2FD093746EE88ACEB
DC0302C302C8CCA728026372410114376F43642280905860858504085CEE91816247B244EA4A23
9229226F88357748E20AB548B1161825D638A2FA7AC7FC02EB7F37F5BF688B992FB997086002A3
F3E42DE1D508E883EFD70100513D16B2882B9F39400E8388671C488D2CAE34B2B525B4B17CCF11
015FE949CF69705DF293DBA1980A6B505881C2202AA415D1D840290240743D0898AFFCA355F7A4
60E2024949E27AC8128024919BBA0802A8B9F9A13021E87DB9BABD8BD2C62C5DB2589C73CF088D
AABE9815FE741B60B00A0AE645CED4D70403001561FA90C9E4AFC3CC48AFDDDD0C8283EA8B5A99
A81CDF6CFA5A09DCC14D54088A0B408C9C70489D0248C203682212190A08D22948A29D88855DB5
C9258D1D1C3271C5E822283DF0172C78776DE83A8A1ABE082D7CE89EA254BC2D23CF57A0405075
32A0A8290240747EA09D3EBF24D67D217F6F1373613C2300C0A7A0FA10FB4D0D0CDC221799499C
2B3A005C80D47E7D0DE3718505C9F9DCD5C4A010428239574ABC04D580B95F995CD61C42043459
D527084F77DE97A5F77DCC9DD1D0C8DF3FBF0F4F5CFC10FD17C9D425B3C9CC0943242D02BA8323
D098DA9F49A805FD4D4C2A2A4A9AEA343A00390CDB5B90D22C23130CBDD2B4D6DE6A6D1367DD4D
0EE759F3132F6832FAFEF90F6C1F2A149F4BDCBC1F62E245AF21FC960EA51F9E72736AE14CE1BE
17227314062AA227F8F76A9CB8DACBF48381ACA3D32900E2A871773BE4E2A72782391202C0B6E3
E905D92440743000602E0349C0D24CA38C4DA018BC22DA1CA3DCD3D757A7AEA07BE853E9F7CB69
FBD23AB3D60014122E0ADF1C690D80B6BD0A428D02F7D7E29E9D27058CE3960F56FEFFEA730877
C9F526071B9309FFF1C40063D7556A002EB5B41E07E5FBEE32A77C5D743FF300835C5E0A3637D7
55CAB4770391EBD4BC5D797FD771C8FF6BD6F5B4AE7F0C9D8DE814173AC7B7395C0E73CAF04169
CE89FBCFF5E54E77779E1DE7BA9B55D62ADCDE71F2D04A77AD5A3410AD371E81E65C8CE6C40A0E
7A47A0283E87338EBA84A7B0348F22BDA6AC8A23073820C0290681A082220A3304024B71D3B1C3
A42B5A8E488F6DEFE732023808DD0942349E727A1E2C26438D212080BA9FB493AC3D577D292808
AB86B383C24382D04EE0D022D22F44171F805ADFC84B80DA84242F4B8162A92048CACF3EBE93A7
E0A72372CE09C20A27B8CA0A0F7F7EDE7357DFF7D7C7D7CB268821AC8E720C828A2F0071F7C202
03080808B70147CDF830FFCF005F47C0CAC08085AF8459FF40878FBC921E02E5F97FD5FE3C4BEB
7741DD1ECA29F67579E0D2D2E0D0CBA33208BD4B2E8D58AEF437ADBAEEDE3AF89D65FE3798757E
55899EA20FA7452AC51DF6FFC71B849E8DAF6E68902171FEBE8880D7D2F99CF73EBB78328A04E0
3E5E5655CDCC827EF947B5CD020E22222F4BD52B05F7D2F507D6174447EBE829797BDB7DE5715C
D73AEDCF948E022F7889384DE74D2EB7C3F2826B7DF569EC99FFD99104210209C264449E08B581
FB247EEB992B7DFCFFD035280A23EACCDC8320D048E2A6BAA0AF0C39D1802083A02F8300209538
0A2A7FE35D916077098BA74DB885F256397FC160982F2D12B415F48BDF7C7558F7B15FA707EFF5
E6F9D5774DC0737F775C1BE26E0269DE06B7F7FB8A3EA7A7DFD74D6AFC6B355B49827D1C0E97E8
92B475460E48D6F90140FFF190924EF222EA1070782C829C7FFF224EE6B802A2E0BD2CD36CCD0B
1D9CE84208E351C8A297C8B0AABAA0A00AE88A2880A2022DDFFAF27214DF55328450A7E49817F5
7EC9498065F990F9FE7C9FD89C9C9DCC7DFDFCECFF3CBC105CF7F7979778005EBD03D00801C2C7
57E79EF709E37A7F49F40A95856809BE5E7CC3FA4F50A27D7EA29D5F3A13A8AD2D01795A5F3448
C5559050EEA72C8A522B51F9F4785C551979E5D54EBF48969F4A5FA527F217CAFE8BD4CE51ECD7
3CF8E8E5731D1D5EB7BE880225D556EA8BB4240ADB5D65F189F8508CFF80B35768C005CFCE4005
9BF9BADDA8527DF4D23D85DB1D31F2CE5401702EBEB528DEF97420010A147A769281E8D7FAF6F6
5209E8D4DA761B7BEEDA4CE7D2EBF3D33D21F97D215A5D67EA9DA7DE00212C6DB4978F3BCE0DE9
C8A5C577A081D353EED3FD31E2BC02A24B27DCD7EB7F7A34123F2B9A1BE1043DDFFCF498B5D838
B59A1AA8FF8814A33989CB480EA17BE9F8CC0A095BEB8FBC800D5C623DF9F25F55151715F5EAC3
F7B4FF7DDF53A1B2FD3FD5A0DCF77173235715FF8F8360F4F67665DC9B1B25FFA409DFF77F55F3
5EF40A448F448977348E18F83A7D4518460C1C75F7E183001C77FFBE05062E0BDE59C21C22E3CE
027F55E1E054187761DFDCF808B42A9010000395772F0BCFDAD49C1607DE5C3D527009F19CE36B
12220E87E3578F297C892D69BA18890DF60579ABF5DCF4189B1BD8F4091F1FFC00473F6A094242
87236CE8CC302DFD44E55C0217290175DEBCA9CDA3D68B8AD2DFCD01A1756C764E2A5164493F40
C899EE8C14549FD6E134D7CD47CB442B33543B2C75FEE2905223930CBE85F40A507391E667F70A
66594626495097F410CD03487F4302DDBEE080AFEF3AEF313EA83822095472A750765D17CFCF58
BB3C51D222AA99D02D23428A08D9EF796B28B9A75CCBD5E7236C878DAAD57F8669B63B611232A4
E0AC6257D82BE2D0BFE579734EA4551A39EC1D0DFF6DFE885FDFCEF0C099F5FF7C2666AF8C0A7F
AE1677D9ABF8FD3F7F4D356D02DFB66250B22ECFC4A816628C3E4D4A958DC71E1FC5F55C13E3F8
754D54E48FE9D4130421332DD2902811C371F47D7FFB9FD99575730E7A1CC7ECB6F204107BB149
57F77CC6E68A2BA137FF87CFBE929A02F6070715113516545FDF04781309F7B1785F7A7E0420A6
171C0E0F439814F356F9FDC7D1E260C104731BC98F3805AA378FDBC76F951517C882EC1D1D716B
061C40177395179117E1257BCC5E2997F3BC7680425E2061DF3545BC94F3BF17AD0396DBF38CAD
AD57F877B594155F535DFF3F4D5DD9DD70228D67EACE561B44D5F725BCF6E3E33AE5ED0DDFDFD4
2A877F407D4200A4DDCB217943433CE5357F3369FA7F7F5DCC9124464C9E5D1361362CE7643D9F
F553CC4C60FF882C89A05E8E3F737B828DFD73E2C2ADB9DF9F7100A83400081D7F887A57517C30
8E8F217D7C9FD334244557BA80869A32A5182654187E07E28D10607231F37AE8E66DFA9DFF1770
7203F6C200B02E7FF5CAB2380A7358BD129B2F9BB1F4FD3E03E2FEEF5BF1645827EEC973982425
C4CAB208DD338083D9FE2F6C6CDCEAAB7A4FFFDF5F55D87DE9F363BDD54DCFB355CFF3F000117F
AE5F6F9F64DD697E9E6FB4E105FF6AF73F754E7F5BEB43054602EF731F7D1C76C4A7E1A2F09EDE
8A834FFF7F3C8320CE0968434BE31FB0398C1757794223A205C4C3D615DD5EB5030D63B314B91D
0C518A47059CAB50457F506D30FE9DC5D60FA17199032D9E331FA238CE15EA03BE7DECF8904D1D
2FA87642C18BD45037D0FDFB3E0FCC3F0FC129AAAC2B37335840DEF68048BDFF03C09A0F757E1D
8DFC3C3E0F3A07F75D89E681C18773C80B28FA41FF1183FD0BA388DAD8BADD0FA23A8F91BBF3A7
FF52234C3FD0D2EF2EC885F03F837E2B283EFBEFB7F73D73D2CF7C33A6A92210700680155EF7A6
7E74D0BCEB9E3A05557AA20A38A4A002962960228C302120A34577F0E971A14B74D6E075289F30
080BF1BF155D40794D9F9BDA53636DC8083625200FA48038C15C7218AE2064A89A22617FD080B0
09DDAA093DABAEB8AA8AAB2FFF7CF3A37EBDB9FDCD2D009A316D5539D51AD67C58A0C80A8216AA
52A42FABEAB3225B099AEAAAE12286E76C6BD320AB38D076F8FBEA07F075DCCF603397F72893C6
3792740EB77CE0B773EB7CF7CFB997EE266FE8D6602436768EF55C15056A0687A2A05924EA83B5
9B7ED90A74FFCBEEAD32AE87DA92027FF78D0A96A910AB5EB1CD4AE6081568AE1E438920374745
A5C06189011D81B8890A8D15060E862750A2A2888A8A420539FD220BA6B5837CDE079883078709
6E530AB4F7501A86A9425F0B2BEAE123694CA2C75A8CC052A4103B624C418E595BFD3FCE82D569
2280A9ECAE3A46FF9F7CDC88AA6780DBD73E73EAFB9BA49FF2CCA59F81A85CF77C329A409E28AA
589E1E3AB97FF25FC800A774EE09C13A7A71310B3250342388621A1AD229649A8714CA02565567
2705C1320233D5A324B2DD4EE0DDF5614A52960DA9451FA8EC0E9D13930FE30091D4B52D975D82
E9F941467F17574010E75D140FD7EAFAA7112438B2F67528751D5D88928E5A588E89EA2505CC7F
5EA9F97E5504DC08029A99600A0777D0809FE7EB299E5C74768439DE04402EE4BD6555DDD39E2D
129265DA824686251392A01F91BBAF7A5AA156B31EC70CEECAF7EC3F8B88FB4E99009233AFEB3D
5FBD5ECFAF3BDFCFDFB7248070D89D6FE3754826827834BE4A730EC83399A8E635F0CB51EFA682
50ED5AAD5AA1D3DE1E010AAEADFC507D00CF63FCA8252780068E6671C71C99A767D9FFBE689D9E
7FD3FEF28B22C2E7E57CBEBEA477D3DF4F601C383B69DAAFF7B7EF3400002A2FAB02407575FA18
91AA7CB42C816AF9BE7E39D6360040D6EA94E5AC61E0CE6F202B435755C611400100005A9607DC
120495959F532043366906C85C2EB4CFA35FA814D10B1AC6969733F8188396EDB5268972082B87
664849E1D7FD0C80A0C94050549E9EB437488DF36969016886A6146B5617C5245A2BB1C3438155
80547F7FDE100D0509705705AD184DFBE33E3E2FE2A1FD9E1E0D4D4C05C855AC17DB05026D1841
3502B85FE8F7C2CAA90A428A246CA0E5851C40251CBA78880989245FB32BEA689F820989573488
094F999C97272726FFD25A7BCEF2FB2665F575F7747FA023F24B3FDF38E17AD888B18C4DAEC023
E2EA37B8AFAF32C297A5A02EF7E5DCD3C9DAB2D560CE56F582DBEA9C00DF5E202857E80D5208D2
0526877A7AA98D08A28155ABEF6A7F8212453708B9E8B16D40AC7A865C285D550BB78E74B53518
A13E34BA3826028A08BD942F4E9A7442005DE361D1A2FA475288D8A2D57F8786234E9529D65560
BDB8F580341B7106A1A6AD41E14DFF51C4A0CD3A4781134821CDE3B96EDF54949711A9293CB7AF
5308C52602037B77C7D0A278921DF5C9D2C77EC168A48D0A37E1C5DF41782089B448353DA8F51C
263DE27D2D7D2BE10790624B492EB25C4202A715B22D427714B77AD8F7E148852215F86161759F
5E25A25AA5A28A2BE17731E002156B45D8113DF8024824A26B39BE8EC88728090877F9E074000F
B638C83AB883FE3D1B080260E5D1F1B83802C5F83D3DF8030808EC21A9DE00BA9D150737015617
A73E77CE1FC23518FF3008BD7C24A36ABC81F7FDF38ADBB10417C164425EA7A9715535722896CE
29A09D46C6BFE09625FD490EA972A16338E3EBF2B2A696971C6A45ECA8F2E6E21663510093A874
57F1FA83022A804C93B44226298B2ACD45C7988A865D9896A7DC88E297FE98250B43F6A5140579
078E20A573A2C0A826EC6FB4475797D00AE5C8A1A9486493261056A268F551692AA1288694DD8A
44D185C4A421698852A0A4158FA8B48A3532C5E4975687D33D34FFF026AA82A377FDE49A000068
923F8769205C18C4D431438DEE5C839BE723779DC809CC4A4106066BF876A9F57F53C7DFD1862A
059B5934B60BAE8195578B4340AA89F7917775088C63DACDE0DA78288B8229A71DD5254951A809
77D4929A6C295E1A0713B020D0228EAD0AA23DA860148BE8DE6902609A25D68ACE9A7EE7B96D3F
68F56163F691CB80EAB834548DF8341CB234D044AA54393DD48E2FA89EA92566E6150D711D7F35
CFBF7FB47DFA03460AA3F5A541CBA22A6B2A89E7B6B3E806D5CBD76353D6E9980D4D3E9C0434FE
BCE53FEA7F9DC1609CF936FE550E3A5FDE374D6CF700270F68AD77DDAE8203D7DBE82A8A54BF49
0E812AA488BA9AEA77D41B01557F5C2182FFBEF5C37FF13E7BBC802C4BFF636FA371A82BDF7FFD
B6A0425E074CB5F465C0880817E8FA19DEF5684019705FD7FEDCF4B87498C997BF0EABBF0E5656
A7CF3F6834C696009D1FE9082D2D9E77F9ED8A5C3776353B7F77F5AD9CD0351F619E67398512A8
9258049079144280A090DC45A57D7F17DFD8094242524F6D2FCF4E3D6824332023C975CF6CF0F3
602537543758F9559DD8DB3B3F80DB05062624078873241476C77E03E93C5FDF45F57F5FD5765F
858106A04A4CF25124165104A0277FD857756F840902C0D7DB1DDB36B62D0215F5779DBC909095
476C160100A428228A28B249E7AE7AECA2480C92D028808118B20C828B40A20A0CA426A0272CA0
486341BEC75C1220689D0076AC2A0DA324288E78E507D87F474CA3EAA470418E21C25754008002
0CACA358D4285C108AB5125AAFF521F93BD19B3358CA82A37C4328E7DF7D7FA31887B277DEBAD1
357E7D4F7FC24123E1B8E34C246AF58F4D398A8CF5506341042F2B95C73D4F57AF9E8F2AF8EA78
722732F821C4D5D72F8E01E8D4BBFF2E39DD80538EB92EB5B5F423902C00A824A689EBD414182F
ABEA9DF803B8E5225D8768BF3A38F233238D6909088B1B7F5DCD95FF0C13203FFFFCF477088D87
EEFF223A070450154C0A0945261F7FE7417E60FA07503DD77F3AD8D38CBDFFC9038344D6A8C1CF
31382FB24189077A1C28BB07BBE09925A920A3EF5892060484A98D2B98C9F59F07EC2020A7679C
FC2A9D3489FB0833B3B87CD8528CC6BE1D450CA9CA09B8A7CD8506C06C6202BD41088914043802
0A76518BBBF3FB7BD4BEA13E56E82F82FAE89B1A4C026179FF52E5ED52B820BABF77B1F959C9FF
41C421E18255DFEFC9509247E4D2E9C909FFEEDE146ECFB70511F24054C228A62248D8C09D5D6F
8A4562619DBFEFFBFFD67608D0FA88BD56BF380A80A9B4AC882B4AC2AEA9203090F3EFE6DE2274
7D8C7CFDFBA4D4291D777602B20BD37BCC8B63648C9D6EF85212E1300E06C45011EB7CF6F3DB1F
0579B2250D0ECF6E7C1457DB2368368D3889421D5585BC9411028E964CAFE0028E9273E7BF58A9
233708AAEDF3A7A42B8FB1B1452360318C3E8DDB38861B812F4000EF7CF43D046FA9F07D2A29C7
2671A78020C24EA7023B66C2B3601C3E6CC084B15A41054908AE75A48B83F3697A9C24FDFEBB2E
5EA8E022CF7FDC2A9020230BF1FB60B4CAC3ADCB544546A48282426C807CFF2074B35BFFD82809
02705373724B43D2DD6DC292BDA8C07CC350C8D01F7FDC1D0D0B1AC6E250D07CFF2062EF2B01B5
002021AEFD09AC03810021AA3FF039AFD09298289082FD33D32E342D08CD8B2744DA322BF4D6DA
C82EE02E5F4A6202DE3F2D31897B89CA4BCBE140A0F5F9DC42C71CB42C80F0240EB5CBC940F207
D1F4800202829058099C4082363CE04A6CA2CB7C5A00335F41D0D001AA4252F25808090D94D337
C33CADF52E805B440D32BDCD8122D11792009482C0A0094F3010932B3D17D02FE74539D0646F20
09BB03B9FF624CFFFFED12A8E781023E1F0D46B43DE02368F3DFFCEFDE0F041C41F0092725C9DF
A5C9CB25FD749F800A7277E7CE7D7D5CCCF953BC26F0099F73A5FED8B1CD8BECA227D7E5C9739F
429CBF427CD10A063F7DCFA3E262A8D5FD2EF0C6809E5EBE5CC7EBE4A09CB60E6E77ECD5FDAEBF
FE4FFF95F5DE2BD9CA9BA4F4BC4D4B74BDE7D41C58EA20A7C86CC908F0308ACE931A838CCE0300
A7A01224A23899C943AF0C7D20245F70380F00B0E55CD85D2DFBFFE727E2DC81C87334F02960CD
4F33CDCC8FFF03333323FCCFCCF8F88B0BC0CF0003A34CAFAF833E2F59F29C6EF7BD199C709644
4A37C84AFFB55FDA8197CAA70978E40CC5800208CDCEB63DC608B23D957CEF3A76DD99F2D5D9A8
F68CAA26FFF48001F9EF7557CDF3330CCCCCCF2231C1DFEBE8DA12A9F730237F51D3D34C740B60
982D1A4EA29DA0030620DA6DBAEB9C620E98FDDB320832359A143E3E14C8E6058D879CDC2208C2
CBDF736F42A42A8813B269F972376CFD51B2D6CCAD0141F0F0F0034D5273163BB41AC7DDE3623C
B4A6D3D7F5435EF54A92674B301777F9059FD731159EA33D209249748E288E9408D8F37B56FD7F
2423576E6055C1C5FF4D095FDC270C203D3DF274AFA25020808217C5E5F525414175DF463F857F
4F888EFA27DA32A61B8466BC8073880F8D13355F74125FD5934B2022D8FD7575FF5075B6FAFA7D
9F9752077C5B1A717EF5D7C1D25F7DF6B9ADF09D18453381F747E75E2569C255FE271EBF8BE27C
1F05FE261B16287FD57EA5CCCE7726552273A040A3DD5237957F631595F3FBDFBABDDFE7F88FDF
DD481E1F76E7800883F4F85C691A060A459E72765FB51A07CD7BE20D737E7E1E67A82DFD7C093E
3FC7FCB359F8B880281F8FC1F817E25B208A17F482861E9FC95F893A0F0588B8173F05CFF0AA8F
753F1ECDBF1FF7EEB8EA0CEC33EFB20BF529D129FC8FA1CE81626085FE23E33D56A22547CE03A3
6A1F17EA07C1783A4E1FEF7337E571805767E27DF3C7E0D2237FA8D7FAD80930B3177DC0AC0AD8
971E0FD38977D5D76CF45E4F209075D42F7E83877F7A88FA1CE81688FA2CE835471E05EF1417F8
1C3AF671C8C8F7F4F59F057380E6FF7091F4EF7AE33B0CDE27D35887D439AB814940FA0C083383
283202BB1CD8D0E562549D7E902827FCA4DFDD92D2EDAC47BABAC32A6E9282AE765CE63FDF9FEF
DADF4CEFAFA61DDDDBFB28B9739FCFD59FA880488337A8CB1432000BDD739BF34442CCCF5D6D53
83EF9DD7EE5F8339F5D6F6F8469B7469F7E83211B42F2A6429482F4AFD041038A02AAA70A12A82
B77EBFA4FD42BF9C29B891C8CE68B6DE7DF38F48E6137DA3B7712E8F69F4E395E1C4EB7A0BBAEE
4DDECF34F4CEDDF58F69FC9770FFDEF8E48FFF2092DEDDF7DA79FC9FC9C7FDDAEF6AAE179D30D1
2525B7DF7A4269B04D138F7B73C032208E44B61747F6295C3B86A82DDE17A7AC083435B02DFDDF
0F395F0808FABFF41636D3F76AD3289D45F9F9AAE9488887777F351CD3FF12C621E1DCC55FF97A
C77ED87BDA832A0FA77FDA8373C9E383DA8237EB896E428F24AFF4EAE5462B79FDA27138B18D10
C6F1BD50C187780A896A6C81FF9B8784387AF593690EBE24FA41C6AF447CE488763A492BD221D0
E92EF7060E8BE3FE3F8711DC4FAE769E3439C33CFD1B462684042E88270DF657E4129FC47ABC8F
F4DEE5BB9F02BFFF3744274F44C9BC740178140D3484B631C3473B7CB6DBB68C008028779FDF65
45F55F8238EF234B08DFDF7DF7C77D75DB5EF427999F9FAF4DAE67F80860ED82863A73C15EA6BE
BEBD1763670AB33D4FCF432EBCF5FF7594D08AF45E9BE8F3C1AA838365517AB31F800415610B7D
3C09ED6DDD747D38F73DFECD589D7AA26F76F7D4CF34FF7C58A0AF4BF3D2F8F783F1C9F07E2396
5405FCD6E6B86B1C4C86AA25E5722FC3D6DFC6E3282A9E440BD377F9FBE0C28275FC962F18AA19
28FE012092F8D9BE0927BA7DEF8F7BE35D9F19F7E208D63D7D176C076B02697675D9FFBD0F3032
0303051FC3A23F324D3D0B03123C236C004C27EC33271170F5296BC39081CC0C0A142355CE0320
08F3D31324CB5098151F00DFC701CE1694D33C90301B3D709F0E660043088F27428B1C00299C1A
4BA875E4AC30827C0038254FDFE0354732C3943003200E221502C3880387EC1EE09CC2B34C57A2
3C40304002C02E142390A8007FEFC13F5A02145CFEF6FC52BD246034C0C2771428F9424FEB1C0F
D75D5FFCB040381482CA140748BC924C0408E0FEE0E20310BF5CFF4CA0D06A20FD83EB42AA7BEA
1D34D0FC174D440D5E5334053FE02D786E2276FEF2B634CE2C36FBFBE28D3C2354840F6B09DDF1
61B539EBA41E0852F9353FCF231FC8130B668D1A1D58D36224181E0CFBE33FE4E3E3E21044300F
5752120222DA2CB820A32047FEFAFBE141A024EA002023910280A0A9A7DFE323DE9495037FFDCC
73180FEF13356FAA2D815110418507707B65670147C9C5A8FDF7404B14367108F77009F4364F13
12E3D302080D0E413F668D005B742E9FA72AA541C5E6F689F0BACFA043DAF09DF7A7875877A90F
D3CE5AF41C79FE80CDD04FA4351DD0C8E79D7C02BB80ABAC96F8D0F22D80A2FE79DBEB2E839E1C
169D6D5DCE389D0A6180852BB03A0CE838F8B023501DE7787800A027023E22FE92C9F629DA9C80
2040DC0F70F20320C083D0DC1F222EC424ADCBFDD2FA23A8FF1A4309C3E7B7C2000A032EF79470
9CBFD027FCF4343A81C7AC0A4CAF7E7C5EBBA0E59FDC060F6F8D7FA8D1EEFBD7E19F0268F8C8A8
C028C03283BC7A0074CC395E7143D1EA353148CE1D6FD5FEC35E5E90C0C003709C9A25A27F1FDF
C007C7CCC0DC04880E8274D5CBCF4B7B53FF75AE36803A0820222C888800A2A00FCF3E0C223EAC
48DE310A6E0D32952FF73EA7130408E11BA4F138FA402DC1D1CF2E4584C7A0437371C048008900
6976D51C3A948E27F262D07D74140A88150D0C04AF2C810320CD7C13187330E9359C1703D7E33E
0DFFD751429CFBFED5F402E145C0B5F37C2338CFF570B81557F3FDBFD5F95C7DC28C8C80200AFA
2303C0D7D782008340543A09C620D74C808BCF07AF4ACBFF71C9D95304BA8354CDF88753B837F6
B3CBB959F4A0B0C8CCA05F55A8FE30E2D2E0C8A0A32A907D0350F5C1D07A03BEFCC254542FCB13
20373FF407A03B95A0C8C8354F6FC090A30E5B0D20B321FF7CFFF7628474713E5C9C722C770571
C78089427E7870047D78F67D4D97D8789FDABD77F951A3E53F33CE53FF1ADFD395A803812F91FF
7B4CFA333C03C002DD77FB719DBD797CEE0BD55DF77DD48125FB81888E370185D93E5AD844D591
90EE17A8CD66B411C3AF96DD12ADD8C90AF7D08100A3A7D88123360C8C83D84DCCF30BDF1FACC8
37FBA3CC7AC8834FB8BF2EA4258F531A6232E3735D07ECCF70B031FADAD8C621DFDF2F4BA82124
583486A4482082E7F4D616988CBD86D270788350CC803F7FDC38FDD0CC18FDFB894601E30D42DB
0B181474388374A50C2718718060FA36AF499F809CD8208B43D0E742D0B40AAA2D47CF4320879F
4CDD0DCC8D90D6EA42057D2687617F208A09808E1D85029D25808807F74B60A301E0F00DD1FC1F
C25AFBC96DD2C29CB890BF2BF2832838E3CA09824177F7CD027F46A3E3B47C90101FFF28095B3F
FB5C7FED713C7CCC03EC1E2E8F4355EF72136B4080C30834B1DC32A5E6818079F360501DCAFB89
C602A0A153B0C20C7BA0A896331E373F2820A83AB8B4C9EC9ECB27B3CA32BC2AB388CEC334E2DC
98AC9C2279089C38B4262B2762CD68EAFCB027433637FF32E2D09D0C3D04CF97F2645F5E4DC7FC
99B7F7E7FD20282605010517FD76A0A69330868940132027449A86B0F041E0B2A4FD3DBD2B38BD
099360A30B3A00CFC33CB5DDDED4F8D0FEA72BDC260805323D8126486A3CBF424D934C6080A4A1
A2E050768059F50DD2DBA0B416080934EBD89D20080D4348D0D4F5ADF4D7A20880E80D02A9D08F
43744D8C20828EFF7241528382E00D8C89A01629C535126A0C5629C6C2C9C270CD682E27C2B0F4
3DD1FD0CA23A37380C2022C9954BE0B0B260528088CB6560A0A7FE434F4B4832AAA55837CD0262
B76362DDB282950DD6CB4AC3E22FFB7E8A0A743759A3DD02EBA9C98730CC0B0D43D0D4B8163D4D
4F520920DF398A5CAD0A4B09F4BBD8BAE02682AB08C6B8340C506E9D15A12D7434CA082E65ECA0
D8F821E252CB24092FBC9ED6CB84B857EF27BE12769A5B272C9CFD35B74CEE0FD3F5AB42A30D01
0328CA33E7651F49F6F4BA935D6782912A2CF031F7E0D1880C8E200603D0320740CA92B8280120
2CCDF29AA1D52302CB2F0C41688C4F4063070484A49D21F925487195080D0E76A9E52401730ACB
A1AA80E083A2AFFDD8502E2FC5CE95C682D9FDD928DCE4300CB0BE76AF9FF296FF52682808033D
4FDC702C0A746BD8BF808020BD43D86B6B895B35BECB295024B421362C9568C8BE28FCA020DB8C
9F2A0952223629CA3420D0348C8D62660E413CA02285B0A05504804A0F50C0C437FC3FC02F7F8E
F4834834392A672022C08427C5CCCCC28292AEA4BC3A8CA4B817290A83802173D344A580982D82
2E3EB12F4703E3F8C284A1D89C30293FB81ABA32120D0395F824AB8C61B374B80AC83B0CDDF7FA
BE2728D455353F7F5E82752C95959A883DBF8347FB7FDD7FB7F99AE01DF7F137DF5FB5D6DF51F3
41D535D8A80E033808DB329426A0D5C3383E8BF9E09F6D4B5626A82363D3D7FBD2A08D4F5CA3C8
0914B72EA0A83ADCB4947DF2FCBA935567F4278283D25AE2002A27E09026BE0268340C506F9D1C
B42183372E060A47827E027A4A64809D6D82880889226B8041B2FABD6DBD2D82B8220C4880F623
824E042C07D5F6F4B97CAD02039FCA809E0982882A9B2683DCBD032073249D1814B4207457451D
0FE8200820ADED49E7DA74F15182CBD55FCB7745EF0BF823FDCE0CA82399C7422A0E1E79D57F48
4B6A8294222C82DC816D1D3C24FA92FA23B2CA9D36B7D3D8CA53936A68FAB607D4F77EA5EAF5D8
29F7CDBD67DD71EB7AEBE23942959EB82A0F4FE7BEE8B422B67BE39E627D4DAE7A28120217AFFA
F476F7E99CA9FADF3F51F7FA457C54FAF59F45A4BE5E70E8869695ABEAEA0C20091E810888240B
57D4BF8C0CD44B5723D3CB822557DF9FB9F56ADCEFEFC2F0ADE77D77B53EACE6E7FBDD5339EE74
2F4D7F4FD3D2A0B767B9417E3F24890D2E21CAEA804147DD5E05250B1FA0D49D3CB0023275B934
33B07AA4D024340DDCD0FAE490F7B3FCB70CA7170C0327F807E77379E7A3B81E91E8D18D27AE79
F9F87D7F5E5FE57D5F9FC9E597C977D7F97FB77C5394E5CAE7DF61EB96B1C8370AB3AB1F876744
5BE87E247855CF73FDD565F197FEF689BADFEE3757D5DBEBD5C5185735B30A2CF766CF6274671F
55F551EB2511F6B225CCE597CEBEB37D0FC8E57AEB80EBF6C745D7DD3CD1E9C4573AF336BB11E3
98A508DD21D22A87FC1C1440203989E00927C5ED8CF04D615F5F2D4E49AC9891DE93E907ED3809
560549C9CD3A0AA0A0B9F96C279C50970CF3CF3CC4C0AA7CD27D2F82DD0DA0BBFA3E81A219B144
A70D848A7138B80800AC2AA42858B20546C99537FDC4820E66F88C5DEC3B40CE2FA888DFD0A555
DB8E820A9267E1D0E23AA4FAF7715A9F7A957CDD17B4B123178A0EE7057B2AF304232848153C0D
CDE9E72A089B06DC72FDFB2FDDFDF9D7B2AEB608F1E80B010AA261F83E89F82564B2C57F9A8B28
FB7B523EDFD89B050D76E8ED056FFB50D8F7CF7FBEF955F0ADC2F2DE7CF7433C0CF03AA4B48298
0900C207EA89B809C7CBC2A3457FC092772082821D75E7BEFF2FF06B37F77CA2690090C0CDF0F8
027071C08F75F3FD5708C2B02B2BC2AB28106E79FB26CA70D8D0735D671E8A1E55C1FC4A17F9F5
542791C6C97FFBFA1342D894CBDC7746637FF5153C3C2000562B11C8020228A687CE6E62D44040
A3EEC221CB69E9CFBD722CBB95C70CCB08826AE77D5D1CABDC7858A98B27D5B5F9FB77CBF9C0B0
2BDEF7FE775BF6D8BB8C0B8A0258A0208025F576369ABD99FE98981830264FD89C0F56F7AE81DD
D05C01700887EBEB903E2FB553E02908D50037CFCA9D8977360AADFA07874A5321C82DEB758C29
F79D59FE5DA577DF5FAF406023F0A39AB31FF54BFFF7F3CD8FD42550AF0A0282C4DDB3333333B3
30EA160B393080B6FF82537FFF50F943F3753DE0CC8F495E8580BA0550BD4127C04545321E9EE5
1EC8E4D2D8740005ECDE1F020CA04107332D54DB4B31F0100A9437D4E08A71D5148E24E828338A
9A7E1DC8D83987A23F73F549DC0A8FF5D040ABF4341080B4E022208EA1CF2726820A3FE77205A7
28356256202883B8026208EB7FDA309EF9477DEF2277F2D5357351D57C02A262E1DDB76BBDD80A
83E169AB982BF29889FA8E8828C3DD048205E70D09DB829CD8DEF3F605882642C46CDE1C08A87A
478F40229D702B485DE1DA62135CBCE2253E33DFF92DCDFE264DFDD16F253A736D72DA26E884F4
F9D3B206BAAF6B0CE07E888DA3A08E31EA215D40B09282A340AA42A0A98C8F0E37FDE4F4BCAA33
C9A3AB49E14047FBCD1F77F8CCAD9887581EF80FC0E07E1F3587B3DFE22777F9409A2D75372C9F
714087FECA03611DDEB2F4708439F5EFB9F7143F8E7FFFF3ECA834B1DCB2779E8D68D73748E0D2
60233E6C2B227F2D1D8026002F6FF5FDC9EFD8F5FA2F83AE27E7AEC2E0313A8FAD87CF1F557DDF
EA39E7D7B090A2ECD0FAF8F0B2DEB0B77BCFFD0CE8DDAF12778DA234A2FFC22381052C48603DC2
503385E147F3CEA2AA8023E12CC730732A9093280B2D77D31CF3B328B74E87807977A3E1390A02
2B0CD73B0C0207E76087CE81E4CF6FFC2ACF308B08BACFBB2EAE77FAB0B410AA82776D7F880EDF
762A50C8C3208096AB4011BFEA16A5E4DCF7BD04A4B49A98B10815CD57D509AE00A20130E008BF
AF47670E37D7FF91D2F690A539EB7BD008D8F51851B9C264D0B4FE346AEF908A97F557BD017C79
7CCE33D4022F6BEAC0833E3CA2846AB8924C990C4A70187694AD4AC53D7F4E0D5AF3D614CE0535
2054F58A8DFD5F855EA58857B5F55473A3630B2A973C553CCCCCCF0D03E30D6D7175F5F2023FA4
FA55489021EDFD537927644D0FB09784F6F43447F6024D3C004C915A7B5C4F30FE7359DF53B5DC
DEDCC755658D5E9F9C9DA0AB75CC91DF6A0780A0B0CBDDD374482AC031FDE82AF1455F77F37880
80EEC9EA2326C8A42328A028871F487EBABDC7CF0CEB7CE7951F68215692A82829CF3E7CB227EA
ADA79D7632597C947DEB402CEDB838FE3DF5E81A7CE84C5FDDA057D5E66AF756445C88E20015E3
588AE33EBAFECC77305185C98F2CA22035B333012C09DEAF427CA4B0837EF411060491EA3B848D
9DA288789FA3832D252063F2FA35A551257178C9455947342ED79118080823871145868A0AD02C
882A293E3E50894076FCF1258D8AB3EB3C49DAB1250D8AA7E0E133AC6A4213507A92B7DCF5A893
7025DBFDF53D5DFE1DFEEACC9287E05E614F2BC025439DC50789CCC550009ECBB2CB43BAFE33E1
7A00E88E85E8C3E45EDDFDF75C233DF88B43028E4FD3AACAEC51FD20DEC9FDAF7BD63AEE208B40
82709981209353AB881E81E21E32860C4E1488389EA29B8716E77CE7802C7DF359DC0E620F90E4
2698071D0EA92427DE75D837EEF6BE705141945EB0D38FFF013B51E0A18FDDA97E9FAE177FE035
CD8D13922689EB6C5B3AA823885120C27EB5577D45A09A44F229ABAF8734E105227677592A9340
823F40111A786C45D886227672A3EC07EAEAC882B8D878819A28B4B54BA082FAED0209C280AF6A
B2FB18759DDDE32F0223DFDA052A090B42CB829C9F409C527DDBDF0E2E414B74A9CB82BE48213D
69042042B83F67E47D01331348F38B79F527038A4A328FBB06159C04022BFE9472DE0FC58D8F22
E20C1EF3D0D05EB9AE342EF439FF8DC36FE3EAF4DBFC1C11007080A828029E1C77824979A16A44
21CFF84FE80F88BE32477F40973A901505428B9225554D49D418688C8F712F2B9FBE3C2E23612D
6A72366F12CBEA42152E12ED2FBFDD678940F12D52E82FAFB56E425273EF904298D8352CE50502
BFE41DF52F3281C0A2B19E7AC4A2274B3AFB55077EFC20BEBEB52FBC67F76F4F081E7FD72F682B
B25CCDBEB8A589C42EBB4CF5EC795D01F40C25A4DFF5456AF43D5B654D374FE2ED837113388A88
0928B7825700022AA3A7D36AF3542247F3538D52BC891DEF42C5D75DC7625DA48ABFF8DB3DB3CC
183C3E0F203CCCA1DFD33E05AEB803B5AE7A008FB1DF571E210884B7D048D75FD7E0D072C8D14F
DF0AFDB1871D0B8C6E0F9D2002EC9C168280DB808BDAF77215379457AA0AA6026BBF2F8167D200
008AFBE8022E81809212B8214022129FF87011C5681825438F62DAD2D8101021DCBD98D0B6F67D
CC9AF6F0CD4DDC0BEF43E353428C82204AADC2CAA4DB60EA3A7FDE8ED42038A5D41DCEF72DF4E5
763586B5D3DD51FA4279C7B810403428E7D4805B86BDF5CA0DF5F7F7B54F88A38D5E94D94BAAF2
376D024B24EA04ADD5D6DDBA86A65F008A8853A0CC260947647CF83346D0A8306C833A0CCB3DCC
CAE3E7B92DF23680AE104DCBD62BE9705C1F8E119F322FF585E6C0106DFDF9DAE34B4382C3DE8D
561DB00377F3FCCC000220221A57E37A9A8DCDA49A4F55C04008BDFE733330201F5ECFFEF7FFBF
29FDFDDF77F4E37FF5097A223FD445FDFFB6485289D4187CF520B5F68684D41F7DD46ACFE149F9
FA948A397CEA447E8289E95088F468A778610A0F5F7F53CCDE0203082AFF430F94D0D09389E819
CF094CA448C4D30902B704DCC596F93E8FE224CEC8C79E3B28C5FF4FDF608DFB402FC000C0980A
2577D51DD5F55F82F2C02078B4B01C7C5D66C7AE014F530282E1EA70E4008A20277E3EBAFA079A
A43AAE0ABF3CC22F627197382FFEFCBD3277BFEF742B099F9F288A0AD0C80FBB0EE24E409D0F4F
AD6B00A7FFD0202ADECA390242C771C20BC9C065762C710A1C714B0BCBF174A3D0B0820BF28BE9
F1688A08A9430A2689B2E832A2CE021F41CBE8B2767ECA8D47D48B4B6747E282417292CB026182
58DEC7ECFE773DCBE2E08BD3D693076890AE428FFAF07270FE30B22A7DF7F65BD43B557BB8C6EC
6281042126A8B7FB06A8225B93C3FA0CFC227DD77EBC2FAE8D6409438E05B9C523D4C41CD495CF
3F09F74E5FF7FD4BC84A02A9BD467711DAF2376BC8C1FAF230CAC0BD2DC77F2C8DFCA83A421410
0AFDFD071690325FE4EA7D69E3D3D1E20B09D50F9377A23542E32770769FC828D84DE3BEA9383A
736A718D1296A58555F8F72D0BF80A801F72BE1F738CE23B579AD0D0263D4556B057A3B87416BD
D2DC4DCCBE7E09632EAC2EF238181DDFBA367F77E46C0E0D8A0F9B380ADE7ADCD7351B2FF44F04
02C947DC30326CB30DDFE59DF42E023E8F880919160802F8ED22082F5EBF90D00B147FC3C0D283
57DF7343F5C2208C80A3E4A723D0ACC540ACE52F8F8F71D47FC08FAB8BBD2EC7F2C32CE0A372E2
6C7B785ED47429BE4240EBFF802672036EB410FE8ABF9FF11A01821FD882033E85A82000AA800B
02DC244CE9180280D63F6B083A20836CBD0C34FE8DF3F7DC373FEDF00AB59AAEC9A8FFCFFBC803
0FCF7EA2334DCCE3838E6A35DE8A34076B2B5ECA0932AAC92CAA77AFA135C63781BCC9A257F5E0
82A8A2B274160554019559C35AD9D55AA9E742A95E5929949169E43D54558DD0525A55A4F858EE
83E9528848A70E59A0EE520DFB788DEE08A5021FA76C1968B448D58427B40CD823DAD0B37F586C
822FA18A21483759DD6A2F50983753603805EAD90C8C28BB00AEABAAA6A977BE385602C50FBEFA
4A4933A80AABDDF0830208E0C8370F4DF4E70882268D431421873620242437D7FFA2A212974D12
A9FE94343A69E34E1B420082C6AB0BA9AF001AACBD2FE03618DDFDBC220A8A299E025742C71142
0F84268E8F7739CEFB5B6B99D3F60FB3FF7FBEF6B6F588FB2ABE59D7CBD3776B20429164CAEAF6
1D51289913E50DC3EB1FD7FFCBDF9ED0F1A3DFC98EC094D290A81A7B76B3DBDF834B8788B0A9CB
8D0C031872EA937D77F5D88F5FDBF5F1B73189F7F63D8E9212FE497FA8BD5D7AEC92CBDF2E53D7
DAD52C14F128AED78B9F30B7F7F5541541E224927BB73CD1DFAC728D124CBE1070ADD79F9EBD1C
6240087253B72F6029F007A1FD0E9EA60A75DEB087A72428C282016536085CC147585F45DC942C
09F7335C79E701C344DDB79C8C5FAD517D7C017C00482CA25FC34D979C4021C23C2368F4290B60
D30B62934B6282082CCF0B2FA7F9CD8B4B20E7CB6B83DAE0C25F54A6E81DD2B8A4FE773424F1E5
A02035430A0253C949290B09889AB2CE06A73D024D892C4A093701382A83092677E9E532FBEC62
C308AF834822870903880AC34DC3644CCAA02A0710F89F874731A7F5F15D8B17F2782360F6DED4
9D7DD83B54F080B567EB3E380D0CB16DF605720394C1DCDD7DA15E21E370571F65A21E07178978
860254F9010085CD0C8144244240574F875D1DE0623D630355D3D49A2FD1D13D1D7074BC301C1E
5D1D4AE7D26B82030031A237F732080E030A1B6C16034C3665F256BE0781D89CB781DF8232B7E7
CC83D4BF40989CB47F48CAD7D7E752FD0CA7363557DF7FEBD595D685C507D37E1C8BD3F5662C5F
5CD0DC1F7CF13205FD7DF7DF27449F75F73881E0BAE2A437A08F87D569E8F735FF445621D5F471
3031281622022F71789C114E12A202FCE67C81BA6E73DC4FDB9736CDCD796A5AAA0D571F6621C2
502304CF80A3E07CD818A5CF41C4A0FDF7AF671F23CFA3E85805A5CAB89C7C7C7F1FDF5FBA83A5
8F471D5D81EDF347F5EBD1072773FDDFDD7FA7F411C812F5F40A020A0F04C1304B4087D6912991
2040843287A16F424836C9FFD27E27C7105F5FF21C7AE671D8C9F5BF61CFC373F72F60082FFBC7
A9F20809F28044F43E1E30C56080B8CE300E2FCE67CC2FA5F728D0D781A50B55E505003D13F7F8
58CA05DFCEE3D082E8F27C1C870D87D01737E20250D429F328A8BE0061090F177F7F55197DE5D8
F68E393D47FBE1FE1FF435785BD1F811A09FD09221024A420A0F87E58F810060F73E93C780D93F
CF63726C552C1DA8E031BFDF97C8A7E380E05FC12424AA48859EA0FCA10F441A02A651DAABF782
2114F46C2D93D7535381A3E1556772CE34C503E2741EA7DCA4241FCBA5FF6208FD3FE6A029FA5E
EBBA7FD68AD373DEB8F509428763F7001E77F0255DEB4ADB550D41E8FC397EFA3FCE7A9A58B98A
7D1C20BD0DEB7A96B620B2FA3296211737154357FDFF2F6FCDEF77F765D6010D302D380EF07CF5
7EFD6FFFCE1490054766A86A27ABC9D6CDA78A93C91D878CA8CA849D0D6270DCD6294D0ECDDFB7
68F4B78F569F729FD556BE22398E25099B92FAA4AE93DC5270E89DA7EFE06BE70241EB9E72F48E
B927B2786BE7DEC0EDF9E7E79FB7FCFDEC3D4DCFDFF2C040D0E5185B7B3E37D350A80F2BFFD00D
1EC38DFA89DE40AE29F0E50FD202008321F34D4084D1B35E840089E35D709BA5F90E24C9363900
7A223BDD0160BB3E623F40338C0430101194435023CC8FE20E015FF806320253235D438D7E22A4
88EF70310F9494F94C9F78901893E44040E2C9EDCE2978C3ED1328A4278053380146097CBE34D2
EA4BFBCF803194E520C801FA8A0ECBFF523C1F254201E7821E7D78093CC90DE007E23453C426AF
54C627CD74BE88A7A08105ECB3C98EDEC012BEC0B8F28225479E3CFCC146D0532E760822425096
D49CA94282BEE186AD4352F7F37D3DD702B33C2380C2A313D0E6F68DBFD3074BADEAEEAE1E3E2D
3A46AC82D2AA3A7B6150AD5C5743B45C275FC7675B26CC9811056465C7ADF632D74DF6DFEB53AF
D3B7DFFE3EAB23E28DECF98A05C574EED5351413A9094997DCBD94052A4F390ACE2F65014A9BE3
D38BA9247E7DFFF7EF501D4AFBF81CDEF8EB355DD53FACC3CCA0F9E2249DB9908D3DBEADCD849F
D8D3CA93A1BF7F44037E5D01273FCBF2A9D0BB1F51D121AAFD1026D0DB7FFCF020C080893D7F5F
D8DB2F55434D4456962A1EB622E35DF8DFDF7F77C21BBD2BFFFF413C953C4D254A093D1DF7FF3F
F27F8A2891277AC415C990B7DCBF11DF6E4E943401F83E1EEC30F83DFE67D9C7DB66220737BE9F
4029DCFF914AF75F0B24A003EC736B039D0B004785AC9F4A4BDC7B2F0C771FAEDD17B7DB7774CA
F1A0D7DD47C09083B0FBECFCB2EA4C3D0B0AFDA02742374F238EA752755011DF74E45000A414F7
53E1E1B2A46260A8827E20E008EAB73283AC20E75FDBE062AC58C44C4FA87D577E8C837FD704D4
DA14DCC0DD413940E0800C2B3F404AA839953FF5D134A4751DA08DE2BC2C9C2777C749F6F90675
C49C7DFEE7FBD1FFC7CFA38FF7DFF2D2DF4D66AD234353577C77CA015963894353F881AC9D3C7D
E82F4F56029CF461B1FC7EA8FD9FF4E73388200D0EE00A071378A6B8071CC9CC80B02AC60B20EF
C0E0E0A237FDFF5DDEBA7E20212D086AB52B30099C769DA90282DAAC54F8AC877769D4376AF73F
87DF8002173DF3E038383425425B423632B1DB017AED6FECA8C812AA288EA6E3AE0A02512FB441
7D7E1ABD9C787DCFDCCEF3EF88D204824BA83B3E1DD529418F62120F97CB40848A40E7F4361FA4
4481C509308F7A8C395381025B53C13E5CB89E271479C70F83C8230A82A0DE833EA1A31A312B89
65C810810810AAF6BDE6F461725F3250DFD7BE085B9F9C36FABDC5547202358B76DF67FE0E0D04
11D1368E81F7DF47DDFE277397FB97F991C2BEDF03F0301557EC3F3D8DE2017A2F8D10171A20EA
58E16578B02373E25A3E81E0F122D6C28BDF1F939F4B8BC03DD7DD4FDB8E2BCE57FB5BEE2B8ABE
E1E05E7A3DBEC879D8B59F89F7DF1B8342B285F5B2C8B97E7E22399F2F2DE0A6A7408401E2F2B1
E16F3A2D74B781DE389417D557D76E5EAD34AD6BDCB098B9CC8A851F63FBF300909C5FC9411758
37EF883A89399AC50713CC63D8D8A2DDDDEE17F1B8CB28ED47F1FDF4FBCBAE5AE4DFECBEBFEA9F
ADFF7F7F47FD50677CFFBE3FDEBEDD0B747783A39E5BADE9EE79D1F80EDFFE337FFEF8714B82B2
C87DBE214AEF61F6F7DAC8A089F754E3210253FD5FFCF7BFE3345D05D3DD7798E33C91EDC4AC6E
403F7F387E17FD7E1E888A8F6FB7DD30AFDB48F133C50989C90788C3E9D3A774376DFD3D7F1EBA
16283A15178B41F913C6D797F5DE52EF5EE402BDBD8BF0BD43DD02AF938AA74223E3B0B0DABDFF
FFFBFDCFDCB4E7D00DA82B8852FFF17F70888A27ACF67ACEAEA7CA008EADF268FFB3C9F6FB567C
D2C4B02D34AB49F539FD7EF4D45A62303F835C46EA02313E270D04957DF6A42172D0D08082CAE3
ABCC0A243D01C09E824FA03D2E02803F6C8D248DA3417E0D3F028D09EED050692892BD14FF2F73
1E8941773DF717190FDFF8F8F82C6E3F5D8C9CFCF88269C8250FDFB3608CAE826E2802B5292824
8CEE5CE7B7A0923B917396DA80EA28394A60808283972928A880A01E37E8A942F9D92EA5AC3D10
782CA83F5B5FCDADF9D18942023202C08C92746F26AE0AF9FF29683424AAC815C77C832A3CA409
00820BF39D91A4BA93C817BD96AA4268BD2DB44240726092F73E940913CF4082C2020F8363E1F8
04B737154B208220A0E223D2BABCA0134D67E090277F6DEDAA0B40962F020A73E1E2027DFF87E0
202DDC5B544353E08242990D4B5C4371A5EE20222DD07202032A02A0947DC74246A3DBF2EA4820
8230BD2EA72787D2F632DFDC3573A0FE976B5FD1D49279DBAF4173732E043437F838A2863BA07F
D0A0237F7F353E0BB032B24D9D12DBF2D3D4A70A0143EB208B9C5D4093FCE810D34D3F54346082
080A8A18871454DE2B9FD485480A2022A0DB7645CAE5E2120EEF14730EBE60B4D8122752B23080
222024088B65EDDA79D4D2DA62FD7D357BA14B525EF7BC2A22877BA92B0CE833DDBFDE0F64F221
21AE477F62810F82200383EBA00DFC0CDD18691237331A2335007DCCF73BCF040D8E23410A8CAA
2C4C01D7D4E527DC24620E9F70A80AE7DFA0E56CE752383A18B08856C424437DAE009CCA5ADD6E
669B1DE2BFB7E7E0C7D802D0A4B207A6120FDF86B2B60C8C4CC84AFAF8D8A2D10222E0BC3A7066
A817F9D72A1D92B86184A31EFED48BEA21C716A02647CA269A33144A2ABDB4E75C998099C9152A
422EA6EA68519F8809BBD7EA74BB797CB28A2A0232B42DAEB2967EFC2B3950322DC4AE8F74FD3A
00B2BAA03DD8CF654F7FF094E30E5BFEE03B3CF5B2F03357FA6DEAFDAEB216112B81DD5A4206C6
701FFE7F473F454222675858B0ECA105D6475A6717CC46AD0D5189CD4F67D37B5F281323FC3F57
72C4D7F71E712BD9C763D3F9F547F4B1041A8F3E047F4B10417A363D1C041008016B7F42F83737
384F382833C73D87451A734418D6DAD5D0F47514525C0225103820020600E1A8CA395010253FC0
90016779DC05395AAB43D1660020A0029D071F7FFF77FFC95577C5EB60EBF6D2762DF632D2889A
84124FD500C5E37F884CDCD5CF5397DA76F4B9307077DFF5DD4A0549FCD040A7A1AEAEA82820CC
9278DF5C751D7724924863DCE7C8827700242878F219D71736C5C270A83D5C5F08AA5C98829CF9
F5797D7E9FA5A08F739F809018574083B9F9C000700825C533048DF524350D5C5C64A8383D31C5
919D350D1F7C536AF05DD3C90A024BC3A1337442CB6721E103D2DC3E9732B7C8877D72EF2EC124
9BE309CBD6E7247343EDA6C1ABBFDCC73DF613B0C5F755D555427B7CF55C9EDCBF373777776719
57EF9F92DA5292FD07ADF11F2A452D3E7FE7FDDE5937E461B7FA53DE246D75F88FE0137065D7DD
57CFCF632A9FE06B7FA7ED9D99451F9D4B5ABA088F876B768C84800B53D18147DF3D0D06ED94DB
736E2FA9E65F826652B1E7E1DFD6392AF47ED4E176574DF91E75012752818787EC4B10F6099FEE
6DC28DB72960324B41E69F7742B78BD107A47F8B6FF723EEEE1B5324FD2482083A0F2C00308F98
BAA226A36201FE28CED7DF355D455E92EA2DA2308C17AE424624A15F4CACAAB31515CCAC4F9104
C90746221A69E38EB0C0388C03A769D1D80225F1DCCAA667266575BFDD9FBE5D6FE7B098DCDDF7
5FC09882C702A01DA17C0722528848D60C7831511D8A24A506C9F1AA0ABCA8EABD6A2E4BC6B272
FDB8A01DFFD92BD6DFC0909FFA73923A237BE23499F5A6BD0A0A81621B2A42D8D22428522221BC
89CB12BF2F537377F6A0029CBEAC47402E0B4BCBA256F16F2D0B8F674B018B200057DFD0B42E82
00210E675688120DCD7F69D0A74B9DACAFB23006BCBE5FE5F1AAB62A61FD483217F42D25FD00B2
57D042509CA8E802A8F0A827BDFA1C332B5278D222280A9A2EBF8E0E077D7E4B5CF676C80C8122
2A9DABC0805BEF0E7EC9F9BB788D6DF7BF98F804557C7F3C7CF7FCDCA683DDE300020A49FF88C8
BC21AF12E90BA2048D0D27FC9A7088080DDF7EE7EE7A45FF380D7EF7F7FBD4BF7F9A7C9F3F02C7
CFF7FD7F6AC998BA0257102C25740B7F0BC28258BE0882322FD2F52E0255C75410BE80B82F42E5
82D0220BF7CFDEE166BC4BE430B1FC09D0429FDBF17E70248D2800017CF5ABB894C912A1DDAFAD
B201D7E7FBE5A7F4CB000022B67F79FD65FE23B0FC95FB5EC18142DEDE575FE3F28162F9FDFEF4
7A0C248F0647A363CBE9F77FA3E8D4F942E3A9C82D2B7F550D7B3A0A0F117AAF423EAF05F5D540
AAD2FED46D1C26A357F2FE3D41D442F7FE7FA6DE97754F2C730A628B0AEDCE52C544F5AB374C58
FA2BFC082C0B29EAF6ACEBFF28D95FDFB3EC2F89E250540A80A7DC22739CCCC3329C09753FFB3B
700A4C35C4A96BE5A27DFEF82D1D26D727C2E67BCAF777E0B8BFE7F670E230ACBE9F1F9FBC8A12
B2FC71F9EFBC8882A8E7EECE8E81C22089F2AE08AEA1E0704827888F45E4564A26475ADC297E9E
1B18D56609D45F40A89CEC848FFBADFC7F6EFE8B2B016E28124280EAFFC94012EE2C954343426C
98D1E063E3D71DF3CCC33DF3DFDFA38CC3323AEA0438278F7D37B2BE035B38FDFF36371E727F67
CD6391D135071F01EA1A850D3BE3E5CD615277041EBFAFFE0D121FCD7743EA0A5DCB5D2F73C408
8F5F3E3FDF142809212DCF9A37D1F434CA0922287A37A316C2913904218026D200AA3B853822BE
A7AFF89E57C89E563DDDFDAC521162329CA7A805F3F8C63084AC04090A5EAD88953F4CF75AF53D
48D8B8943E3E37F45AA202492022406888DE00B002AFB0380227EAFA5FF0E053555CA7867DC771
47132DB9E85F1A018076B410410259A250534FBF960D93B62EA8F5FD28F3B250F58DE4176BE2FC
71FFB30A822AEAE73D9C1F9FD6777DCC430F95113DA5D5FF76740430C1E74D3CF1D880B4F346C0
FB47525DB72D4CB26F4F50C8CA81FA8C248E439F263DAC30EB8CB0CA830CB2C4E33A60B823087E
57E2C8C405520C0173450053F8EE8FA3C85216802C7BC743233075DF90B9CF437F5FF4E53DF8FB
7F7CC642DFC737D67F87D7F89E1F1C3CB439785F7C32020BAFE077865CDF925C9F2168CFD0E409
9E1FC267C763240960E1227C39404362F22F6357A02EA0F6360496F0D93B80B972F80D5B388F85
A8D1307A1F1D135F62002F4357B1DC5C84B7D7D59B1FF0878070F77797DD9DE05F9FCF97EF8B8B
92428080949C95F32E90158262368B78314626B82F7FD50976080A5C960B22B1F3A481A9634082
4E4FC4F121283A4C379D83284302023C0808CF83D567F80A0FAC88387AAB350D07805A7D8DFF7C
208028EDB182A8788B91FE609F7FC8C00209A8FBA27B82690258732311545E67FC9F2BF7CBCA0B
E5F287ED73FAFEB02ED05A54A2100BA09E164131032178F8F89798AFFF5FB260DF858C9BA295E7
F31B7E0225F0005DCC987684417E298BC9950080A3FB3D162D760FF4F7F1B5E401D37CB268EB02
5F6316A5EAFDFF60DBDF5D127D4F77D73D7FD7FB08B421271CE84E00DDEDD979835E7075DFF0E5
4011D270A4C9085AEF8832F28CD5740A657F897C77FCFC935651E22847CFFFFC3C0F4777CD24C0
FC38E63ADD6EEE62D004C32B8E803513047C0AB3D028E09D7CCB24B24CB24687DFE2C86BE23035
680E0035B4303860553BE0BF54DBBA66A8A248921F40E484410DE1DA0021FFFCFDC8BAF0C360C1
8700910A49276A09F7F6E6E7E9F7C3DD8B4F8C88A0E5729FDDFA60A0E817BE88A082641CB7F70B
402DFFB77777F8458359DD9DEA818769E9FE088212280CA2BA8FA4E92B71817A9FE9087EA32920
3F2CC2D559A30835F4315A01D52C00350290AC0B2F4F6AE282F476F2A629621805F0FC30A33423
D48B483DFFE09D094052F5DC8A2D5B0223E0D1CA94FBD5BD9C75276F8A23D49712DD9FDFD1E044
01A9FDC08EF54DFAEBDF41361FFDCE3E3A253D327B071C41D809AC1C49C106F478A32879C10AE5
A5FD9588B55D68FDCF881E0B60E7E475D481DB1EC6C69C5FB861F47497D77DD6A7B781A282CE41
4F27C026808785859364F44262D8181E7C793C1090F1DD4062BC8F88DFC59FDC2963F8F9D5F7DE
73E5FD7DF5421E8FDF778FF3E6F3F15DCBE9FD885FD3FA7F9DFFD597EA7E5C62820323009320E4
00D5EACECE8D6E35C3383A082E65C3270CACA0E92AF0490E9EBC08808B7F8E43E90F0FA309AE97
DC9CFD552FA8BDC264DC0975B179FDFFFBE8E7FD7B973D5FD7D24BA3DA88FDA7088141F53FC17D
340D48C50D438BD8E37F5C89F5E79DF3C49F57D64729E1DF1E02678743A40974E5E5ECEDFDF757
F882A777D1D5A0757E022AFC8DCCDEA3F5C09F44705F1F7FEE44F8BD8F502D5F4097D588BD9427
85F57DA0E23828CC21077DCF8512783A7D7D58BD8E5E4A973811DF1C21288F61FA33B9F7D7FDF7
7D449637E87F4342E2F489E1E1425F75F6E57E05515580B7D7D642268DFD012CD8095BF70808B8
FD010A238FC23E1E2AF20D63B8DF22C9B2C7AF6727B86328BE3A7C9DF7F5FDE79CDF379C03A100
DF7FDF773B470D22DA22159887F7FDD564A772642243981278F742422408812A8C3205973D8C93
8354925FFED71DFAA4F3C020082283D765A58DC3D74CF41DD9B57BD2D7ACED4A3D57ACE40878FA
0E1DC70D0C2C62A38081818CABE0C043538D43857F8AC5900C6FE125DCB408A037EEB40DCB0C8B
8A94905D0DF20020CC79410210C54E92C54E80E080347A1E0140C216138D3730202DA444A1628B
E157F203200400AAE4D7FCE4DFFDE7F22D00B049207FD4F54F51D0A01B50F43DF06848C709C3C8
00131F585DA826AB2E3963CF4C130F42DA83D4A7A88023798369FCBF28BF568278D62A2F82217F
EB22C7FD3D5142896C9FC7C8CA9F8797C4C0A8E9E775FCFD1022E85F9F77CE3FF8C79CFFE55F47
66D50D6FA2433127684DD0191B023B1F3080A59719AFB559C20C4EDFFC09D3ED7884CAEF12FF5A
05FDCD6931410107FD18095D008A2399D03122283A2C1C075888A06E9DDC1672FDF1F74AF7C6A8
374010AFD4C48DFE94C83EBF1537E29357E779F9D65C0CECD0C90E908D071E0AAFBA456FE9FEFA
4E1D4A0FCFE032C979E14039738C02291C9CBF1F971F7C898A1B0D5A77349208A235F6D4A2D4FD
CDDADEAC32F312C5C78AA2A7498276FBF0CB7F76DA0EBCE6A6027C9A9510800805AF865A2139F1
AD9434CE7D696A1B7A64A09D699AAA8CA20F29383957BF4D0321573F8DF04E896957857D77D258
5D8F63000803BE8858988BC02294A9A2726C7A8200A02A5FFFE608AA7752734E524D00BAA0F910
5EC6FE5F48B01EAAF7580EF808E77179AC5C1C97F47127BF4D070243358EC993DD5DFD9337C007
F48C9CB0B2F724FD7CA445F60B82A7F6A7257C890802CDF7FF738C0C88FB4FCF8353EB3A84F9D2
E82C287AADEF2F0A08E0DCA44E42DC8053DC635282222384FDCB815080A0EC3608A525C024480A
8241FB5109F8EF40CBADFFF5CB272FF8BD572F49C762A40D0EF4C291A223BCA62021C37D83D67E
0072D5B5F9FF7082F1CD576A424C2308FECE0223F6FD16FE1DEF877827E3F44784AFE0A03F4F47
057F7C75471F7F47D1FDFDE7C1BC1938905EBEE59529FBBF51102D33DF9083D794DD9F9F2A849F
FDE6DF820AEF2413ED2D1C4101FEF5410321D94ACE0A4391449ED3F5F74EE10B1F79DE5D3707D7
1C00C00280C0005F5E052475D43A7F9FEDE2935BB81F60290760B4A436CA12BDEF947D25F09FB4
0D7DFA4E51ED47947EE37F7E1F8B035B88A55EC10FD630CBC9425080217C1DA11FEBABA2D43510
E9791FD754D4F705E97F9C340E54297B6A40B447FC4DFC4CC9FB9D5F058B891FD70AEA10B8D772
A1D1CC8410ED34232104202634332F30BCC0213474D03C482B25AB4FEC2540E9384281DB025337
AC120BAFF29F29DB75F790F787F50C9492A4097FFEA2D42AE5155C7150F5EDD681C688CAE1FDE6
3A575176FA802E02825701C0C507249F3414581121D3BE98E53AD0B08A1854F45D00C00DD9774D
D0B094063E1B4080285151500898ADFD250B1F44008BA0A6020291F2104F2288FF7B1ECC2EBDA0
820D19752D8F71F4EDE1C8C2D2025ED7DF4A54AD372DAAD8510FD50808088C83F470FA0A00A2AF
D8D4FB8F6BD7FD7EBBA0237794C0122276CA5F3DCCB32048A4F7A961C71871399372E4BA7E8300
17E14DF582F7030DC78D029ECAA6879DC4F494651AE15582637DF72F9AA6035A4943E7A7783052
5490C2F03DF5304C1AA6ABE666258B86CAE4422C7D994414DDFFF32BDC6858E5E79F4DEA200834
C8CE5AD3C82820D94C008F5DBB34DEC9007381A89C90D685B3E00AF5E21124E822D10CF08062B5
083820AAC83C78383189EE9C3158A4C02093FDC6A356014525156170F4E3095141F5E908E5C6BC
0051413B423503D83EBD7AD7AD22147BBD9969AD41022982CBACDFDFD4F1818467D97995D56ED4
72675ED4898220A600265960924E26A7DCF9C6C10C8928C93F26544DFE0FE2AC209D9FBCC6A358
64D492260926F53DFF69A4D7D64FA698BA2E510D53D34FFA37130940953247A61B75A4C0E428A3
B3278CCA37EE8128FE3DE426BDAC606080FD8100A3681D9E3280A220010243942275B4359EF4D8
C8609DDDFCD376E5239040A1D35FFD7DD98146A265C99522890274FF5FD2AC09A64C002AFAD6D0
0B5AF5F66060BD20D042AF6C8182A2EC41EA992551FFFBDB062A22320E8BDF460BD884000C0022
FDDCE975DBFE213CE9FEABA156B040828353003FA8D6114E300C715D38F214ED5E23F8C0202B93
C9AF0C6FB0FA30BCF2833868180850A02020839140392B9E45019EBAFBF7EFB0B8390A0085680C
1830E010F4CCF84FDB9D3F4C3F3FF3D534D6B05128E351080AE928F605CE969585785E7ABEAE96
AF2455DB65DEC5601A399E6715267117EDD571577DEBCE53C50D6AC155A169655E170C2063CD7C
E140428527C7C7FD898CBD4635614907EFA8B2A93509F9505CB02A9FA2322AFF7AA88C7BF52BE8
FFF2340CA1CBEAC8C8AAB80DC17F9363BFA4A9AB67E2ED00509AEBEFEFFD7E9F360526CE5CF5D7
F8E1D52C8809703F963BA3E0282FAA3A13235F59735A2EFA020243AFFECFCF3F56347A090DF47A
4428DD744905D4710C8158438BF1829F62CB988CA70D14879DE832BC365A210818B8372FD88939
7C732A6C8BF30B8290990730F373F4CD757B490A4AD673025C5A520080B5D081A809614021CF53
05877EF960D8AA9FA7EC529DC022FF7D8989224B7F735FFFAABE4E5C290EFFEC8F88E8F8DF6736
E5DF5FB14BE39E692E5C338BF9D7954849F62BD536363C48AFD051E07E7CE755FE362E73F73000
8F8B28007E0FA7F07F0D88F9769F7CA44E2826B704DFF4360354340842F714294A37808823D1FC
683D42E138F5F482702F838D82DD7D2BD2D822360982D343D053D93ADD7708785DFF50381405D8
C513D34088C694DDDCAF91155FC8DBDCF73DCF6E7E0006154DAD675FF0E84F7C96D758A32348DB
81DFD215F097CBF47EBEA922FD25E5F5160CC00005F12791279705E784D5A6088B4F3FBB44D760
F612067F5EF37740F3293E098D89888080801CF9919574F657F1C330C82B0A40249F095F58D158
8257638165CC8CCC7CCCCFC0CCCCC2CDF77E3505074E5B650D4B950A07217CE40917FF44C89EEF
5234C2A29C333DF4545B8C0ADBE9D0573B504DF878D1F1D35C348A5CC55050D32144D095F1DC8D
380E7530A9374D400001B45B45CFDBBE340992360FB6E85B508DCFF6311353FFF20FABC8B78DDC
4D44EC4634B403740827FEFEBEF534BBDDAA22BADDFDFA06438D068CEAECDAC1FA18374A27FD8D
2214F420ED7F4E83DFEF24FB9848EE086D82828D50DF4188082481BA00082009F38E448BA41D88
D3DF7FD1787029FEF3D24A84AB7A5424BAE7F2725F1D3738848E2026220E6BB4E1FFD7E02935DE
F860D4FF89718F55E20E8DDD3FA10829EE0028F5034A7F5D1F8B2827FD2020A335E25091092CB7
408B8E4BE8D08208296025692C09D1BED85DFB5B4B8B8F5DB3BB029AB216DD377F5502EBA3607D
883B46223D2FAF536B4F79817849CD1F1EB4380BAAFAAD2FD1DF7DA27E02C022DD399F9F3A077E
FD020D35D083C413E9F7E74D029D695F300500890DC38E84BF934B9D29FBD568BBCD777D50808A
803A4F43380491C1DF0FC3373597D0A510EC3050AA5D97522D23E28841D7D0A7F87C4F58A087F5
410482008F98AC7D8C934002C5F52F52749FED37276A4BD4020020AD6186208754C2B750103365
720A6CA4E898330D1F6C1F73470D52AA890421897DD7D37110DF54E350FD34950B468B7F8C0BCC
04028315CD4333333FC40A7CCBCB084AED2CD035F0D2CBA1C72F06471C0922C94B399134E3F948
A27489D260E8009292232300FEB2A00B9FEFA9FBD52B8800237F419BE3F5C703016A7D4D28BFEF
FFBFB636A36007767F39F880497D5A6379F4E0F82AE8140142821078316A0F408828DD48AC0FDA
93E2765CD30B38BEA2262322103150EA6B8009FD71192817D7DEDF925F8E74BDCF756445677E42
9C96A2A2B9FFDABFAFE5C8CA0B99FA2E7DCB063FE0B90CDFDEFD2AB38F9F7F7DA7C027227EEBDB
CD2C56FF2263305DBED65597743B52B7F55E5777763BAE5FD3DE7FB011FCD90E5A0ACA3F4ADFF5
4273837D343A4CB3C2230203FF8FE3BD4D640861800AC9605175742E726C420B67F692E0D13B60
31600FF0D3623FB9FADFD9716ECEBB069376E5080020ABE05E9D1014A237AA9FFFF959D34D0D53
DC71DDF2CD0F7C77ED2DD764281C813F7F8CA9220C24C24A4450522DA0BEC87C28AF256E1E9F7E
77FFFB224C9042794C82690FFFBF9875D387150D8F26C07D2810DFDFDFB5FD7E68F273D7B5F8A0
7AF0227FA42249F41FA9FA9FE1087E9C6E8B21747677FA7675C9FF7FE4901DF41F9EA492790257
75FD2D8B1C5027E727B27DB17E7F27727D647D9DAF5142A253FD235D62E409C9248AF5319A3F23
9354C47176348320D0F50409CC95BEBEBDB25DCC98917ADCBA4C5F82F1331E752394BA1DB63414
B2220C824CACCA40AEA2A3A88949E9BAA90290C13589024257203692ACE0FEDD7DACCA7B5E9DBC
AD50C34028C427DF0A58B6809FEFEC8B77F4BD2B7E0D3FA003CA8A8808732A708A27E93338F2FE
32823EA5655375C793D53D68F722FA3D94F55FD2C3D82385FFF8BEE5FF50BDF1565D7603212828
F32B0C977FABC80C08FF8A2FA6AD03AFDF8AC0A1751764AB38E009DD14A3EEFD4AD8F83003F577
FB8C9E209FDC0C7FD842AA9028F83E0C5CA88B82C53D4C9F8D2C2934F959BD6E35E4342B274B0F
330C677F457CF3F198C815F7D37A454099F29858920A78A5507AD0B089D9D77B5573FCE04800DE
5DA2EA0A1797D09788F7ACA8242595485089D4F5FD3D3CBF2A024C0030CFBC342DB7E5641E77F2
2928F2420D29EBF257F2DE016DFB9CE733331B01D37FA8353AC07C959A8295E547746B51CD8280
AC99FBEBA3DFD46D6E244E4212C907D83E4CB32CC36CDF7FF6B6F49D09F7F8F8AE282868545529
B0940396FBC358DDD2993CFA08708F04E2B17E3770BC9089B82BAD4B083F39800A2B7F4248846E
297D0A2340C5A26707603E0C360A48E2390CD30883227BC9B2AC8E02B9F9ABD812E6D882F5317D
F8C885F5F71FD3623EAFAEF4BB1675927EEC973982425C4CAB108D802327D9CD42C23942200A06
2A820D862035304B838009B8620F741588EF20AE40343AB9689E710F9F49A89E7B6B3E806EF4BD
FE353D6E9180D4D3E9C0434FEBCE53FEA7F9DC1609CF936FE550E3A5FFE374D6DF58D82020AFD2
DD3025DFD13080BA29A9FAB58DC018F513808A16577E2C3A826A72D5600E76F582DBEA9F10F45F
9900F5F6B626F75A1B6343734749677B4FB78FFEBEDE3447603CECDC7CDB3FF9579DACBD6C92BF
FDA1BFDCA3482816730E1471B9BF4F77D0DF37F8F9FFCE0B645A89CB9F9CDC20F9D4E8DD3680EF
E39F7EA9F7FA616E0B45A383E58B232348D68669EF9D6698C6876159D715156A914C93B6A0C2AA
84C7A9B051D5FAFAAA7B965797F6363112F8B29634606712BBA898D7AD2A0A708699764CE2C908
A99F395612EA97CEAA2A54950CA84A12445559F42645DECD87834770AB72DAE816B8146627AF23
9BAA48A9DB2C557DDF8D497FDF67DACB8345C70002292979195CFE21C70A4AEBA1DFD3CA82A082
A97091A68E5B11F8BA40A026236C5EFFC4A5EFE84C6BD59A08D0BEB896EE3A805F5646BDA22478
3C8388AF45144D3E4E42A89D9D8F640FAD63D30F47FE1D6EF6325E16CB8EF0FBAF13D30B2FEB53
7F3D4FD333B78A359325763F3BBCFCD4FFC7FFF39C3BEB87A2307F7D0F3D7A8EA2A2CADF9F4CFE
F0F4FDEBF1187D29230249CD02739FB4362CAE3FE8F277EA3FEAFBFC777F404B21FF414FFE7EE7
2ED5480F7E8FFF90CE23E0E53077CFECFF1FFCFAE7BEA037912328F931FAF158E73A2AD51D4B35
9FE3D39271CEB049E9BFD38C90AE755FCFE0CF45C69FE3EF3C7FE4A27386D3D7E69051E833C481
8DC08AB4C9F3D07E4B43CA7338DFE7E69377073DAF26DFD1F0E0D19BFF4093C73D78B92BDAE3D3
94EDA38908CE6823AAA9F97757D5FF17394E39D3A927CDDC3E8FD7FDC1E8FF3D408EE37C89D9F1
1C2CC534BA81FE7F7AFA82EFDED7FD1F7CF1DFF6FC7FF704FDCB141C3D3DA9884DF18ED38E654F
5CE94F5FC31F7A776A2DDFECA31FA502EE15BC9530B0B1EE18269EF9D1584636C62B443D150463
4D6AB81083EA8DA39A980F5650E9E23BD2D8757557FBAAB5A15718B89200A8A2808A57A60534C3
CB810BB09F679584B3A2C7851162A1295E098286A06268343BBD43F7A5F91614D43A14E8701A51
E5E02873B52A85965555442B137E65CEA59CC1CD4208576012828C0405456BA1F589C42F51844A
26A3DDC00942B66AE9422A547F887EA3749280E68AF9F025A5A58CA60220D072FCBDE3F8B29D30
CA831DC15EA05AA5E94D7DBF9AD86FDAED6D849E0EFD8DEBD8F4EB64DD40603DF40C9A20053F77
00008FDD0FF081D350D429DA225FF0F54D403C983F73FF6F2F0880688E0C77374DDD1D3F7CDE1F
E00C0020007002F73910BFDD2E7D10832097F7FDF8BE4CFDE4128C0A01E3E201F91AA7A73D1D1F
FF79C3B92698A2507AFBE8705CEBBBD698265ABEFAC289389A9AAAF4442C2E0A915B2B5EE95111
A694AA00AA2AA8897C95F20D83DC07A67DFF7F7FFDD17E258DF3D0E8FB87F749F89FDCD83F53E3
A1CBA1D3E877DCDC27E256098BC076D7D3F4C5D2D6B973ABDC954E17F5D0D7BFDB7E0CB0CB0202
89D4B260E038307D8F697C555F61F6838FF0808DD6755E7F60BEC87AD8B4AF89F6F9CB2CB740B4
30ACF40F4336080E77FF3938E3DCA67AC0812D13232E83E7EE50809CC2CBF9436B2F125A856A7D
BFACC220E6FE292610E54EC91BFCB5E7509C8156A8BD3D5AF4205022280FC475BD09CD8008E7F0
A02A20BE60BBD09E29405A0DF77FF891BE39E380DD42595CE74AF8B2D2D9693CF4DA49890FED57
32DE2CE16575FDCE2E06A3DCF4728C1CA2E0D8EBA3008A34A874DA3682A21410A0E0FD18F6CED9
D1EDF63880A94EE309820528F835F203AB5FF53323C0327D7054B0740C9D423E00A72D412320C1
89250C50C0FD207C8AF84752851F569FF7149E1C7487F9C77ECC959F19F010AEA4F77DD7C90099
37E470F91C32377AF52ABDA3685A5C7F7DAB1686C77F57CC2884F4836D40FBBFCD8F40E9EFFE35
FD94202208AA8A2FC87AD233683FD7A77F54827D153A03F742A2DABF2CCE8D5675B7F3814EAF52
6BDEF572CF56B0AF3808082AA1E24E0D0A0B4185F9D1ED0E080B96E5FB534D0822350F1D51C791
49D77EFA6BC11C5CEF72F7B7A3632162A477D7B4F748F8FAFE28FEF2C84013F4FC3FC8DE0EE38F
C7F7F73F20C104EEF85384ECEEAC3FDFEBCD2DE36E0481BDEDD1D27D71FD31329057AED7CF9349
1D650E9D77B4824F6FE45D05E7DD01DA907D645A77BE516017947FC00905E10D80AC04234CD37D
A0C04234D37D348F6A3422095382ABEAFC06DD38677C153C30554D95DA3DB40E484D5FB7E9D0AD
BAEB8A843D1E2AE746772CA328B6207B5F86820243C0C0ABD32BBE410AEDA6AB3DD603D57E5FA0
A02B6DC5C82F421F56B6C9093F422EE75F5CD8E75E87A0080884005DD7E0308042CCC24F5CF5DC
3DF0F201738B4815CEF228B37034576DA0D8B804FDC7E1F87EFD2BE91A3635B0EA3C4B1EA08080
298AE3709D7FFBAC54AB759595ED34DEFAE5EDE9E9F69F9FE481BEF38EC88617DD0D20AAA4A402
4DF5FE480E4F8C080A93A4DEC8812039393EBE301248EC8C175FD32EE7FE00C8CFF1D440E8A08F
F5316C00B6747AF57E9EE73D4C99F59D5F637CB6E1095113C4F2BB6376CB625D7F33F32CA55624
5B61CD9785791115E0FC757554015F32EAB4B78F4F44087B2E443DF77D81FA006D03E275C59F20
E1872B1E255D24057E420A11010A0811957D7A2E8087543E8347671EB9F4AE7F5167702EEFDB0A
AB29E4F336CC8820209086841202F09202E73CFAACC6555C957155ADD6757A3418706862889D86
E027C3A909887D5FADF0A9BA05609B8AD99408863612E2973480BD7EFEA2D22A03EDB8C3B97A8B
C041C40909F3E03257CFE022573279DC4B0A5A5E977A963DB4CF763623FA9B33937F64C3D0F79A
1E62B85F688A5CC205C84903B289A1A0601C45E3965673426342D2EBBC0B4AEF522A9C3AFF552D
2093FEE0704779102B7515AE39D3D3BAC8A0E227FDC0D54AA252582380AD668D05D24AFEBD4BF7
FA2A2D5143AA7EAB98CB95FCF5AB85E8C891FF8D378F58359F3200EA2AE3034BB592DE17A17E65
7899BE39CF2731540082E90018787FBE41A810725410EA47AE0320DF3BE49C7CE7FC4E74268100
7870FECF180749F7F74394207D289F00930340B1787866011121E1A241EE51488C77F2DC6BF362
7492B1A9874B44EE6E740B888F7B3D542ABEFFD46FF8B1878AA9D02E20BC2388F88E51E6DB2787
750D1E42E02D325690B8238881BE77B6D7451CA341E49340209C0960D341288249C093F7F7F7A0
24C91D5AF8273CE3CFCFCFF3D75AC919125C848204FDE86319417B8FD0B57574E1894465167110
5848B9D61AB82633636142A712BD405208E09EEB8A929F8BF13F40C00CE000DF582FE35F543383
ABE15EBD0B0B9FD40302CF34082C767DB17B79F3828FF31CDC600AF6F5229D4122E880AE6F9FDA
8A8780D79D564664462605DE200B5213535EDBF23C487F8C00235F4754F89123BF4B1DEC9FADA4
3850966CBF2026D7668C4545774B496125114933826C2EE06CA5089EC81589A5951AB014C73BD9
7DF767D5017A34780AA7EC72C14454E1D250BEF54042975008568B88107A08836B2697820D0FDC
00208EDD90AB66E3802C534AC8E2100574D950D990097890A3A688D645FD5D89F875CA694474A5
C7EE2CBD6953A48F8508BBD249490944F145F7DF48A8245A311918F8F6276013514FD5D2DDDA8D
6622F2829AC9B60A82FFF013203F7397E7858D445057C5F0F0A8E7FDFF2BBEAD797921460A780B
00554DCC0823CC2A7E18D805281326D904009DC99DD57F87FF5B3A7A43759855F289660965EB97
29C39C3A28C0D0977F7192D0D47EC49B025DF33CB4A48C81E04A05EF455BCD7DCE0296A3DE22B3
178D8349887447FE2A4A0D4D77A5B51548114D40AE67CF7F7A97E0C91D5867E7C2E524D87C877F
ABBE2E3FA74A85DE4DA19748BB52C3F6A1CEE58D9FCE0D56D8894B843AE7C85D1765250550D382
AE1C18B53A04F8040F54CC52782F91C406FE43506AA3D4DC132282148872D36D21C07427BFA77F
323222485804A4C1EEBC6F3B51FA52E22A7F320FFFFCD3DC514179BFDFFCE2910928F35E74AC97
1B4B72C2CA6048C9CC8BDF0F8B1F47D214B2809DFF95E175828206A12088885BEDF88B80242671
55FE0820BE5DA38AAA20CC847A80A0D3A8B595423E838AA0A0E808C0E8EA835573B9E20C228941
01E0231593A897425CEC32CD057C8232FC934571638B7A28087AE0D29255DC5F83D307640383E4
D84DFE56EB60E55FD519450D860E78A0A2E0D070E414144310C4515890715045600A6830C5282E
14241D42E0C150518737050716381C3410581887835098B03818B4AAFEC089028730004715A0CA
2DFA7CE2FE27A0862D820B40224A08A4C3253416824B900328A227EDD242E3EA3E586280808BE5
E16628295C862E3EB604FA03F831F55B3FFCF007DF7C5F3DF851CF2449F600DBCDFF3D9731733B
800E0D40370F881D8D82A0A7E2F488608C29FAE9F98A9C1098181089D71DBBD79D49D733482713
39DE10867F73DDC79FC7FDF3D71E71DF2D754F071250875977375CE55BDFFB4FF836F9BE3E7EEB
8F9AF5FEFEEF2167F5FD7D2BB9E9290A8A18A1E8B505602A02C410A30081B7C09D977F9FDF0020
09A1C64208AA7414C2541DC3AEAAAAAA83BE00437CFA09A7F62E2A436D32D25262435420252717
25FDF3F536727C078A0C30CA00155095709CFD0EF3CFFD77B5AC50251D81D839745645C7D83964
5075740442A26A479DD25EDB0C100401D4C5A08D3C5F7D7206833213EB304A29D888485D89844D
B0FC6705D26C53688C7F25137C153AF020E290D080B5D55C07A300ED6095F5FFCF1010260A671F
2573020E0A56E6115A6F047540DE80E70512FD0EB06A0C65E1A6024C408CB867D4D9F23F2A632A
6451231802091571C0D80AD02122132C52F13770DFE200DAADFF5130C9B414085A24DF24847A22
03572D1F6D9D4037FE901D401330C30C003BFC0E221FFDFC8CCBCCB11E01CECF3AC2696517DDB6
98D16D9420C83A4CB6401F6DB94C15DD249CD44424CE3BB0BB832294007000D62ABE15F6E06D10
58E17325F8F3701CCEB0FC08712040B381B5282F902A02A3F58105790D31286C08C12B0A0DAC92
5F80D0080FFF7F5DD0B1E41AFAB7AF32B14D4F7C1FE5005B4E9D0D3B3286C50A5E310AB8943260
817FDF5F9F5D85F4F54D794278A794993ECC47BA40D8C430127E7314C40A4DD69606BFF421C699
7AB01356FC501086D88BF47D575E4940B8C9A7B24D45AC3BBA08AB09FDCEE8CA1B34117FE40280
CDC20FBBEAD78A14A3A58D638C005C0EE52ABE34D8252A430608283F819E3B2704945F4CB63D3C
AB4D17DC541CBA033516FF7FB7BC25D1273A87D70200710DB2FCD051D108516237D87C9D582B0D
45795F5505CC42A89A08C180A8800B5C1C0D304427153D4DCD334B62D8D63DBDF3732306422207
CE1F668E88A8F60556B3D73431F6BFD085877F4167484D4D57D5F667D9595CDCD6667A6ACAA7DD
CEE3D9C67E7E65CDA68773E1E5AF2BC9807FD6B2C60D9C67D9F7F7338C33917EBE799D5E6AC324
222E081838D75022E3E2D61D098B8B80A6E908898BD8766063490B82858D7FE652C7BE621EB1FA
69D18904CC870AF9534757677FFE0A57F73DDFDCB3AFEBDBF6D75CDC643DDEDF6F6E34EF2980AC
BEC8A269EE01A63DD57F53E0B2A2A5D7D5453D6973CF8CA8FE1639E0AC9F9F1425159F88272D94
8082618A09827B71827F9F5557B2DB2C769DB671FE3D00586BD587F75AFD6416C14FED1D63C7D3
53017FFFCF3F432EB19DC000B428C27E4F7209AC9F565D7D3D71E5D7DAE20BD5F57FDC03978FAD
E5D200EC40BA1E7BFA7857FDF54F6AFABE1520B42C20A0E0145AA2DB792F447EA40861E1FE8268
118163F59CF5ABDF3E26C980D0AFCE302D2E0BF73AEF717F9B2DDAD44BA0A759178976F21D2682
EC2BB0B8220C822382D6D5F17C972DCCDC49E19075B16197471C7C3C3CF70F0F0F069C263F4C17
89FD7C149E17C7DB05F06C7F7F7C7F24CA5F651F406A67D9573FDFFFFFF83C8081AA5F1F3DEF4A
AA3808408080D2AA7F38DA202A2AA62BEBBB47AB6BAA815B282AA8615960F44D2036504E144060
37E0F9B3201006051F33DDA278ACCE083A7FFAD5FDB52EBCA136DFF4ED8211ABD8F56C2A32B1D3
D5A59FD2F2EF4F9E2E3676737A7A00AEBAD6827D7F75490908623451F774B0E87D760F7D7CB7C8
ED7F4C8F7605D612120D20CDD4E4E6F7F775F57594C4DDFFFDFFFF3BFFA5BFFBCA4F81546E78BA
ED755D5C3170C4CBD6DCE89702F014E93A4B0BE972DDD9525F65F7D2E942F826F41AF7DA5C517F
7FF4D0AF89FBD0F8270E739E57F5FBD088098A1FDFFFCFFF7FF1A54040223C977E36363E3E8D82
C60AAF8F82EE234950870A58907279E4A3E86DCDCDD146755C75CC0A5A682839D674DFDF1A76F1
649BDBD157DA7DF43D002B2EDFFD73DF3EB0326DF8240A4F3E06022396ADAD0F93CACA239A85ED
F0590B93D9CF63D45C3D403F7373DFC7FC2E10AAAEB8406B31FDF773B65B74D0E26C8F8C88E9FF
B96B435B354F7D2B32FFBF8D123692B856D7F7557F6D30A6E97877880053D7BBF2B571C2483DB0
1CE40A73F831FFF00010C02400043DD0457C62B2E30BC071DBBE9380B495AC078F53DE71EABD40
5F55F2772021BF5F342239C09CFCCBEB3F70B6828A9FCA408907602C7E1F4B54B1E021B87D20BF
3F6828087DBF1F5E43FFFFEC0072C8080A0FC830924F8CA5BE0E20C839F83A834DF241E9CC94E2
C02596A22888037F4F763D01435A3D22D853F7DE91F8DE0FF4F1AE7F975DE42286AB76904A7D77
17FDFDACC51373DFF4DF5DA46D01EE3E3D777DEF717F3F0CA2BFA055914F3FF7388EA0709C3998
3EBFFC7A7DA7F32830D0D9F7DB6D9F548FFD038A0000BF4737D56DDD4D303D02021D9290153CF4
2A8E0D2B92ABC9F68F6CCAE33A80893BAAFFF87D7C8A2094383EEFBB8FE1EF76B02EBC049CBA6E
CD02BCDFB9B7BD9008C0029FE3EEC327DB9F2B571FDFFFFCC0E0032ED4F8C5F32E322E16FC445F
76A52ECBA37F54F384B00634023B63C829609FC70F1C30A9CB7E7DD49D45224FC00899DA83025C
3409290120236EC1F84AE49461A7EF5D0592C9DFBDF7D7DD22B63D249F4B05D4EBCB7FB3E4AF70
D788E8F7EEA52DD28F405EAF52A3A77376BEE8DC349D4D2165E5D44B827D69479F5124A128B20B
8B9F47D2BA309F619DD05EBFA36FE1CE9D67C434C2763462AD40D2ADD4DD97CF020BDA90371371
3FD20BCCACC9D288EA3E8D683C83E9DE4D3780703090A0A0AF2317F86A3ECFFEBE03A8EA8EBBD0
1D580E4B72126A5755FDE1E87876A82AD0DD75A04E791251D3DB5E1C0CB20DCDDD263DFFDFF759
43055F541495950D8FFB08D270FC0B02ABC37AD60BEDA060DBF9FCD01027F3CAAADFAFA555CFF7
CC9E9B6159FF98C68684E080224A49A031008822408F5615224EF3E1D051033BE0E0AC9F9F1DD2
51CBCC280D5F87D9F395F35F392C08090B8A6A708F53D82C1B08A3D8DF914DF41DF76A35A2FFD8
802B54D7D0CD38FAB614A5234E2C0CC036006C4C9EF52580C7E830F7147CC728325FFCB9C9E06C
0B0E9FFB906D80AB5E3B2EA36F68FBC4177248EBD80F8F7008173F458B2E70FDD5FFC83A752E9C
4FCEF0B7AD9DA96FB17FE3CEB3ACFB48D604CA9C7F3FBF94CDF672BBF3A0F3C492B6B72C3CAA9A
5BD8D9738872850CAD003ABFB964AEF818DC77112BBA9F12A72A74C057F7F4F4D0CA57ADAD1FF5
A96A3E00BA0B4C08EFDDF645D2342082AC9FB427A5CCCCCCFF3F3CF3330C3030008F67B7FC169E
F7DFED0643C285CCAF65C7E1F3808C3883ABCF400A00A671CC4310C4F2C82C269E2F0409715F15
C70ECFB32CAB32CCB32CA6262F260867CA70C8C2226D2E6C97D3DC719C640AF182D1F2761BCA22
D0B42AA06531713208164BD9E1FDC2B70B705FD9D571E00AA40967D91478C871F08F43D00A571F
2FD9097FB4FB4B41C2CA978A5579835B0378A24E59040200A3AD57193F4F7F5A0A80300C2C5553
4EB81775FB8DA8E2B03975496AA9A360DA2FD7CAC94585C4BCD7C07D6E7EBA20826140AC6767E7
B7EF7796607A8D9D949CAD23E8908FFF88133C54DF6A842A9A061776371F1E4952830B6DCA6F57
BE758DD571972A6FB729422532F2F9EFD4FEBEFFFDDBEF8C5A421525238ED67AFACB88A1DF2CDE
4C542678F00D3FCFFFF7E7557C926A028B737379727FAC8FD55064351203D460D5FAE8C2D61874
924B9A0F8BF76DEBA378DCCBCAA90C4C500AF60828999308B330505457DECC173D33CB8269E8E4
C2A0B99BFB885F2DA8E4CAA2D05C624682A6EB1677957770B02B02DDD7D2720EC280F808266802
A5019AF9C93608896D3618C0BA8BDA1FA7E98189DF566A22A92900C14F5AEBE32E89029F8C013A
329397CD3500A3B202282A763544DD32228A0C528E30A8C1C1DC49D1283A802802D3D44F1D49FC
D327F3F088832A2C29E03A733A7D40F7FFFFF06CEF8F83C3239EAE2A7C08573D1326F5E044CFFD
76A98923FD73030303032A8D6A5FFFAA8C0204D8B4D7FF6D83B56A563F02C08081FF5FE792A6AA
2053D0BB223A03A779263228E0A20D6CB41EB6F1EF1C8238C08E4A79DFCFFCF3C82262B909F786
C9EA4ACCC24C920000B30CFF4C34AE98D406406A478CE8B0ED54244B3DD97A3A5741DEA7DF1248
D8BC923FCD5045B877FBA5EE4E7E08E02E581377BFD2E49CE4ABC3FE9D277BDC0EE8CE34979050
5F4E3BF963A3C03003B001C20F697F12978D702779FC492D331CEFEAFE9B88C0F52994E0A83509
2C2481B6FFA00FB0A82C01E21E4F6BF5DD23C0788BCE877FF91D2FFAA2E4EB4579D27373A7837C
77DF60575A0100B811212F4B243229E79A798C91A87F3694D77FA9FD6821AF8BA2223FA0AE81FC
E43794C6BA23A7D983A93DA05FEAC8B7874F3392D08E3C1D50E4255309980CE79E27D1E00E4225
F12DFF0AD153FFFFE8A8891C8B6587F3E6A3B60F3F3C3B170887D57C3C4F3C88A3392A1E3F3B1B
B38CCF3B14FFF70CF3CF3F23F7FDCFF03279085004AB900058095F7FC2F5D52313A7C4E569D04F
7E8010D8362AD68A20FA53D0DFB01C3621603E80088C60688A0C14363808138053DEFD0C8AC620
1AFAA90C0B2B82EBE8FF989EF5051E7A3B8F508960A20E0C511208B4214A7570E83BF058D4F5A3
6160FAC482FB04EA0051A00441F3F83056B85C50FB20B28DFE9090C247C0C310F62EC537DFDD3F
62802B9A8A00A01068A8D60DA1703A8384E00B7FF401724F0A9BC618CC62283A2001DB8FAEE8AA
08DEFCE332F42002DB74FD7C7DF6F5F70F4F47D0A7AF781966C134DF41417516C76B9A51C083E7
CC4701279F3319F1C021E1FD3D3CA566E000602223B970A69390901EE46708808802888EF643C7
145C202BE7DEDA5FDEE412D450C9A088ABC5B1310877D4BDF1B09FFDF14B42CB1049ECDF37CC95
A669AB65FF83D2C8C8208C8C28B2B8B8B8B5D1E17898FD8D1724A5FF3FACAC1365826CD348FE1C
60A0A07A0760B886916DFB906418CBE95DCD37DCDEB21FAC02A5587CFD483C8BD8592795EAAA34
2F5F941CD8558DDFFCFEFFAB3C501727C97DB034470268915073A42955F0A82AF2BCB435A56219
BDBE10040165B283A217F432268A6078D06202295C7471038311442360791D3977564D0BE16557
570B2E3DCD0D3B1B2BAA5753DE3EB334E0008094FE452991E67F57E548EF65FDC2D0B0DB856582
1E8976C13BE18217581E2AF634B22A861FE5D56820832559DDC961E356F8D3307A8A81BB44F22B
818D22370D14638A7AD5DFF2C8749CE0CE0E080E0E5A9DFDFD1E7055082FDF0E78C76D897627EE
B5D7F8BBABD0FA3835B42D0AD06C6C92428EB9365CFCFCDBDD9DA89001811979C5C7B1E85F614A
4F715FB60DA050514793E67604BE2694907D6C448CC8F4F7DB07AD4174415F66AFAD20B4B7EFE8
08683C84080222E761681069410216C3C4C8C1E75D5FDD6DFC29FC2981605B3A69E8080861745F
76C8EBB4B88907F2CF55BE17DFFB2320DF438BA010905F1C202B9FBE2C2969FC8950957ECCB32B
EAE7E26774CD8D0A7F5F8BFD0C2A99BC9CA5BFDF928B9C19995F1BFDF67E7592C6244896655FC3
38E20822A96577FDFF591435F3F1C7137FF3ABB3274BEB224FA9FF05C3AD9ABD0B5E731501717C
4721CFEC28E6CB26F408D1DFE97A5FC8767D261F657F0B842AAC2B0A2CB308BA76B4D8CA5DD7CF
4F732A6A9E68504352402A7C0275FCD0D017D7F5E55FFFC2B0934090254801505CC408949571D7
042E02F9E91514C5F9F6A96377ECD8240D40D0340C3333DCCF3FBF8BFBD45103F65BE8C878DD84
D42460D5F899F69A68C924EA41E6909258F7CF93D14232DF9D9D781DE698BD25145D6A5E2779D8
9B2D2527DB87F9F27D49BE40A8C17F47272995C8220A2AB5468BDF5582B425B2D5ED5DA20BA0A0
849730EE424260B60CCF2378B924274B30D202528AF24A02E5F7FD87DF5FC9FC81EDE02E824CA5
FEC5208B9236035A22E088A0A08E2135F726A276875EF626F20A08F43C34041B312322389BF993
E31631020AA1487AA8A288A0B527101C1C9D33D80A8217C953D70A095A86ABF083D7D0797A8B93
D0A428BE7270C8A0B422035C05C22750859728F358E4C9F5C7271D232435040C03D00800086086
48630840218C22CAB4E7753F6AF9F36AFD152C776BD48C9BBDABAED56FEB71CDB77D1659C871FE
95140E910512C9E9FA7577E77ADC6755FB8B6515D3B1C7301012071C48C87204DDF3B4053D8F83
90DDE3B43846002A33310E0E833C8B7F809379025041A912D8DB23544E397EC57457C7EDDD9FB6
1F9FE2D89D1FD8D8A1C5AF00BBFB26D0F5FDAEC4DD1500C52804C27B49D3373759D763604025BF
8D73325E8566C74DBADB5749756454CF5C175D73FE7C538ADDEED8D8952CFACFF73FC81E034CDE
55E56DACB4DDACB2D34CB9637F7D14DFA8D33D748046BFFA1DF5EAF9DE46549E74E39C5022A28D
0CD5D2388DDD22697B08A6F8EF8D3C0BE9CEA2F6243AC6C4A2F41EE08C8725251838838A7C57FE
C8DF58A933B3FEF4EFBFA8B4092EB8847337BB7AC27C62F61EEA1A820AD22BB7AEB102B4C3EBF5
0820AADE3F43ABFF9520A0AA6EF4C5B6CCF4140C30826307920D31F20BB61F15CB23FC255EA7E8
968E09F085508483EB7FD87F1C4AA0892808A84B09FA84AE4148094D6F56EBF3261C183BF6D50D
4CE7FAEA386060CB51358E35132DE7BFCED7D08FA6AAB9A0CE9DFD20CE3A4FCF3970B48A81CD21
93E9E9B082358DDD1832BF4492792D9048A276FBBFA839E22E36064A4830BE368EE0093511CF39
C53CB6E0CE4A2CC249E7E20A76538B80795F7E35CF7F34DFFFB5C2AD3BA05609CCAD93CE3F82D0
A9D621F64CB8A03AC9B92920252332C22991D7AA9283283280AFDD9D0D6B7F3D2C5085FCC3CC23
090F2F03D8C4F6335F7C27D20608EBA9D1BAB2756DD7B2597EF77BCBD30EEDE1121902D3841487
21C306F1092640802DE067F590239EF2F2557D84202EA00161AA2E2F4C04A3D817F7DABD79F7DB
DAE1AA4B8CDB6CF7D69FA34BE8D69F8190906BE9C875D8FA28FA7C9FBE6071EF7D3F97CBEEFBBB
AAD068847A47C78DB1B1D17E75D0D6C7D1D1E1D3D34B2FA25AB0EF1AE29747A9EACBCAD7740698
A1D1B2C61087F180E28020BC9A3CE395CF23254E5F9018F3F70F21EE1279FE78C0F405FBE25194
041A8DB1D1C3A365E8BDFDD94AE80266C48FD755D54142A7FF4F58974F26E76DE62739EBDEC8B0
299904188888A6A7E985818D66D1A73D7DEC712F6BA281EC22043F435B9DC1D84CF6DF0D33D80D
F6CF0DF7037D84DF49A0DF4DF752F8E3938E4CF4CF81F4143B47E7410797DF512C9F5DD4D78A62
D640C13FED4FDF79B7BE38E78268FD1F41AB1EB23F51E912691F7A7C0A7E7F5E9D7F40ACA7CD96
28C05058DC67605D7C821E1EB480CAF35161088A9D47182A18336FD1378E03E01070DC3A4CCCBF
4DB7EC8EC7C32391C02C02EF63205429DB740002B9FF6B453E9FAA6D7777078107D42905F7F9F0
99F77DDEA7754FA83FCC57EC51E0A9DE9DDD0D0282B7734340217B47753BDD6834436F408304E0
E00954D4D68B409CC2BFFD15EDCFEFB5D73FB5D4602C2761D1F425DBEFF46FD72D10871FF7EAB0
1B4557CD5F3CC30CC0C3EA5C84BAB7DD0433AEBDE5575B68CF3EE37CF6FB950E75DF7261584522
15602A45087E1CC65EA020CEAD757343E98A5D1B2C67DFD7D607280292F384D1FE2F71945D1F1D
20B2EA25299D21F91477FFC32757476D8DB70CA8188782E3562682A2855C3DAA9E2F60C3391E32
0C3319E2C7604CB0C88AAC1872A2FA08604DF04B8FEBE821FFB9CBD2F7DE3D040B1DB1D3F2C8BE
F853230A0EB1B191B304D334E797FF7F74F54090937F951F16976F6CA5C951C55178787EDD20AC
7BF42FB0051D6F148A882180912531AA2BDB0A52E2A62E0287424295314D6B46DDFAD62AA65200
AA8C820915622A0A828EEDEBA10B17C2E12F434837C30B0280CBFEED4DC6820A76DD0200B9FF8F
72B523BAC8082A7C21A30A0CB08BC321E5D1C30CF5F36C71EC441C802A9041DF8B8024B374B370
B257D7E1F2E9F127CC7ED7427010027C741DB2E25453E7F413D66F6F4DA3A3A9AD04223112C3A8
2CAD8F83E35714B7FA0703A056B77FCCFE3322F54FA478548205137B7425856149CBB2C5B242BE
C4BCFD650C2FBF63FD12A4C2A9CFBFA4E27DEDF4057FD7BD7AD68880A7082948104BC8AB942D7D
4C8D30BB4AB95492F5FF43232C8CB23BACF768D0922267F42A2B7CF6F7022B35874110D2D1E0CA
9F74534FAD6690202240529221F8DD07A4723FDC080B2400D3088242B5120AFA80EB195AF472BD
C51A4A950D32D00822FE35E9D20A06727339F044E42D81BEFF6A89EA48280229D72702B27EDD95
2CAEA04BE2040BA606AE6C19BA8379404BDA940D78202700267BF8E25E6CB3CACBEB4AC0A78509
438E7C9EB7FDA38D2511EA1E211A5687546AA924BAA0DFA10EA6025635243366E2E082A43967EC
09DFDB62E6634E1287628209569C1D6E524966B086AAA90BBDF68387A9B02A46CA6B836AF80B80
B65001E9A0E7760143D1F8B8848A22E83F6EECAAE035A23718281940260A49DDEAD5C5867A2E60
24EA8981A8F2315EB2D4E5B018E2EF657EB719A34AA549C19B8047597AA2C6B6421601D0283E1A
A979109AE893BAFC3D8C4199005F1495F84CE041005ED7C1A8EB1E1FD312B9E4E9EDB49DBB6E23
BFAD0B5CC18980576FFBBE7884E65C2880B7F90582E258A258B86E5257DC3E2E5246C9EEE7B4B0
82A25A65FD8247F72EE7B99FCBF8F9272667F1C314C04C80A9FF767EFCB02D0BFFA5F37E4AE186
1B62FA69A2021DA4F4A62595AEBBAC6CBABF2C65594010069D60101002B9B9647462A1E52E231E
8A0AEA8E1B42D64E95F3A9EA5111B9C43A43C43A82429EC29A260D6808F974BDA3EF779076A04E
0BE83672C3668D24E59AE0CEC56A57B111656D115EA0FAFD95824DA1438D15387DEEC51CB9440A
7FEBADF3E993146BAADF61EAB82DB042B25B2A817BA7A3E0D7D98E80E577D5505070A909171DC7
5C100E009A627590402609896672CB2C99935BFF49E9F40D027E1C3AABFA05705C2CA80257F73B
CF2C0970195E434070260267108026706671A7F6642F9F0DF0D6F9F7E7F625425C6FE7CE7CB0B0
9F89E6602BE7FDC3C8C370A66F25EDCCB0AA5FF7E7A9F839F17CDF3CF3C0AA80AA414132AA727E
7D51E9A6A6A60AB65B2B8AC96AE62D100D432F53FD7DFBD343680D08405A91C6B886E00456354F
585D8DEE836DF994CEC788FBDA884EB5095AE080E00FF03E4CA0C8228BBEF39307F3C83800813C
C105D2FBD0358C19FF7FDACE59D662489838130341338300CCE30825FF81403F1F3EF7F77DFD7F
D7FBEE10AA2EEBCE3DC0FFE1DDEC9E8B4A65DFFD454DB6F967EE2FE38E3DF48208595F51741760
5687447F1FC5237837F75CE8208B00F185DCC180007E4D93204413E002009089ACE63E0BF60CE0
230C005300D0C033D0E233233E202AAAAE04FF1367D00D0089839B4782C0C303D7F4F4F3D00C21
238084A7F27F040A7CC140DCC0A089EBCF9DF387B70D0A370F480FC20A20C3806629F5F4AF07FC
00E74000820351490BE3DD53F4882841B15021FE3F48D01017C2FF5BFB6AC0A87855A3B0D9B28C
052B050034634FACC09E8FD3C35A0B9EBD8B5276E2FA5C28C0348237E2FD3D514DF6FEB3440541
A9802B0BA43106F7F2F0905822930423FE32D32D33CAF64250903397C35825250A4378CFE4DF43
4A0D2962209BFEFFE982024241418260A36222A3E0628E909587925F3C8B8A7DC9FD770786AABF
5F915AA15EF42357542B63483FEF057EB5989CB13EA79698C8B6F5F5A028096DD50EBF0F42FBDF
DFE4A05ADEF9FD4DDF88597F738C1121BB3E4CC87AB2C20281F75565876598EAA67DF734606AC8
5055B57B57FB7E1E273DBB4FB4FFE4C934D413EA5277DDFD0508202420BED2A6088AFD978222DB
4FF87DDF7D373C4FF0037E370A988CDDCEA8828F8CF810D0EFA27CFB387824B921FB03CB87DEB3
2DFB5DB92C5605EF8D8E0DCD59A3E7E2FBC95F8247C9757F5E32079C7EEFB9F9F1E87A7F67E21E
064CF80A8213A1E238887BA1E88DFAFFFE040785C82208480888222289DEF1E7C82100B10C96BE
2A0D20393D02341E7D2A4052DD84F04342AA5D7D701FD63E5D67F48260989722C925CF1BF1BFF4
A75999C999B1DF79E01602021003220210DCFDBF12309CF56FF454F16022A0675FCB8A8EAC99D0
DD4689BE295FE70808959682918B233A0F89FD654909D0E7CDD6B8F8909445A3FFFD07824FC265
3D29BB93FC915564A7E51D26A947DFF6AD07CABFBF840D578F5AFD278FD8DDDFDC1495F1851D3F
401F8082002DED1A602EAF5960AEF7C88864F76F4F8F5D6F877DDDD9DF03E03517F7C2F09CFDEF
B76FDB49E0FD14F773E7DDF382E31F8F98ECFFB1CFBBBA405FFDFD43A43A78ED920DFDEF5F7DF8
7FA504DF400F3D82503E7E20BE53E1925133DE5DE78A3E2712FEF9F7E8A54E20C45E1588C03830
523B1F74CD3496372543473473350507D0B7822CBEC503D4C9432D5F90B37D31DFFE79D403D3FA
7EA7F93037A30807E790138EDA976C92F2B10087D41407D8CC08A4F45F7FDD4DF7F4D4FFD3F9C4
228B24123F905011F81E3C208FF4937F7FFDA61E20A7FF2AFBFCF39F04F5E8E08FF0BCEC4BEE8E
EBBFAF8ECCE2FC24F14467DFF220322DDF09EF40D5C5CE9A2885D0B06C16A50548258D1173A824
B48B85154BF8E3471EE0BE8E8201C7C97ADD2DA428EF4CA8920A0BBEB33C5AF70828965E48E353
54E287A80B843386BCEDFA7DF4F63825443C98AA73EF7E28790288CEA312D4223B3DD2203DFE91
A0F141E4DA88FB4539242A88ED4E822C719A7780082EA203C8D1CD257C90512E8293CA01E0E249
A20DF62CDE96A7D8DE2CE27D22AE6AF72A0A31F85F5FA0DEFC43D4FD2AE090B6DB9CE2EBAF70CF
D022B781EB278F7216C48A8148BDEB0A94854A554EDF792322209D6F91D3EE901A2911828BAEFA
8FC4D74FF2154222D032E40469E63E08A2CE45C44D25C5DE32E61948542A36253498DC4120AE9E
77D09497E3F42882D2B1379379414EF152D50DF5175E8D7E3D2B9F4853386AC26E3A7D775CCB5C
DDCBA4C21F923A357372E4DE832A3F351FDF4D7CD0C543BFD37371FF5F705F774BCB49E10043E2
FB24C1FDFD4DD1EEFFD285E60628218FAEBADB82506A7B1FBD844A897F79E7FEFDE28F77F48B7B
410C0898B197BA4C76DEAD39B7F82EDF03FF3F5C203BFFDDCB87E8FD4BB805EFB43DD004FB2051
3F53E0C30C82F02D4FF77CC4F7DEEEA856542EBF737FA3F6F3DCFD7F3FF3E38791C8C45E8CCDD7
822C88F0B17D4FBC233F7003AC7C54B18C742D005FDBDE10E76E2C5C4D39DD002EFF7FF4F7CF1F
0DFFFFF2B41DF73D7A088B76E143BA91818CC220C3F0CC03C4C0C8BF420C3C4CCC3302F82F70CA
0883E008808C49BCB3FF417196DF46533FCF7DA038025CC230A4E21DA3728D004744D75A9DD3D2
3F2D0F408270891248499010DFE1735C73E7B343F68748D8DDDDD3BCD1441EADC4096B6CCC9E6C
2917DE3C765E327B4F3390779442632DDEDE3DE5846A675B977F1CDD3639137698BF6602CB9AB7
E0E228026F8FEB7773F10E540CA36C55F45B1AAE05E018016D9CAE77CFD44CA3290BBAC3054B29
77AE6AB7C1F3E931C06369471AE582BDA2875D460E9736CD1E79CB4B7AD4F71CD977B7DFEAB71A
43D7BFC8C411B54E06A1D5D8B603D93F9C07044835F5EDD4AFDC215474103F676D940D0887236D
3730134529BB2500A9FA1174D4C2B518047A9BEB78D338451CE0760305F1C3F682B61FF9134771
F81761E32E158120B675E80CDA9D7C61E3E0C2D373DC0C92F13B5F0CBA7D3D0D36B13316B5404F
4F7CE7423CFD52F2CD238DADDCB1DBF0E47E7317F432AADF20BAB56776814018C901DC71D1D08A
4DAC3D75A81337A835E0E330937D4B9D8BF516C23664782F2035FB4D7F5D041E2C95E2ED4C2918
A43C437265FA23C07C87B72071A0B41DD5F7CE93D472E4F889C06DDCA90E502DEFBF713CE80FA7
29BE7E55EADC3EA5C19103767070C7D355410ABB411BAF5C740A753FB0DCD5BD044A61A930300A
AEF65562D23360D8034E7F83DFDD539FDEFAD1415577732F4BDF471DB129F868BC27B7A2A0FF3E
EFB743434E5D07A303D1F3FC443DF7AF397FDF7F1FDCCFF4CE438E88E8B1FA8D2483DC01C68141
EBF445AA810F3F8A5590615412FE82337E200AFF245AECD733B1DCBF3D82CD50EBB065B61F3EA0
028A00C1FE377EFDA2030BA746283A020133DCFE3760B5D33247DF50D7A3AA8D1FB28384C39C35
3BDC46942820FF0CC00E38C1C4938094FF285AED85F45F6E060FFACBFB8A88A88AA8EBB299500E
29D75D09D09340CD80EA808569AA855AA6915DAA8AA0E55672A2807D058955297977CE64E8995C
75A08AA42A4203555C354A6929A082A7FF9DDFC0BC0B029E7B42A92900477A03E3758BA7EA5E18
32021FDFD1ACA60A40BB8D2A189F17D07D0783A0FBC7F50039F9E0020AD4FF546CBDB493D04BEB
405063DDFDCBC87DCD0E4380814D5F5CFEFED7B48C80803C85502257DFC51FCAABAAB82AAAFC4C
4162900EBF38F83748A4F7CD3FAC8D42D4E973F6AF47689FE90616CA2BB8EC4E474FD0AAB9087D
D2FEA5D33F35CCC53BDB3AE998EF71B8351BE8284D3140B6C43CA1F631AFF3DEF4DB368AF3BDFF
F9FFFFA9FFFD3DF7FA45C6B22368ACFE95500A8FEAFF235FA80D5FF7C315F3DD7F4D689E5B07EA
74D39CC766A82800624BF39FCB2716FF1E9DCB3D1E9FD0A0E833CD0915F473F68CB3F3AF717FC7
C907A7F4EBFD3B8F32B1DFF7E34CEEB3D94337EB4DE14289346FA7F8249E4EB1E93FEC86EBFAF3
D73FB77373EBAA2B338282808BA3E283809D8210220DA9FF5020F1E79FD71D5FE3CD331000B77D
47F5CB1CB03777F3DE9134382A36088F3A48F3BD1420385603F8DFADCFE23EF5FF0DB0D023BFDF
B776FDFF78103608170E8D81D313F880BE10A1E0A270F83440E4B2F2FDF434B6CB013795D57F34
B7C26077F561E937C830283301DF5235A0FE413420C82C824E739C882D58B801C7F49FF2A44B20
227CF6D8C1097F7D334C0A0C816809FE398802D2D4D647302121A3DDDDF79B367F3309D4B8150E
42122A35CC3087875F73DDFD502E839F7FCE43C9F5E50141CBD8D4152687C89480E6C7F78309B3
4EFC08BD4173DC23DC2268F65B0123874FB77B01478F42972F83C69CF7473DFC4EDFFF5DD2E058
7001A0D0350D48CB0CD4409E1E5A027787571FD7805027F3D094278783C09C22051FD5D125E0E4
E7D59D605E8E1F4FD7B95CF4777D7DD3D3E370841DF9F80A12F83C23C30AEF738B5D200481D72C
A5101D5FD09FC16158300D48E5D1488BDD7F4DED634F61C29358F73947027D394F821EB560263C
B0981CA37908F61FE35973817EBD19DC6CDF3DFD095DFDF7B583E7E7D7D5F5FA5738E404828247
7C668E9F1C60C60F19D20B279E7C7F82CBA7C699F4240107DE0140580444EEC77FBE7584AE3FFF
0C3748AD27897818578078E91C95F2C47FE07954543947F34B7CC33032CB227457C8EBC99D2C8E
7F7F5F7EC9D7E15A56AB71C760CCCEC308F4C5FE67D67F845274B4B7D84C034A45EFD90D05DA4F
A7F09158E01EFA97D5E85E0DF8D4D41E56C67D7767DAA7F9FC9497497B57FDFF7828A0DF91E088
5F8456C6AA18FD1DBD32D0ED339D7BE61A3FFFC1FA33A9D9FA43AD7A7DA1E186BD38D5F3A1F382
3A628085E86BA69A86D82AD70010DF1818C89293E9541303C0C0B3BF57FD10921A3EBE0900963A
60AA92C9A45EC8247D4F1CB24922C20922ABF8240AA02A47EBF90142C22DDC6A702425588438C4
20BB8F4FCEB8B46AC422048248D3EEFC7D28AF4B8EA07D32D7FEFE773BA38CE7CAD28E5A09D020
9FFD0B5FE1382878AB4AD2661EACE40D2DB84A0A42827BAF340A30B3BE06AE7E22BD08E083BC2D
0724F9CB47D01F2402F4E525090B0BA1BE91ED090C37F34437FCFCE4E54FE26EED3032EB91F5C1
746C9D34B6FA25C5490E9158E3C923C27E43DC1C22D1C20D200C0F0C32CC347E429420ABFF00BB
3515E8A05AE544B22B2BDCDC71785F51E57F44EFB2A954F679D018B81826417A371CDCDF3E3850
A542CE75548A08F5C3DBA215E250718041E025ADE3D6A8C2ABDA5DDF7E5D20DD17702080202658
FA45F61D3E6718A9F7DC9FDFFF3D6CA14A0B95E5FBFAFF954AE2A7CF2F4C4707D8A04C318AFFD0
D21FD1936F7C47DDD193EF7C470C9D6156FBD242F4A467FBFAB3222A7ED55C7B1EB5B1C92B191F
A9FD80D6B6B4720208DA67D33A01F46279E5D1B236DF0DEB51227F27F7DFC9770CDE17F42B1830
EE8B4BDA4047FBE5281CC0100117ABC011F3D87FD2EC3337E9FF83D8337E7E9E383F8C333E9FF8
86318CE25F0AEEE217157D5F95354E49FAC98B7E560E53EBFE42C188D58F556F0C3558652BBE35
143E3B52B94D9C8F88DC48B5009B0FD20482BB23D71D7EFC405077B013A9F94978299B111F0FAA
53A8A14BE36A74C7C422D25D140C8A11FF9FC347E26477028C88D5CD1C92BFCDBA77F95D36B7F9
5F30787FFC15D5E0909EB828540BB9030CE6C2B72E7659D0E1F3DE9EAAD1D77F0085CF3774A08C
206CB277D0896F0CB0311CCC9185A8FC045DDDFFDEC8BAC7E9CCC5FACAA28DC9BF09732A8A9BDB
D22562275E8B7EDF72F533ED3E30860C0AE07340B8BB6142837777FCF9605E1A07200B87FBE142
602E934F5F0BDA06E129E9F7CDC610D79B75E2D50CD2E8FD205C67EA670174EFF8C4A270489295
06E00B2735AB2B9FA4323E004A3F69F6D7595DC3AFAF795A57305F475D23012290AB0DAD8BBCA7
8E0971D071B615DDDDEBD3D5858C4772FCD71531707A3E3D8F832B663960242453038AE246A077
5F5553CB8AA8268284AFDCCA48492EA82230869CC70202733D756F733D753760A2637F75497C3D
C79FABABF428226AB179A00B4979DF12A42F42A7A899FB3E7E2AD6A7E0F86A805A052137402D31
21016933D2DFB7E49DA9F91DF5E19CBB2E8981D3FE2AB3EDAAFCBB7B2A9E9FC3990D90F0A9E7BE
8BCA2E2F09039B10321214AF4D57FFFFEF8AD2E42DEDCE3C22DCAEBBE0969F3D394B4DF22738B4
010EF45077D4C80DFBD33360027FD0338BF43EF32EBFB75D50AC93E589A98D5EDFBF352727FDD6
EB1C03DCFEE2275F69DA71FFFF80AC2BA85F05F02F024F74309737302678BE08A810B544888E30
BA8808BC0F40DCF7A0E821554D47871087925C25C1150BC9786B49C0E2D9F577D138E0FF07F07C
CCF880EFF74A3024CA650AF7E3CF14F654DC34EF08817F8CE38FE0083432FE8401CE94E4A22FDE
7FE40AF9F3F0D5C8A217BD0F51384914FB94DDF385514C3583F722C95D5C75F40BD37E3B8FE08A
03E5108F88C8CEFE0FC0F7F0C390C2176D3BD35F1C1354C00033FFFF3ADE8FFF4345F060A2BA1F
41425257DF382E9CEA8FD00A00800253AE74CFE9E70B17750ED003A3E1415177C0CD7937202B7C
FFB12C48887F4A481FA9C87FAFA90EB0963D9F7A8E3BFA5B94575D2239394C3F3343D10AF74E17
40B8C8713D0CC0240000200A7F77573F0795350893F27D30C7DFFFDFFFFFFFC7FFD02A838297D7
C02FB67636028CC1131805F27D9A1FDE2B305F65184F2E9F277D99F564A7FFF322222C2AA6B1A0
8FAD675902789FF6BD9D5DCE6B697DF14B7975FDDFFE833043949FE7E6F7D1699D968ECD1F3567
5C2B0A2DF77BBCC37F9A838364CEFAF883E76A0F4F8CBC7F94AF72AA9C77DCF7FFED8D89677574
F51DB52577D181FB10D8E51023250773CD02030A01A9863FA452335A2BBA02249EE209A0014D00
0618FBFBA2BF51A02157EBDE901A3443C4AC5E224C58E838180C604BC130CCB4C8DF2BEC1F8D38
983FBE3BE45460B3A02E5013EA0715AA28BCA04A08288262051F03A28363ECFDB5FEF553241EA8
D0024503F8C1F3C0A02182C224E73E086F904CEDAAA975BE3EEC6040318B50292AC202AFCBC3A2
33C1DF5A814B066C053B4050858D0CD60681A3D81F75C832FD6B980E03D328CCCCE2C3D02880DC
0CFE328F63CB0C040040CA8F8F3B3403F4D1C4D829FFFB0333E308C9FAC540501ECD0E3EE35D3E
EC4C3DBBCA3714080FACCA93304022FD4FDCDAD300D00084A04BF8F7709092BFEAF3EFD24570F7
7EFA778C5380C080085F42020053FD08840752E051FD75DDF7FDF4F55FD00C0000087FF6128393
41007B5F533236DBA4E07FB4323D727075DF5CF8DF8F2F527EF88BDDFF7F7836857FFC85B75E01
179F3564EE7F68955474F4347E7CE3E494F55802A2218A836D6756F4EE1816045BCAD583DE6051
68DC8508DD4F1B6C63336358207C7F4BCD2D353DE7DCDC0B8E729E7D112B99F676944E3813BFE2
70793B6267C2689FBAD1DBD767EF50D72C089F48D63DC471318CF53D695D1C9DF67EBEC4289395
8BA9C719D16647E4D145E27D9C59F6549D719714607E0D346E9E42709F44695E28250085774696
0A758046FA227FC8D595C01953DD722F502E35D3DD16497DF09602025A908364FFFACB182AA248
36CDE92EBDF68D8D123DDA55B6FE9F51D4BE1777EFD4D556E20AC889005054901433C739573CB0
24EC7DF90A7E789F7D3B8484D900B2D6D81CD96322A4DBD0B318FFF0578EAFD92D853F8C95EF5E
0CC481C32A7D8E25723B02ABD0815F7090F20899A0FE175740E8E8DEA3E3EE8162488815AA4A48
5AE13A02237F73B492899599F3A4FB6365C56F6E6E4A673FAD0D430D6A38E231A61428D93D2FE0
B57562816074FD6283850B98C08909801495FA21A28E920902E01CE04861D8D7A177CF3CCE0226
0A7601F0020A0282400C028C38099625389811050C673294135C154460E04C78AA8E020DCE1007
2843A473B030080503881F83E19A1A818009D53EEFE1513A04BF220A80734AA1EC87A9E5C2DABB
55D50604BC7D277D43718188BEDE9CFCB7A7FE0931D70E7CE7F1CBDA49D64126245274A8BDDAD2
7D0ECA039C0271D5E683561FE0C517F6007AA83EFFE7A5A5467693D3DF59FD7DFCFFFF3DF27DE5
D450B7810705DFFC3FFFEBE1FB778B89549214277DB257462D11E0BC6142838509F26297E5C9D2
60AF762F6A64DDB0776E00978AEB5725A0D9FD94F6060D828DEAB022E7FEF148C8D660B8D54DD2
48F17F5C55D4F35CF8FD8E7CE90463434F6D26A494F4F9480F2F83508F43D7BB77D4D55F35CEAD
8F4FCF8C3BE0836380617F97EF5F57FDF840489BADA5F5C67860E5D7EBD28181513F5F6AA2F58F
5954E38B2BA88C554085FB2C6AA81B57618674556340B8E827192EFA2106CF46C2FFBFE54CD1C3
A5F6169AB2A8BD59E6B9EF5697A95ED7D737676C5F434030D8A0C8CE9E92B9AC858117DE0D26E8
AE138275F953E2E024D4D52C2223DD615555179AC1F594954A69C78DFDA25C22EA753C57F6437D
A7E5FCEBF9F8242043E38B892E8143750D58A6010505ADFF810C4B0C002C639F92B2A3648927E7
6B7FEFE2BFF3DB904A0C7CB3281A158128232D8D1122DB20D1E0625F6EE182DA3682E130CC5D75
815D043206EEEF54B2A3CC1A28B920A9FFA0899D66EFFFD737205572DB8808967715574F4E3D3B
8A020A28080CA6376F24E05B503F05D57A1810D8425213CFD43900C020FF18DE3DE8A20C4E5468
3DDD0CDF352291EF4D2237EE6CC75E832788A403231F3E806BC89CE3BFA8E0EC55BFAB209EEF85
904C7E34364C5B70BDF9E824D5E3C77CC002CFE9E7BD33DDFFF3FFDFC080A09C18080989D06010
9826249088236B2C82B0603221D22223482603DA4C29E054AE1973ECBB245EA96461D292A48777
15B99BB73F67F28ACD2068BCEAC0D5FDA3F79C3DDF7EF914ED427E18C92E899EDE69A7BE70A011
D0A362E1507E3A42B614FEA6842EC873A480A4A20D2836FAD14867670E2C59B7D52E0A225B7D3A
A5D06356BA63B5026E1A1CAD03E2B8A27E7BA232B75AF6E0583DD17A61D4864FE2D5A059253D06
AA3D80E50A76005DEA13A04B1FCA7BDB957FE1850B443A410ECDFDEA8C609EEBA6866338A1B9E8
2A6F988D065EA281C0CA09D0A02F5DE5EA06F91A7E4622D5E39A1691EF7200D024853AA8785627
361020A1FF32B9620C28147F7348F080893588093D75F927125B35CF6F07A375C7D47FCA82BEBC
9DCD818ABCAF340BF810102A0F740873D0F6C9B426D8C787D0A2134C8E81808262BF73F0C02B26
C9AF403BE3EAA22A32373BB4CA3736D2AC5FD34BA1B417F7736D0D859DE68377D0DDA8C63344D7
4FC32B8FFCD356B8C08C08293923F02CF8DC0484E038127738A503D42D00B83CC2C18823403DF8
1200B6C999F24774B949085F939BA27B00EB484784D8F5EA83EB4A080012BE0D12F13ABE27F47F
4B095F3F761D1C86A8339B12C8009F0241C90E714C0D0A22FF17FC505794D7206F26C422A93F74
3E2F2D11320DD23BA0BF8F58FCFE9BF2FA791DCADD1708D7CB7358A736F07AA4632058EB4B177F
1CA82ABD5A88C9DEBDB993C82C84E2EBEDF2664D826139B8085F974B9DD9FE2A3D7DD9F9F9EDC2
77D8D795E7F8F7E67E7EE557DFDFE99F97A36737C724B2E7BFDCFA27D5FFD7FCD8930E3D836A7F
FAD03DFE5808BDD5F368E9348E52E977C9FEEA63368EBEB3745930BB4A8E9B2F4F2E7F5629CB73
70E8E838721C3F32DE4E8761165DD46AD9EE1C341D2B427048810A0245806A07B462E03B7F7FFC
5FBF467F7E001D07537DF3E7A32D41D6DF4267F5012671F455122D175DE861D01F4ECF56AF9F92
2204ED827299F185FD7B9AB62E2533D0CF410268F72D1005257E9AB7668D34B4D0A9DE06E83F47
3E1360F8F180080DDCCB62AE0D696A204939288E29A1E08270014CF7678B41CA90FA3DBC99B005
144B3E3788101C5315755B385473C499FE5D1CC700083815C7328340A22CE21A20201FAEB04158
380888807CF0CA2A8B7F8F4B22C890A7B7D9F88A9F9F2E4F607454DBC80A15FABF497E634FDC71
42BA2E7422D3AC52FA2DE8D058051C9F857E1C72F325511809F45766472715E37CB81782976644
725FBF89605C88E613875FADFAD0E03822A3D223752B1CFA1E87304F578003002FE9CFD050F42C
3A7D03DCE3C9E823671A3DCE3C9D462DCCF703E8E3451EB5CE668FA1FE14D0E10B20D1E35CF169
FA7FA72051F3F8A0AB85CF778D6ABEABCF73FAD3E7A9ACB2400A50925F4FA9201DF7F780E80F92
CFD2CFD03D75BDD17F9F2D0755CF4EBEBA9B2E2EA772E5D39EC1CB41D937DE7E2DF3172F7E7704
EF7E9B8DFDF8095CD2AB727E33A9761DDDFE3559D5E934332D0C0A0D1D05DF6FC7D042B37C00BA
DDAB14F433DFDF3B96D05543308812D3A342BFB4B5615809408A849FD20343E303410E81953BF1
728B2AB2AAE0D8160384083E32CEA9F1C25086C00560DDC1304809EC35EF20465E5EBBE1620A2F
317300E028E1E8D839C180082B6190D89E2900702808908EBADCD44F808B463260339F7FD47F39
F51F020B23B045323F693330830808020399D4082220CF4109D3A0277283A2D6A52C4A291AB095
1EA40A028AA0CE8A0712232064BBA360E7B4B387CBA1B2349BDB294ADFAD2960502AB6B14A0BF4
623A2C42DE0CE0C8F0C8083623F8D7D8C1583D0C00C0C82933A0D040B87141CB240976D0760F49
F9CDD1D233AAA6A27ED43A2822C52F3228525082F5F5809BB8EB3D07C84DDDB8203A7F6524C40D
C4125C9A320893E7FCFD33C38C2C282A1F236320FE36FE57D1D24E81E79FB9DCD4888FFB72BDB0
D05EA4FEE515DC360DFA0037FDFCDC3D4AB819FC7ED7345EDEC5A3D177DFBF4D353D1671CE815C
0DE127437F1F7C1F7E778F38A804B740E6FFF3C140D857FBA9D2B31CDAE0590FCBF2EBE64B78B8
F8B8AEE3251142E6E28009F56278B20387DF773BE0E035A5849FDCFBFFABFE253EF5F7DB43A3D8
35AC6C2BD18F8FBE353499B7B152CDFD7F150E6A131AA8D227F28B13A3CF83FFD7812B32BA815A
83177E90B9A8B4831FA96B971F6744A0EF00040BEE4E73DC8E0DFD31B3F73F883F2378188A3809
9E9BD7BA20EC389CB959FE76EBA97CD783D1C8C09CB97917D1F98808D00E89FDCDC3010BFF4A0C
1A7CCA5E5FBAFEFE37D5E2A260C476C6ACEFA70A27A87AEBCE8DFC5C89601F1DE1FD8DEB2E39E6
84BFAF8F309FA82DF58378E52C2542D02A4204208A820289242022023AE90250970268E8422242
A0210407FA77F4FE43AD54DA90087B50262209E2E5F2F960A24090282E83707488950462D0D779
0FBE0E53531A2D776DB7EC4F0AFF9F0EA0E3BBE9CEBE112B946443FEE6781A3AE4856BAB083509
08F0A3B43DA495052E7AB3A5CDBB913893EB9FA26843E0DC3ACB96F238FD8ED33EA4387DFEE9E4
0BA6F8E5917EBA8EF8D9A388A41FB97A3925C52102928090293ACECEBF820AB9ED1F14F69FE3E2
B405E1442BA03D684088F74089F923B0E53481D40205F556D1E94F8D108D8CCB57AE50955E46E4
5F368ED95FA07A481F2824BE1A2EBD05009FE0120DDC5B27455E0247402600219DD9DED57575DB
C778D9E3739596BA37317F7DB87FDDB2FDBFB794D4F9ADFDB585327FC8DDE45F64D3EBF2E53DF5
DB72F4F245554ADB69AB0E57F777DB7EF6F289651A4FB7E3E93DFBDA5A61428995695704C5417F
C84D539EE895140EB009F6A67F25D07AE4D8F630A0D494B459E4020202A970042D8BC2F4C3422F
748846A4C24B60E208F5D7EFBC40AF1FF29ABD4FDCABEBA70FBE707D65B41C2A082E023D30B07A
3DC53DC5CD0CA22F9A4482080AA2FB0A8F0CDD714E2FFE7FE92C9D8DA847A906A4850145078206
88A61AA9E4F88E397CC9F7CB2170A487C1C749201444214BC7D1756602800C0900248C258E3E34
C260EBDFDFEC90383AFFF657ECBE4773D4739D674E4725FDDF81E1615537677F5F5746A1C5FFD3
CA855374D4BF8BAFB9AE468D2DF2F777FAF8E00A038A903E3E3B48D6BB8E8FBBAE4EE1EBF80747
F8D2DFB8F77F4B6328282E0AC0F61E2F1A9A0EBEA20A9F9DA7E4EEF804DEBFF7EA7A57DF7D7E13
AA6704043DB5F11A8E724040C8CB4929E2C982B0F43D0CACB2760C92280B67DFE3F7D37A95F8C6
820D1483F7B7F3C912472473F6B48DC3780DC64C74794A8F768889BCD9CE804D347D1DF720C171
72890CFB08F7DB7CAC04F3CF6F5E16AD3FC33C40D0B4D7CA6429FFF7AC223FDF4FA008FD0F3427
9DC26433D073D43F50F7A70A90CD1D3C765D1FB302D7F72ECDA5A27DCD3E7E1694DC59EA0429FA
F7E3A68CD7892281887F0B49DA76F8D0DCFD2CCC97F2CB87AC9A4CB232C96F385E81A945413310
FE032BEBEFD461F7D774C7E0AE90F34F3CDE46DA1853E2C1C03F5F8D3C91D2C31C45EF5EA6FFF9
C1CB2BD50744282A3F39933D8BDB3B63DC6B8044005F2F2117DB02B1182A7E01063F778C435FDF
10DF87AFAFBE7F8E5CCD009D4DF269FE7C5654C2E834DE306510C9CFF71CCFD7D4D7DD44654A4D
4DC60CA67D7D953D37622C4F78120B7F624D98B313530DF0C2032B561FB029215974F65F0803A0
8528E0215200CA75CD031303E2F5D40E78ADE3E596AFAC381E3D091FCA38B9ACD884427C931D53
D16B68BF20DFC03B7DF61CCAC5B5A20820EBF4A6000851F4AD723F4B2D0282A6224A060544C770
D5BE3C82A7ECDF09F0EB745E5E6BB94C2AB7547AACAC460239DCD641482B380027E88DFEC130C8
FDF09FC8444A62767417908DF53F2E36BCF5D1E24F2D4EDD78012927CF3DC9E3788DC64F3477FA
0305CFE2CCCF108F3D1E424F1CF4F5E9DEA535FA93C5678B9DF405E23F41600275F04ABD8CF9F0
3800A09257F73DCCEE4A766202DFEB4F06175D5656406FAD80A77CDF53A347451CD4D6210CA08C
9DD577774A3204217DD533D0FAD1483428399B810207E3620A5DAA717F7F5D5CE739D55A549505
1BF0EC2A3D0DDC877624D0BBAF6D57171257D419F7A3B6CB3FA0F7175F7F07F4FC3087D57C7CBC
80BC87F9FE790105389CF4307071200ACD8E03040A02EE4B8AACB0A8CD8233203EC69C2FCB1330
377FDD1F88F0AAAC4F4B0354E69F008097FD083F7FC32BC23570284A242F4DE720D15EFE73E73E
0D273888ADF93F73FF77FAF9997CA683582F535DFD3F4CA0891FB7DE526026390892DCCBF002E0
5A82F62DF11CF0A27BDDFFAFE85A808212F1255C1D17709C6AFA0559ED6B2085AD3D4FE5681735
D7E8C9282A911F31751B21E23D01C81F63E215FD31A1C11AA1C9DE7A00513F7052EDE1C0100EE7
50983407027FBB1D7F9F79F5CF7CF5F868D67C5D01DDFE05C8B0FF159820E45FC7973971177E5F
82A4A84880AF4B38338028F997E5A288031F37DA39470D5B5F9FE0D0CD1CDF6E767CC835C8CDF1
4AAD703340C5EAA0D571F753D7ED37E533E835233E83F6EC5CC23080AA035EC5836FB7709C29A1
785BDC04D8FFB2C2D0BAD460880D7D1A9518FA5A2320872F3C7EBC9DC71FAEA77CC47E9A9DC54F
0B08EB7CE5EC23AFC39ADC3959FC83179489220864FC7C7CFAC755ECAE031031CA537827B0DE09
EC2E824B27A727EBC7CA27EC7555E031C7A42D4C202D0ABC173071C480E80BF15F1C7C060D0AEA
15D7F1C89227CCC5E859BDD07B7F742516A8A075C024B3A83A2A1D8E8988FA0E5BF35F49F90476
0479CD8971E37E3D371F87016B68B88C88DD95365E21212379F4DDD043F4CC80C0EB0D6EA72056
004824BC10559004037FDD0254AFF49320353FCC17BFCAD3F2877D5E6BC349FC14FA0603A20DC2
D06FB898A3606CD5DAD0200D0F080229FD57B93CA8BAA08D5F7CA91A7CBF37FBFFFBFF3F176FF0
43AEB717C471EEC0B0F9F10C2A8F65351CE2F6BE9EAAD6AD357357AC7302541489DC9815515502
738DDFFCCA22FFA28D1580B14BEFBE9292493A822AFDF00CEA8286F9115F4231FEE3E4DFDFDDFD
EFAD0414100BBDCD7DF471D61DDFDEDE8A83FCFBBEDD0D0D39741E8C0F473D55BE3D738032807E
CFDD3D103D37FBF39E70778BFAD71F79F38F7EDFCE8350C64C34C315F135D75B8B709ABFA018A3
8E30635FD69A03A0A7BF7467EEA0222DFDBF7D881D74D40FD228064A3801F9BA1D0C3C4310067F
0F798C26095E82023FAD3D59CC7E9860F953FDF1CDAAE81C1474AA898275FFFF1B3EF43CF00838
01C3081F5FCF41AB30A8555B24F80CBC8F9DE77AD877AB2373C32D01C56C360EC97F50298A55C9
8CAA808222ACE6A7DFD9F873F27C3CA2235FFEE78148C4A22D657C0BC0068A28074B140E7E90D7
EB227CFCE3F6E5817AC06040CAEB7F5A03BC0402FFD5F9376B573F9040F727FFFA6AAF11CCF2CB
28CA30003FFF3E082AFA8ABA69839A0C8A9DABD87562F65FF2A00AB0800240077FFFC2BFFD0268
DD1DB7828D029E092F975DDD00420E8201CEA4B422D942A2027F7F3EF0A286BDCABA1097DE2300
8E03EFA7DFCB94D57DFC3C397D7CEA4D67C4C3F3FC89B47F7F5FB314F5357B95355E3D4ACEEB95
35AC7EFC79E7F31CE02BFDB5FCB38DD7E7E57B5AD33BDD7D5AD06A3E9CFA935311034FF3B03737
D5A7F83D3D4F5CDD3D52F7DFF3FDF17BD1CA8CBCC8BE5CE8B4AFE815FE030B9FCB31737F4F2D00
87DF406B402E05C809A6C590E0610F9FD7DDDBFFBDD7BFEFFD30BF5052070380E00A3F4D1D5A8F
908F16360528AF7D742498FB1E1E750594F33C643F50F58FE0D41220B030D8F2253E1E6FCF5ACE
9EFBABFC62FCE7835D324A2F6CE21CDA769E260860A22416EC9C268F9AB3C0C802A6AA4BCA1E17
CC7D7E5C1E82775C27F7F7F1DFE75C21C3082428E8F2094F737742E3273808828EA816C6B2F4E1
E21C2525AF4D6A08A3828AC4CEB2F2989D6E08B891E1FD30A2FAC4CEB206AC9BCE2E24787C701E
882B1C3B1DC2B2ECE2246C7DF32A0D02402A0D32432A2D034CCAA02C2B0AB29FEBD3EF3D052B3F
3E5D80A89E6E247F855E27EBD22FD0075B20FD809C82F2F4872E3DE3D42C74F3EAFEB6C53B9785
F51D3FF7C3E2126857A8741F712A29242122243CA76236AA0D875603480802DDC32697F48B6F8D
3ADB0AEA7E342A5F7DF79F3FECE55F7D541E3D943AA91D797F1D0C005C1BC2FDF456CECF6FF46E
875D5FEFED97CB94A81745F7E8FD94A7A8145B61D7BCFA6DDE932DB58045CD602173863BD89DD6
F78FA25875E21CF33358617E3E250C7EC8CA3A6D2B297AC2C4E21C723C8EB63FE16BE01E07DB09
4F01029319C861A5FBA6E390F50EAF2CA425A0A2D820BF160A1DD134E2087746E80056A82B3CBA
5C80A42C2EAD7B4DD8CF73AF795623CF8DF3DBDB54EE5429DF3CC9C32EE1EE985580E3A8969A24
8B0AB8AA8BB82AC970A82AF0629B2F60DE07D8AD89B21C40F6F2A2E21FAAC4C67F805EB15B158B
AB2B221CAA990C51DCC3304FF6D078240A0821A5F785FF8D01FB6EB159A0202407D14DBDA2529B
2071E38E38B0F8BE268B0B82D03A814300680DD5C2C93DFB0B222CD775EDDE008C89C024377ACC
8CE8D65DC6AEA83422090A5A9134C77D2A3EED3B43FD357C8930F6C50A3E808FA3AFC094B42085
08D6C5FE85F7F7E82428FF240A09C5F5743ED27D1D808801805F435BD3ED058E1F65E68F6251E1
11391275A1CA402DFED3DE151D76B76FD01374CF6EE2820F45F07C80A7DFE3A13733008F609D48
E49C5ABFA0517350DF8FD7DD5F531B0FCF8E1C964F8360CA9F54A81719DAD1F1F02E4496367514
78907A8622B2F97186FF4D1C73F2FCBC9724CAE1A8A2F420D6A1E84E8C627462A44DD77F404F3B
78620405938FA7773D27DFA7CB49DF7F4A677F49028A62838B58DED13AB8D0466A784FBDFDB4BD
2D23E8DF198CCCCB7AFD94AA75E55FD588A3A75D5FA9C1D0E150547CDBD717F8DADDB1452E15FA
1515099539F8C9800A7DCBEC8B20E177F4D308EBB20D83434E8A40D03C24EAEBA26A2B7F81FFE5
3E37E2D21824F5FE0202A29C3434AA50578A7365DECB880379F7BC6F07837D7CBED115BDE17C83
7DF5A089C20A7EB0CDCDCC27F8C32420BF8A0814209EAC3ECEB2B7DBC9E82839C91FFDA7AED983
4348ED8348EB2602027E066A65F5A5A1705C165D1E43A9C0A52587C79DE55E09FDD5FDF0ACA240
2277FBFC8015764F418EA32EAF3BAD15DD4D94C5E57CD91F1E95F11F41C1FA91FDC8D532695F5A
55141575F3A32DE71425456D6E7F74350DED1F82269020863CC4190F30BA61FFB93B80186E8F60
51409C7F57878BE0AD6E2E3E9FF4AA74B298D8E2E24A2EE4AF83E0327742A3DBF6F57BE7FFFCBE
7BE6EEE50EE0AF823DC8B08875AF6051F435533E8F6A372828B67F5DFD07038ECEC342E0303C38
02D0C2114C2C3148A0830D0380A8209F8F432323DC727E0EDDDF4E9F4DDEFFBC213C9EF22FBACE
5BDB1EB8B28BA2CB2F7F7FB77A8B218CEB09BAC14DDECB22C2BB853B058B7BBDD47B22820BB3CB
1DEF75E8B2B3D51477B7F7A20A2C2BE14F055377B2C8B0AEC7E773B1B4FB2CB5FF77BB2893E15A
2EC9D9F53E8B4B78796EEEC58270B154C9DEFE8B0AF15FDDEF751B21E20BACBF1FDD6EE24D6C2C
2759DC2A0A61A139CE356275E889BDEB7EB24B95E5DB76DD3B4F3781A7AF9902EBD2E3BAF67DBE
97DFDB68B0DD749AFACEC4E45A0161F2E3AE5E55C7971FB26127F037547DE11265702193AA21B9
C0D069DA7E22860296AEB6AF6DCEB0CF57A65FE16B0E47DDBE9A0587E1DBDABE9FDC6AA3C0A82F
F40A62989D6E2C202EEA2D2989E298522A2298704289B2140ABA9C09277F6BBAFFA09B8AF80268
09FA2E23D56CC20327DE6F49E782FB37977BE3D672E0BE39B7B77DE3DA7F279F68F81F11F01E85
041041ED72C9F6B6DDD7A5F8F87F20713A63F5D3D6A2D0343CE43D53E2D0B3DAFE60A22BADF4FE
FF7CF294241C9CBF162E4BF13328F9578F8D620E547FE0A90238EEE409ECD81F7F60BA020BDA8B
89086A18B4A09261C8274714D223E3E0D74D48002C280625109DD3F26FCC151BE249A10EB14BDD
747D0089C04621D0574D7FB7A18C954B65AFA9C68D1AE0C6A99AD904B65F5395F909C5F7F7323A
E3487EF08DDF739E20D37F73559FE3E17E16B4F9E8032A7EA9867D5D7F53A9FDD6955F5FDC0DE5
FD466021DFE5FFD12D0EB447D776368B6174B5567D5519D79FDDD97DB7D02CE3DB6536C8D45352
30AF519F8CB58DB58048B883D9351358B54B648E7D2493C92AFBF51CCFA130A07C6DDD574C544B
07F2B774091DF57FA9AD60053FDFF959EFC602001EEA72A72E8749C4A3D834C7C7CF180CABA841
257FD5A3477D368020F69F4D6C5F51F7B541C7B07CC7FE912DD078738D9755DE81AFBEBB75DD2D
962A775DDE94CB3174D279B7FF21E1CC23F31558805C367E7D4965C5CDCDDF87FA1AFF69C6F6A6
2A271DFBE6398AFF3737DFB7AD9E688477FFFCC002368FF8FD73D5795CFA3E2017DCECE55FC8B8
177FFFC32A7F397819C53327BF383CA7573E8D05320CC4D735EB18AA6E48281E025292F8063805
8431607D0BF0012F98AC6530C9F382CCC0BE2B33FAEAFF53A5861B2DFDF1D4607D0B212109C784
2C2AF2FA9B9141047FF8060E025A9F4AF0345FE14A7A9B18122725CE2C9C5E7DD62F5BC2D2D2B7
7ADBF0EB7FF8A50B2CE8F59C3E7CAC888804D59C383A6C251142C232043C9D37981C56DB247DF7
C2D5B6C91C76C30813BF75F7DF6CB2C3C300000020E4CEFD568089DD6E008F6073A33D48108FAC
FD826BFB267313893F74CDD00A28B993F5D4A79C25E4390908090D134AD5772F43C47C1A4C99C9
B0A48024089E9BB7EFBC9F50252986270F9FE0E0CBF60D2B32E5514AD6858AC28B49247AC12280
0AB223E3AFD0C56C3AA089F704829F4B5FE148708D82C2B2DFFFD488A6340B8BBE3730BD0B288E
4A492F734B92D08DA224CFFD2312B2DC373582490CE60D45134D54DE0935C23C23107AD8201299
201A03A8AECC2A0D5B5F5FF22328098F57D4B9FDCB01DF77D0B1FD7FD7DDFFB4242830525E2A0B
3D3C242C240CA8092F0A9306A0C826BA0A4241DDBDDB08ADF56B623B78A80DACD041FD906B7EC1
EEBBA00AB5FD0D9FC367F7CBCF2228F707B240AF692C42B0B900808CE239C4327D25E363597F2C
FAC2FD7EF2DFCD9C8297FCFF2C00A01F00227CC2B3E7EF56EBD6F4237D5EDCF7F8BD180870068E
B3E13222657A3BE0513D2089B959D1DFB6897DF750221D1FB2A89AA77710A3DE88D6A8820208F3
21CB5221A2F4B4030B7536344DB3A2E82000AF03131B4986B9ADF4098142ECD0A09A01081DF0D2
0526FF7AEB0AFDFD02B1216A82B2E0019A1259828E290DD2748FBD1BD211E6FEBD3C56F8829EC8
22B24F6485025E7AA3DF4C932420A0A9B9D0C4C0B2292C8AF90ECAE7D14E290E08FB39FD7FD1DF
03809C07014058F40DDFF53D202202287F4774C43393E57FFE3735CEED3FB8083C8FD7FB2F4708
A8BD134B1F64B0AB0AB00005DFF257F032A6808161FD17E0251C89F7D56E4E4EB07247D53DF5FD
C360625D54AB24B7F2416D4E422CA179973040AF00851790308300C2B2E3977E10A3027FB92C70
2408408634E57D90E7DBA37FE0893D9EB340102C0092B78F4E93D600A5D3EEA3822989F876F600
08383E2E80B7F2ECA0DCA4DE68E2E3597F834DA7015968C683A7C2C81CB5AE555CDDC0DC0A9EDC
FF7D09FF2700398008050D7B3D0C9CF83C7FB7F72883B8180AE83D000038989B89E6CCB7E71E96
A8C70AA395FA8292A0B71F877A0B9CB603740810C2000088874988482D0340AD769E9BCBEB273F
CFA391F9F7F46801BDF953FB5CF5C760C397433C0CF5773D0DDE3243D8DC45DF8F77CFCF359F94
4A18DE2E8F91D7C837947FE75D2BF928FDEFF7083D9BF7FCCF831448573422E350E9FDB26C8133
5F00D8CFEBBE285BEDFA3ED2F75FDFBF75F8F39F3D3E30345FDF7D0E8F9A67D917D1F5AC361727
E7C4033739FF63E0DF8B16F417DF0FD3425EFA4F17AF633F67F7899EDCDF373756CF2ACABF4DD4
EE2035F1F331A31FDF5F97A77E3C7CF5C62271F17EC879B805FFE780BA1C357F1720C39F627024
5C740798808B05FD9E5DF5FEB6C226C07C5F5DF1C34C22089591E1F7F974FF564D00848DF2D331
CFF7F75BE3C7E28F8DEFBE8D6F8E8D85757051DC7DC7E1F891E92BF82A320D7B1B2080C9E054C1
DB8F6C9F105CD7CCF743E37F9F167D955DE65D2CFD3D7827F427822021F223DF7DF54701E0C203
C5FB2A9E5F143404C137F40829B0F0BB4401D3DCFAEFF5F1CE8F73FC6B3623A85C808B8D0277F7
FB0906E97DDB0135F4597757FAD8971637D7CC5F55EC9DE7875C3F83F2539FEF816371DDFDD781
7797D178974DF702B61E2415D97D8809BDCFA00F7BE2BA861D4A84595C088D37D94250B0C9B20C
8D2F895FC4F574CDA32546DE154FDDB88020BFEF53E8F3481F75B62837E1F2853E3E88B163573E
02A23DD3F6F5236CFA0EDF77F958E8C5CFF0B8D020AA3F1F274D4BF72006FB95FE67B7F81F7E76
7D7897B414A980F3813F7F5588B51D3C4A08CE0337AC4A03071F41A3001F0CEECCC5AE6B945024
23075556DF80830F0F13CD5727F3F4CD7DCE203E2EF8B56D7264FE05AD7E5C908C6DDB5FCC11F5
C13FB7FDCFBCCC9813654F4D6F2E3F7E7E4F737F7FB1F509FA9FB4EDD39CE0C9FB9FE7FAF4DD1E
7C7C7E14A5657E7F3232895795777AC80F5F77579DFD03677B50DA7EDF0132E22244F4D072FB2D
C98368DFE11CA2C488369EF9094B35B579ED428941A2461F79FC883B3F5EDF6F725CC55FE9FFC2
030A7EB24B57F24272F5F97DA82D021EDFF5F7F54D8FED0D03D7DCD7E77C48359E473EA70837AB
0821C9FD6C584024C73808DF166CB28223AE735CCCC20029E308D39F5FB288A2F77757DCF7CCC0
022F77FA1E7340A32028832D59F5F97F2C2282FEFF477CF41588EA0FCF83183C251C6670720234
C2208E5360DA7FC88C88F809C9D78762A882832DCE02232DF2C4560A08A809FF2972CB2C91AF82
D435BB8B38B9494259FD09DD419C90E4B0ABD2F4F509824B12C92D428090F6B6B9A8090909434B
8B4F50D2D7E4F5A9094B1AC50E7F37F3AFCC8CB0B2E252D0B0A4B77B7BC20F62376AB6AD8A0B24
32D82C02BA9352B535C10460480521F8DB78B2DE3304DC50E7550FC93FB89A7F67DDF7F80DC8DF
77F7BB73437D795425DEFB77267E3EFE32236159FD3091FBE90BDA0829FE2209FE266DF72F50F4
0A3FC1597711EB521CB8D760094544547D2EB0AA91E90CCE3933C3120E78DAF298338ABD81DF63
EF7F9CF5FEBCAF096849C03E71D2C3FA0E75CDDDFB79860DF3E020179D6B20E888E8238056433E
157FEFE37F5F57328BE7608088083D0FD2BAF4BE8DFFDC3874CBAF219A72204A0BA4786AF1D43C
43E829F77363442C704C2C89FA32D0AD0ADCD0FE0270F5306CE883425CB21C4C06A83D90E89CB5
CF5F3EFFCF203D238A48DB8A48537D7E31766C11EB5C786886022451F5C73ADF3E00200DF8C080
85F8B4DF41A43488A9C5CD7280BC9EA12738C0F4CF9FE09A18D17FAA89E787AA68AFF8BF9F9DF5
6E477080817E30563A074F5E3D0F204A898D7F7FFFCCDF6E1701D01C0927955270E321C5309D18
148068809C7F00800250CB0CB66F777BDC5E262F5E250B200D482E93C27C2F432F241DD77251B0
0177AB6E38088D6338417B4310E1EE0D7B4710C9666F110F5AEB284624A002081EEB02B5B0270E
3F23D722045E595C472225053414C220FF741A004827489076A04200884A8F71404701E0731D83
535F8B877F7BF78C564AA0C8A8ECF8BE0E4D5F7E9DB0485FCA20E088088295371EC780783F514F
A1ABFEE7BD1EDFFDFFD0A7FAAE591821085CF2B9ABDDEF408C25F9384E087F76F8247EA820AA0A
6C1C2A3CBD9C2A1C5A70C34010D637AF4F5F14643363D077F74982022FF3E20E3D398C68292951
C0428799A80A8BE024B71C424090B2BEE243A7D37CD577D5ED7D256B88217A2141577BEBE7A3DF
8D5A07DCDFCB0EB5B890B09E36A78282C25A50B2833D028B5BB80A8C0B8123C8B1D15D42560D20
BA0F2E075084A0BFDD2509D41F7D798813D42B289E0808A9282B18C8C82039FDC0093D76250808
C30DCDDB2E2FCEBF337332CBC94B42E05E23D0C2428B82022F9D14DF4B0B4BEE2437D682D2F9D1
69F47D2C2D27B890DF4282D2FB890D8DD35FF9773DCCF21733C8681203BB0F80BEC9182F7DFCDD
0DF8375C0C32B37888220F9001A258B2698A7F282E80A9E1C09F08A082325410C857DD7EC07FC0
94DAB8DF8D10209224689C473A32B19FC9B8207A1E3D3E210B2932FE50224A1E888E76A880C941
C1C0880A940EA2C9C8DF93C930828B2F817CD648E83830E7B2E831120D2044A22EA57E2416BFF8
239F7890A0495C02CB93D8EDF75994C5314BDF0D3DEE8D83BEA08100DF7E04BA27303603780C33
03A08C2DFF5690B105400C9C5072652E07F5F9FE1F7B54FDEBACF23EBA35B43E1E0E40027F51A3
5EA9DBBA10B0967E2DFF8F5B7FBD275F1F4DFEF7AFAB8DFB1565CC230AA47F7FFDC456B2CAD470
772C3C6E303C27B497D67E08421872C9FDFE5527EFA60D835355EC850A0A8CDD576F57C9555BD0
024F54D56570C1CC02A90626009E4D370F297E7E2840B9FA09CE027D353417FF75F57F36B2DA75
FA073675E1E8DE6D4C5830003A3F38D637DD50D0628E19F7290CE51638714692890B78B80818BB
0C7F6CCAD21485BFE3CCEEADAE44D46CFA7A1DCF4965C1F5108CDC8EACC0B24F3B04C2D5162048
1D00EDDD59E7F353F111C7A879567FC7A45FF7F463D8EF70016C115D74857F727F6C06C9DF19D4
2DF41DBFEDD987DB95D6622A2E0DA2D4FEFF47F2F2B459CB3891FD85577CF735D0DC1F4D749D7C
993D5CD318C7EB53CA64F553559C1C8574589404F15EC3C005977FDFC17F650839052496EA10E5
0C80831788126B3A9314A0BABCCC364020CD375CF8E7BCC1A7F092F773BB34B20D4E760A78A49A
B9E7FFDD840807B0EAE7C08F5EE85E212AF73FD21022CD8D7FF159A55627E7C967B51590EB1F7F
3F17C527630974E708BF546780A26DF5C5FF80B4BC3318B290F75FD7BB820C09CE2479300C0C21
CBDA95477EB0CAB3F3ADFF2E885F5DD5ACE4756E5F9DF5B3DC1D23D3E8057C8769FE7FB7C58350
EDDD0DFDD3FFA817CBDFF7D3B7B395E6B54E7FBD88D93E8DF21FDDEEBDAF85AAF54F27EBB85394
E6C0A7F7BA4C9DF777F85E21E93FF3FDFD70A52A92CB3001082CC2042082288A0CCA05AAC36BEB
D182024DB7955DCDDB37657F26B4BEB0A23F32B4D14F56495FD2C260D6C2E0D2D3628093348D09
53D6D8ECB10D2F7F7B6262A62B5DF7F5D0552EA8353DF57496B40DB3496F8A0095C35F7964D7FD
E4BE796E5EEDA8843F7F5F838BD5D7766890F5F7FF7B7F56BB7D93E9715DF3EF2EEF2B53F574F5
0DD0E179EB53D6C20FA7093F83570F980DDFDDDFA025F52C8AB5A3DA3298B4297FBB801DC96CD0
322BAA0A0A0261DFF7FF45281301A4F6D21F89ACAFD976B69EDF8E08F9FD250220F0F87DA9D915
CEE76358D0600C0D780C13330C32036F4B19418212FD4FF63E20249A95AE27750CB91601AA5A22
1AC157236DC23600E77B7B8F8B89F0CB7B0A72733BF044E43D81FF768000B426020959F151DF7F
5573672A9765FA000A71F3AC800DEA829045554FF47155755744C28CF8E20D831038AEA5D8548A
7C0120E0605AFFE765D7047F20FD751457C940389DDAB8151F7FF54FF6C3E9B29BF341B502ED0A
EBDD4A3ED88E79FFFBD65A625E90553560C2915FF4125FF69CA93FEF7D6C31A843FFED4E95908A
676D69D96B504358EA5249759D9E6861D10390510FB0C20F9A25E920143F98FF5A5AD40818062C
00EB7C00BD0875DFB4FDD3DD80090108DFF47A1ABC215A38D74C0C538B36838828978B36863F4C
730DBC32DB6C8F8D6CB3CA0D92C72CB1C723A23A3C300B20BECD1E82F8E2F0877FD3409800C6BC
0BC04CFB3E3E2000E3D5D4848088B68B2E0828C811FFBEBEF85068093A8BFEA4F0E04741D2D27F
F7FFF7D775DBBDA02CBE322FA0801CD1DDFFEC502856B5441FF9A06AB5FB44550088AD0014A000
94DC1C1F89F03287A3D2D52C071A3CF153F6284FF7D9E3D3DAFFFABBCFCF202500855DC3F28280
120BE0BA9F542825F20F8790C204F6C181BF0E3C70243C044CE3D3C6CEEE991E05CCBF5A0BEEE8
319FDFF67B3AAB9B2A27CCB9DFFFFFC3EC7B4FF87074807F57CA383D1AAC26DFD4E7E7FBCBEFC9
43AA203D01F80D80EDFB32FC93DC47105F2F9785E105018267F7EDF1F24A9EDE2F1A91E56F87E1
F1E8FAE2EC6C78522E277B1F1E0E1E1F2636382D0B2DB7AD825800820940A07E3AB08210A840A0
021B26214021A08C8B0232E2BFA324236098D55D82D00735DD439CF077F60A0A23DFE025CF1D71
DF5D35F515F53951C5673545F571E39D78E7511674D071C9CB892810256AA68C275EBEAF82275D
3BD392805ADC039348FD3D3F103F7F0A8F63EA023307382A7A7C63621007340A0F2EE80148D1C2
C837F708200512CC3DE4D4C14F5F1D20152FD0AB3E8207E88BF7FAFD861F59F516D7F7CF7C3AD2
8F079CE9EB2538DD3A3C948A2E88242816B27137D2DECB874F4DA89A2A089F41A3020EAC32E757
FB37769CCDDFD7FE230D0FFE7F88308F74B7A2FAFC7D03E0D6B0A0C0C230AA03B6B89F8E187D7F
FB88B21B9A3820E0FD0AEA609D282808CA09FA2E0205EA0DD83205E8161F0C970F15322A8715A4
27490A2083977471DFDDF26854F1E05A6705DFC75C73AB0A778085FE690202E0775F5097DC7B1D
FC93C90DC9F53E22208BD358C2DC61C5D0B6BCD6CDAE0387735F044CE7DAC8BF54180CA72648D5
F6ADA39F671FE1FDC7CE0075614DC4BB05BCAE00408486201807DBB028877700880EC80B4E25F7
572FE0A9FEF76EDFF20EEAF1FDB20ED07DFDD688970EAE80ADE8BBE8D4536021D51A72A9C551CF
D3E1C07530B42BD051DF60A34761ADEFFAD55EFBABA9FCABF42028E5682A80808B4C2474A1175E
C3AF1EA160A0E91C2071E7114A2A07540A7901EDE5360D808276CC86C28060283762808CBC9DD4
E4288AA087886907C0726A80928C20D24837FC2D2FDA7E17E084BFE2C2C2BDFB35267BA8A5A820
90A163E84A3973FB5127F4A02D768BC94082085A43A21249DF18B1DCA26ACF5F4128080B0D8491
D09E7381D14D489BC1542263FFCB0F43F70881165CA3474C75086387B0881ED168CE508A148085
BC3E75089F3DFB3EC2EC257F57DF7E004353DF90B167DF5CC21A70E593708D188ED389FBD2E522
773DC8FF5FF30A83F9E5F4F4F5CD535F2B4302B0D583278F74248A3DCF5E3BA4FEA4237C2CE02C
0A093B2C22F82904FD7F7CAA03379DFB7E8F6B34258EEA1E3BEF5FDE7F8489F4243E843EB28508
97F7D68B400A0E9D5D3953B70E59D0990CB84DFA36BEE020A0791F8F58D71ECF9C94FD9326ADEB
A937CEDFD10D61A0B23287BAF87827F6B872619A0D2038022C8849218638073740C40CAA0E5159
F41DF91F87D09AA3D376203C7FE0D84DEA282513F4F77C9D222BED8F8314A03748E718361DCB77
F5EE7FFD7C5671951F20BA3D8144784428FF4B5567A87FFF07FD52D89DCB0F5FE203CD4FDF7FEF
E870F73BD027EA12F5D3FBFDF1E3405343F95129754F7D89FD57E43983047F7F4F974EF7D1F52B
F8CC2C022CD9DF6F7B5BEFA881CD0C5A8B22BA08218668621A3E5BA2C0822F5FB58375766A09FF
1FF296BE0B50D6EF2CB194359FD49F4A20122CC926AA6A9077F7B56330A5FC27DCBC82CB317F8C
977D0DFE32A77C5D7427F7ED709AA8025FBB82BC9F67F4DF74D9A9C2C60C702D09E70A080B122E
387DF82BAB36CCC23469E70CA5D7E097E7C7F14AA49D2D81E30942E36B12D7451D4FE8374A50B8
8262807DF8347EFF29DA80E00D3EB5AC0B4260A20ABCB5AB5A3422320BEA0175DC747989129C8D
1C0D4F5C8027F46A3E3BE3D0DD026B4F4F5DDC26A3D73E3DBF4A4835B7F75D67F424A301F70C4C
88236F68FEC2C9D134728B601F50EBEC9D18990323221D1896C0B4B1492B82880BD07294B429A8
337CF60CA2D2E7429AA656A0E01F7F8D1880EAF5CDA802039FC2809E0B7D0BAB48D4FD02DCB517
5DF34090A8F6FD29A0D53D0D6A988C888A9CA56546229F53688FD47BD090A64F82090A742B889D
000808020B6745D25E0097FFF82282D682BE874DF9F850F4ECBC22157A36E80E057F7DCDF0EFD7
02BF401120C983730DAA4F483E94D7FE800909FD7AD2C9CD690287D1E488FEBACA564D06E0CCC0
8F7505CF4F44A0284FB237D7AB8ACCB271FFFFC9F58B7A23F83C83D808B22500D7FD0E022BB0BE
1320AEEBE3D4FF1A88F4378EDF3890F634CC28D2B0957A5C21DF8831CCEA32BC1F8160989A277F
D3CA098BB542B6CD1EAC81EF72E0EA74A8F4BCDD0D384382E03A41EE803785F37CDFFFDCCCEA3F
74C3FECFCD767A15215DDDC0CCCF395DDDAA9FCD4F37F73F02620BAC0851FED1F3BFFCFF323A9D
CDFEFDF3F4C1001020A25FF3FEC3DD0DFF3CB9D7FF1FF3077FC01E408481716AF743F1F543F37F
7DFDC0A008C2FFDF4FF37A45BC9B9C340F53FF1800E8E8C3EA61777CFF92BAA76D44FF7FFCFFD1
DCC0E20C14CC030000000002008CD42276B8353F3B7D620A0A33D63D4514700220AA3D52557E14
3D80F38DDDDEC3B0F4F88A865D98A6A7CC681A248FE1DA44170A3135C0039F2FDBE8005064D33E
1FDDD95C7DC28C8C802BE888387F7C0F775FDC09E6029A55455DFF7FDD57F0E0215D9567D71D3F
BAB6A158A97FFFFDD08AE3F620D0505840D6CB08FFCFF2C0BC0B0B2A54819C00AEAA0422FB4632
80880E1CC281418F777DF0105CCD7511F0D24FE323CD41562437CBCFAEAAF6B5BC9EB3FBF2D3D2
32E1E9BFFF27393C445D3BA3727F4126C811BCE223BE0AA9EBE75BCCE4E70EA90B3BF74FBAF45F
4CFFDBADCCD398BCC92D72A0FEFEBB768BEC37D73C38FB849FF128C6C757EAB48E27FEA89C4B0F
109F27265317B2CA2314CB87E9FEABAFDD6E843945F036FFFCB7D34FC755FCFF2CA652DF7D37A5
93E4D0CE8D030D4FABB13D223A300F9FFC57CFFCEC0A372CAFAB27FE737FFF53FA3FFCE75C3BFE
A935610F33179C358E5455974CFB9683ACFD71635394F7DB2CC5E1036A2BB2590C914BFF33B7BE
9FC5FFFC02CECEE6CBD0BFD958F450A0CFFAF9FFA68F9F1C72BE8DA3B417BA2917FEF1CFA103F7
5FFBFDF7EF7F94C1973D6A18BE82283D70F7C468E21E3445E34B800F78450D3F10B8B3C45F0B00
8003FF425FD5BC1BC026A478FD100504001020808A204977DDF6A24308002F0F840E7239C95EFF
003FD74A02592BC8297F6A0C1D09CE3182C105E746692F5E0EAC2103000AA8C84C4803D51CB252
080908FC510FF13FF818F3320CA7A2035FDF20302C7F71B08080071D98F3A002428C880FD880E2
1280E2E20178E8E88F5CFDC4809F0122047FD8538014D17D83647FF3F4FF5FFDFF99C2D0DDD401
C0B808256735477DFD51D41A081A3F23000E8BA5D17E8981CCF9FC2749720335341BFEAF280870
75C1CAF61FC4A2020553601C001D8D375F57BD202277F4FD30290CE8E8721D0CDC66AD0AC423D7
C200AFD35007743998980D0D5F4775DFDCCDDF77E16AD233B8817CC2C832C075C0DEEDF7A17893
7FF4CBE39DE7EA88088EF2BAB27FBE952908BE4EEB6B6D23945AF4D3D2123998CEE2320E565FCC
4353FF9F9774502F6C703A90275A70802229AA72A2AE936C73F4D62BA4A82888F9892A0202A1D3
CA6ACBD8CE946B9659BD58ED4C3A0B9FF69D3EE7E6218A36B8FE00B7BEA046C0651EE73968D014
F1694CD047BF6A5518F488E4C8C83FF88C62DDD2CC7E4A0A21560123ED6B9F7A779452BD1FFFC9
B60335CF836377E4D40B77FFB6A291537DB02C0A7BA4DCD81CDFDD169D8C0D63D0A837D0D0A7C8
F53CDF3BD0F322BD37E6D8339475C6DDFE84A0D3C5F6304D874DF9074DDD6591FE2A2A1D3B0C8C
27D007BBBBC87D5EE4114C96DDB2916FF7D0B5A21D89FE3082E87FB5172965CA76FA2E041DD48D
CFF41E533401AE67F739F3331B18FFE0D608FAFAE0A810B1F5652882D8B81A475AD282AFD15702
AA0898260AAFFDFFFE11950558B887A3A15AD898A0EC7BD51F8AA9CAAB8AD1E0461933D0B4B858
B9F56F2882462A04B72DED7D7F9F81E85021762065E59F3F376CBD47F48DBA24214028B89FF2AF
282622822E0AD955B440BE70FDAC65B99180A3741EBB2AF76D512154FDAE53E4BA9D1E95D4BFF5
8D9DF7E6660B124273251FE7D42668D9C342F888DAD786D812BE5D5CA66DAE6660AFFBA57E358D
5DDF87E1D908667E1D14C83236282409053E5E5ED29B4F5358DFBFA79F33130FEF057D40C95200
E1253402970953325DA5ED40E3BD36B77150B27BA54E3502856414B434E735F17D414369434673
5F17F414157D8F59F7924B330CDAD5F17E39712743FBFD4B8E9083D980C79FF8FFDF7DFB9FBBD0
E934C9C462A02639E547796402AA59FDF55500394BD4534A952414930F7BD629E6FD3D4904B2DC
EBD0065FBD4D6990355D4D1CB32E8AEF3FF3FB3F430E0C0811030E24850547FCCEEAF4FD30ECFF
EFF83020999D7BCBB06CAEEDFDDAF8E8EA303973367FB0EF3ED3BE39CCF020CC37000BA7421F2D
53DFDC3EDFDDB1EEC0600002DF0FBB1D04A09B44972BFA945D63B63792C32FF202CBFD62B2BF05
C898FE5E7DFDCA739CCBF17B34E40ED411F2B9FDC234D733808ECE13BBA30E0E1F93ACE43781B5
122C402B085C30880E27C9108633A8C809C35C0288015347810D32832080CAF4850B8481DDCE2F
A9C4C0235CF700E8EC9F070254392BE0773A0DC25D1C577C89BC4283FEA5C38422FC0B3ABC0502
B80088A1ACB35F77CEFB4420A87FED72683718D8FE000235473AAC2090A8A2E59F2F5FFCBD0D15
960D7FDC225094B0B20A90A10890A88A8084A4F148080B0D41D0EDF1914BA4FE0E02CB0B0B250C
37D82FA2C249D3A83FFFCB0809C39CAF3A7F7F4022CB9CECF54E374B77F80A725DFCCFDFB4DFDC
7280232056D0DF602E80216ACD545C97D720F2E7F7DFF30930D7F7F1FF26CAEC6D06F709E0BCBB
9085082977CFC87D7789190827B522F29F26B156D408B2822C94D95CBCB6F48B81781E08AFBE80
72F4F1BF0420A15F02CCE794F4AF4C20A096B00F7FF8980816055EA182A7AE770CA4CA4F65FD8B
EFB77F5F1DC08B49CC0F17CB2026A0E220A0290B2E08E5C8395DFE0A808319DFB643E0DE0A9FBD
DFE5A3A2797DF524E7E8B3EEA138FF17892F403F7FC77AFE73FA22B439C792D1D8B550878E6574
D7DDE1F5A54DD6FE433CCC4ABCD5423CF93769F4B77CD4C67CF857F52DE5F4D0016DF35ED033DD
FB94E27EC4C3CD16762E955764E94702E85D683F8F6BC9E8BF5D7A5F9F6E7F43FC6A055737FF21
FBDF401F778DAF90824C67F6A14C494450F7BDE3D5EB8A45E93E9E1867A4C2D0B80818008BB302
35F724B8DED5DC3CCFED51F17CFF0220F208C212913ED17210A07AE37CB80C1F3DCF590005DFFC
1FE62928B23E1460280A836545097C1F079C8622C49C2565FE90AC3DB9F7DD56CB747495F5CCD7
32F32C96AB4ACF3C9F2B9B2608707F5B7E53DF8EF2A02020273E7FEDF7D0E03725433D21D0AC30
27A8BDC0A48DA8905468FED4125C2820A27FD7F5FF114CBB8E0ED4061F373DC5B23F08707C3763
8090B2340097F7F5FF697A8B81C1A0E5C999F97EDF7F9FABC3A0CA078449F8F90C28D1D703925B
DDF331885150F43F5F5A3A015E34AEAE57270449CDDD2022793D6F922FE5ABB820213E0D809A13
9E747A723687B7717F997B0A09F808A5F838B8088B25BEFAEC127BE0C64B7C90C86F3EF82F80C0
277EAF4C16B5EB5CF8308EEA17FCDD888EA94CA360D277CA102394DDB913836A7483192EE0A9C1
7F82A41CB8239630D7FB170A9C8C848E5F5CDF5F7F1E850BE39A00287A4DDCC120087F37F30BE0
280971DF2360082E3EFC421200ABC927CDB47E570A4BC0C1D7244AF1E1D879591E9E87B1A4C5EE
D20838727CC7EF01C487D2A389C600982A309C40240B57DA289F0F7FDFCD16C0E03B0380F5F597
C4687D022C5C29B3E0F77CCC8F3047682028A43424E617021CBAC87F1CD081DF0A617DFF7DCFF3
D76FA5E49E3D0C92770ED227CC3CA7DFC5F1C8727DD35B8380090DD5818127A4D2C0A8F8554024
7473909EA2A3D558FD5C29384D8329FD7E0F27BE9737ADFDF77951454E008094F4F017FE81EC86
08B6FC085FF40851FEC8A9A47395C1DC38102130C8C2B92DD5C0700CDCC2928A60408B6BCB7B4B
CB7372CA0B07CF082BC30503C023280402970EBE3EFCA39FC3C029FFA5FDFCBF5DAB7388A2182C
AFFDFFDE07B543D7E308D9C58195540254B7F20A068FDF2F6E43820DF7572BB21FFC2B58FEC281
FFEAF850B54E5A08280D654F1C7A2E0204DD7D0CC61B38AE1CE510934962082FDFFE2371FF7F77
DD79F1F1D7FDFFAF6B39615ABF5FFCEF421EEEA43242741D086202075EDBD4EA81DE85C6563208
C0907E2BF333277F7C530F8ED628282438320A3032888E9320824B349FF12B1E7B8A8A02348ED1
B002FB232CCF43A68B57EE0208273A0EE8D818828F6232A38237638F48F38DD8DCB61DEF8F4B23
7A5AF819FDC9245009F6B2EA3AABD0BF37A7BEBF380D58FE04D48E2AA081215C7DDF778D473EED
960FDF00E9DF4A18E22D53F7BD75C169B3E38EE3413E7EFEFE387B54F4341F7B5EAA39D50F707F
1675BAA0275D201F61D0562D62DC002F36DF55ED7E68C92880880873B14895C04DA878C4A1C3BE
1585FDF8F201E7C805DCA4D46F5BD2234887FDFF8CEB4DF675D4E9F5EB02F79C6E5CD563843B4D
0C9B1F4805FE33483302340A002030232802D8205317FD2168A376078F1A0B0E0861828ED95631
D5B11D42C69D628084748D05DE7618A19504D8CE75489453E421508442F2D0820DC030310A1C1A
083D8216E3C5E0D02A1824CC2D781BA27798735138B58BB10246B1BB39C90279D5424C746C5635
2B52440B40536A4705B30D96975A80245E160490870808DE3A775C95A61ED09A2EF6BA883876B7
60149D00995D875EBDE38B280A1D9404360A74A638C373616296071E8657384A085AD00516ED88
26E36D074E98888E82BBEB760D9419D075A6D44E29134384CA9F8E80A0B9682542D14331F78336
D28C1EE3223EC0491943D5D8EB1877180A7B13902CA234A03D810123039E0343901290DE10820C
00A1E610900C5E20D869B1EA73BADDE80E054936E4DD62035D42D76506068D7657752E058C4509
9DE42A73285AA527A8112AA35A4CD520B4DD68761559E823ED34782437A28A6B744FD405CD4D69
41657C9DE777D9B3E7CDFCEBEF42FE0E0F7034E4CD252C421D00C0209C4E559057438467E809D5
731467060241785E6E23E0F57015CF63DC311583D9348088A7FA5494C388D0D18B7D9C4823D70B
6C9FA0B01780E81B38548E3568DC80E29C89C435D47E88FA7F76A833E0A7BB6155BF8F0E0D8EA1
08344A0F4F54A2DD7F8248658040A7508D2F3F4AA4C30D6F8B6A83FF7F71F432BA29DA7427DA08
A2F471C082E40F29D178EFB5FFE3117D6A9AFF57373E32FB31557E7B6C160D29DA5C15151497DD
BBC111D1A380CD3133922029F5FE64C9C2F82B4010A5F8D1C80AD5050EBF6A09DCFD8CDF3FD8A1
35350C4FD8C454F84F93220E09F820C80FAB2A1980AAEA946EBC95B8AB8A7860A0B2F7E848E9FA
A51F37F407F9FE3E4B000A35C8888A7C73C4C46CC3032B743A49274347F7E382300222D3C37039
6DEAE0CF43649023549EA8F430DDC23C32D21CE97D146020BF8D3F7DEE3A23246A72A32F92E821
7DE80FD00202C091F5DE1CB0E4E727E11DB7D05C3F24BF3843E572390A15098A7F7DF7DF8C8BBD
12C830ADE8E0BF795727408001FED0D241FDB5775F5FDFF82CC031880CD0B2F1F727D5B0B33C0A
276219D5BDF58C9CD737DFF788428B63B227FC9DB6B151A2FC5DFD3D1F5D15C609026CB815BD50
8A8D47814CE42798247580D61DA9F6C56BEC9DFE7F1A12D1F472DBA2E77DA3CA827EEC9C28C892
C534721514E13BBC9393EB228C9C793FDEF5498C96DDB738DE12FA4CC2E1F5F37F76BE83AA0705
CB882DF15EA2FCC5ECFA43577C20BAED6B45080F73E3D6F4980AC2BB5F73462FF31552A34D4AD0
DE4E2FF9EF4C4E25320909E5E5C03C030A7FB83052F5309D4BC43D9E162C9C41F4229D4092B560
2AF26A9E3435920BA3263F98E212FE6DF5D3313DA3B11F62F97CE227478F23E77F281E303F89F5
48F81F542487F33B7EED4D185F4D331B390B2703E5ABDA020291C733D55DF3C78A080BF5B6A935
CDF0E5DD8AAE8390FEFC9FAED4D34D5F3E830CAC085F97442A895776D8E31F7F7DA3F83F5FFB77
55A747586A3717DDF7B08F54350096C3A8515FBF4808FADAE69E61E2D827E64A3D74DE3430CA82
882E8E0F4310C69581C5437B5C16A39424854CF8E000883C22366DFE35828080A00005DCD0E0FC
2FD3B53788E00C81378743A8DD5789429FDF8340903200494F37C927800A9FD32A8802C0741D7E
56F59C7D1F742E9F8265FF47FBE9C02E82047B58B9D558CA3AFE23E9F8A759F5F73D23D5E63976
CD2211FF6FF0BD3EDFFDD88D6A881C092B8D1DC0C9B0322EFEBA355055DFE03D8288D00B39F382
1B2B23FA633A53033202020531D9D81FF14FB12094140A8BF3137EA022427102601EA5D06808E1
D782F4926E763698485CA0BD578D08082B49872DB3ED348E0E1C97E8297FF4BA0240200A4DDBE4
FCFA60227A1FC5F73DC96F5BC8AA0E00222B8090A09826A8064A0E074FF7EB94CFC4FF4FFF4213
542AFD059F5508A60A2A9C7C7AE4A04214380EABAE51C6EECC880DD4FA7CC02723F56B478104A8
FDCF0225EBBABDCF47768DC38350F453E2F6FF81CBF40A75FAA20720D735D377F55773B0FF8850
082CA8FF363A065FEE0B7277BDCE5655C08C0E7F338DF7DFDCA83799F1C05FFFF92928DE008727
A15AF7870D1C2274D98BDDDA86A15D2CA93D2C60B0942F0B8D5E30E697025CC720A00078E1D935
57D57C3023BC3381BF4420A3A0DBA0F8FA2F204BD7C270AC1D4A312A182E971CABFDF287708308
227CF83E0FD42833007849F25259F412A4B7AF81B54D4CA0C17D3914B4EA7A182708CC5E1FFD5F
1F250086A7F437341F0534A381FC15371250602BC45248C839C7FFFDFFDD59ED2344A0F245C808
C288AC743402BD5684BECC2106D8919D443AC5FD788C80D78A40822BA8282EB260A1E56DEA9858
D8A80827509222D6EC9450E389FEBDF75FB03ECDEDC2545C5C17ED63505F5C9F4963DD4BAA8F79
F5F1414595E8340E0FE795CDF3D77516334F5FDE5FD58D4135D055FD7E76CE9494723A728DA81A
363DA23AB37CF43C888C85E01DF0BAD57F242D142ED2FE9ED3632D0DB63623A49A2B242C2E602A
222422A3BF9FE8E839E7F4BE3BD4EE50D012060B81C442A8E340A68E22E0081211B83A82828BEE
0200279F87659EB9CF120DAFBC1B059E3A283C59DF1DCD67BEBAE0B4BC348DF3E0D279DDFD7BFD
A243F9EEF6C4AF19AC8DF30ADC746D0ADF584FC06FA0994F377C3BFD961E931F5FCD3E0BFEBC93
F523FA8BBE1E4892CE83AC2A6FCD3A26EC6D4D03F4382F80F8DA3DB1FDCEB861923E4EFE023C38
C4E8C8B34DD633793EB390793AFA1C77655C777027E4B2E77E772CFDF9410A84E50ACB06B388FE
2724A18482020879E96A0A81C242222F85BE12A421084A49DC8E8300B6A05B3DBA1214242A31F0
363C48E622F9088F528A1A82233F1C3C3EB2123233D5A8312773203000030AE45CF039F3CFD32F
70BF7CCC672E75170A9D2972ABAC3270482CE5E6AD5DDE5DAC20230A0222D3D7707D0D8F4E3A61
D71F7EE5F07367C68CE7C1129BBECFD7FF9F0E7E7577E45D579E451D7BF9FDF9F5F3D48F670120
8DC87D020A02D83642A7866132738024351D0943767A4AC28007149F7D0670257D7FDCCD77D73D
C8EA31B1A719D77DF7FE3DFDF7F77F7BF178903DFF773EC9E0DD410022015C76691129CCE8922B
E9089F3F449F4421F0F25DA2079C095F8DE0DDE81D120850AC9F9CDD8F49309FA8DFDFD701700C
095F8252B7F7DFC097A27A1F7DF5E1D8F44BF0D11C25414AB8888CA22CA8688143B450781C9EDD
A37F8321222239DF5EE95089B3DBD0224243C7F7D516CB096A20203D33D15291A8C0A9FC9BF8C9
BD5A7759C095D89AA37DF3F02C221C50270F41C4F55804904C0880859FCF4DE65A0099C25682D1
F4777DDFD0E9249CBD0BD0ED25A3E7011C99C095F745E7074C932020322D054E45FD9F22CB8352
E025821C200820AC6825A801C7D318C10B6BBA0AA5F9EE022E217E7F4F5E33E00A69E02414F8FD
09DC5B8C09210F128E09CAFA3E8C832838C63DE08257F777EFC940D67EA4C86BEBFD7E3E5FE80A
6636CCC082CBA35FF7C283E322E988FE80C8F8CBE9EBAE43208EB824DBD0E79F259C7A507E7D4C
D4BDEB53EFE768757143AA0CA2724D2345FAF59FA4780E33CB6B4F9768F68C7E56C2F9977C82B9
D4F99F947C78E0AD0F96225883B36640AFBDFDA0E51F047C50371B56023C80A5202D4FAAFAC5FA
67A318D65FDE2BFA05714DCF73793743D3D0D86A8E305221FF5EF7E89D0D1C29A9E7F58B7553F7
F3F0003AA3575CD579C9E8C2BABE7F74CB753F623AE8D29C3487E27776DE83A2A1BF0C3D7FACB2
B3AA467DFD28841E290B272F87B2BF2246728C8F7070F77775ADF9DF5DF9CA60EA7FAE8D635508
0AFF4F5E77AABEDB23472888C20ECF27BC9DF41D7779624B8F517D4272F5D34129483820925EE0
4865EAD38D421978C0B20CCEADAA9A194E1F9F87C08832BF0ACF8BA24CD2E0F3287D4DF0F10402
B4AED0AA72EEA9B5A70C832ADADEFE30A9829B69228953D4C28230880BA9D70B834CA083637E3D
F77FE1F7FCDFC7FCC2DF4B7A83F5FDF12FD1F79F43DCDFCD8B33FFCF5B1F7383DB609DC50F2A02
88B8AA08A382D74251E0861C075E77B9CD8F139C674780B7F6723B0BF67D1DD28E83A02362CBC0
ED3F6ACE90080220BBF1D70B2A77026FC9249CD780F731171735737CFFDF0B2821477CCF43E001
7E1F3C1F3C7CF33030330381482D01F8208B03227131928818BB0C5E8C2060A2FFD7A022C9C811
C82602B2228E9E9FA7CABC4D9FCB51776B743C4D857ADF3503DFD6CEBD7DF7FDFEA0021D74F484
F750F42D27783781D0E8F505ADF52214468D7C82C882C809BEBD0270CB8B220B09278BA87E0774
AE293F5DCD0138796808082CA43425A8C80B4BF827B200D5233A37415DF80A8DD1D8EA0387EC2C
64F49EFD23222BF574DC7968B82FE0BC97EF5FAC3D1DCDCBE7ECFAA3E9F273E8CE3DC7629EFD2F
9FC8B832E08EFFD70990E0087A8F868FE939727F30D0D8337A2C8C58374F5F383E4EBD3D437F2D
2D094FEA09288D8D677F57742359F2E0CA47E029370392ACA02920B823A1C219FD68028020A2C2
2C936C20FAF4D094FF5ED480A0DEDC53E544151F27520088F2B2049FE317A503628DBFB2B78800
BB53A237E0DCF5E002ED5428835F0A220D527017882A49FEF881F703D78B5085D5D0BF290101FE
D509C780427DF6CD78D14852202F5E3A3F4E320F4C0129458C458004390C93E3E8E1E3E0527B9D
85E532024FF15F5352527C8091FCD25261E02E2777CAFF5CDFCCA055C8CAC0E80A2576F0054916
090FFE5F5CE04E068B9FD7AB00B077EFFEEF0C17A5E3827D33F3A20274123F7888A5DE40010033
4D24C4C3B88AAAAA8105D8AA28CEA7C31A537D7C27CBC0518740175D6639008A08AA2228DD7EDA
1D46224140805FCAA053E3401E027E9E1D4300FF4543A382B2AE80DD2254F04F08D0CF6CFF744A
5A23E907CE0220882751CA9D41D9745E3F3D62ECF147488AAA6740B48D0A282367BD65ACA2E69D
732F579C8DB21E36AB55FE19A6D8ED8448CA9382B1895F60AF8B42FF95E5CD3A915468E7B07437
FDB7FA217F7F3BC30267D7FDF0999ABE3029FEB859DF66AFE3F4FDFD34D5B40B7ED98942C8BB3F
12A0598A30F9352A5634948F23A22B292A37042A26156A7A371C79614A3D3AA4A8B403AF8C90F9
352A7637187187B427F54F64E5F29A9AB459D8DFEFDF4818BD62029A830A9247D7C2B2509D9F67
8FD32FF34848565D5C001D0F0BD73FDF2EA82824B115DF7C030BC977029E15B8E3571346C3680F
AEB59A0874039294D6B0681039E718B895708220A27C9FDFEEDEB99C824D2DCE999BE27F7D7951
65CC8DEF58F7EB1C54E2C47C3DD7FA009D03AAF201E9DC809F3FE7269026D028EED88B8951CC8C
5522A2154060B4B018850546A3B9D6268D8DFDFF71E0A2E6D0B855BD11FF7EF7A28DC94A0085DF
CE150D60C17CED16A4F764702C860C203481A041235C321B4B1F8D8D3974B21A1823D4D2048F57
FBD68C01377F889505782FC69F9878018017EACB75B8B0808EB395085E01098D7BC0A0FE80C234
E39727C0D55BC81415CC027DE34D242A0AD2F6C2636D7D54C098348139C5BD6941243DEE0E0162
771731C22835818C430B8E1562042242AD2FC993F6F43297A9C212F53D0CA16AC7E82BA2B0EA88
20D87D0209070DA30909825FFA7E7B0CCA8DA9572325E5DD33FACB837372BAB83657F799A0EA3A
07040F71C86874C2D0720ACEC0E12839C7DBE851090C1313170DC7C9CB61CA143B9505BDEF7FE9
E8635CEDDD4FD1182D2DAD01852B54FDB1F5934E3DCEA4CA8F32904A41488B7774A43071555828
085D6378C3D123BED5CC34F2708D7357F8F87382E0BA9FF5CD4DC28FD75FBC1275EFCAFDAAC0F1
D9FD2A3D5426F411A8FCCBFCF80C83330FB6BC7ABD35537CBC03E5F45B64D2CFCB28BF393C90B7
81DFDC2293577428080A2B7B73EA6CFE63DF3F3CCD9CFF53D831F47F8009EB8684F02F9773EAEE
36CE53282962DE53C8020A00AC74C4550102B20B88CB7FB6182CBE0DF0F8EC3C23833ACDECDEB0
287801DA2D7178E394826307C971E02670F343029242568B5C5C3C383D75BFFBE7CCD1F25F30D0
4FDBBE28FA3E7C531D7F5FDF558FDD78C48F8BE4E1473C5F3D0FB88D35A1E8705C783B6C50654F
D4FE7E6CD4523F7F8D8AB0576E0F4FF4C3D006E97A6B34DDCFDE8A03FE2C3C63FA3CD33CBDD7F9
F593F7C093F85CFECBDF87AE05DE9FE25EAF741F35FCFA09136A0DBF308B9F601911B978001F55
6058E2D038F95099400D344FF68E181CD6D82A550D3B585DD04D5EDE390E0CC2B577ADF0F841A3
4A5C06FE55F981B0C9E2F8A7DCB72D377DD5DF6508288A205500DDCCCBD74DD289BC418248C8CA
033A0E077F666B829420A00D809801B5DFD7354F17D720320737654F57DB63895919B517343707
3E25E3E0DA3F07CF7DDF797D060D4C821DA905FE2C85509A8F57F75425960E7F4B8E2C041AABCC
95E5FD5FF1DF1F61FC9FE95756F575CBD63E7F7907170714DC7A7D773D50C537EC7E7ECE2DC0A2
83279AA80608080DDFDBFFEFFF73C870BD3C1026F42EA6DFE7D26A8E813CC04C308C5F27C75A00
E51D97FEFFE7020DCD3E0F45275A78382AA28262F45D083820FD3028ABECD20CFF1B7D0D5C37A4
2DFF506BBB1F7FD32D0D22FF9C3B2C4C931E383416E88D73070C240D48F7EBB3D2A008D8D724F8
5695696A90900ADC5CF18050F7C6242281CDDF7B1BB6D6017C1460DF8AE2B9009FFCFF3A17C6C3
297D18E040633BD457542517DFA4FD4CFA367616EC4F55A236E6E21D1CEC40E01CD7D515697074
8CF8FAF9222D6EEE59240CBA06EE816755F5A6F7B5D85F80904DF4B83BEE1CECCC222076175D56
BD003ABFAFEFFDF9DAB955C003DC8C3F026A7F2DE0A0842815C70BFAD620E0E0023E9DD8CE9C81
C8EDA589DC770F70DC0AF8B1FFC9DDF5AF9A8195C7323298D85BD63662202B4393008C81697FFC
CF3F09C9DE035FCFE3E23755ABD018D610A6ADF7BDE87F14F6F50957A72C081C3D79AC7CF5C8CE
8C50551CF8BC81688D740178F088DD8D6A983260912955DDCC003B3C023BA80AF9E23631970D22
1B21A6F589EC6078149D82D050DA228889EE7416CF311F1FA50D75FD7E35E84E9793A11D6090EA
041C60557173307849AA08C9888AA48C1A046AA2E780E39937355C4E6FE21A695499A31863E01A
17C0CEC9692316A48E595A928C383DF558F170C68A8C1FEBFC3D4F5F019AFBF00D0DF806807AAE
A7C65CD0E567D3F80957343BF4F8CAAEAFAFA922C8C9713AC0F254302BAE33F3CB05C4F805CD0A
FB8F8C8C028C22F69FFC31B3B330886F72DFA8F407C1052537457D0D3F7FE2DDD7F994BE4817C8
AB8308D08DF88F9C116161E0F9EA0E17D8B572427F7A381F527C8E9E88E90A4938894AE5B673E7
3C7F1E0DA058AB6B0A209A3A39F78F367A239D160516BA0AD834835B330C88350CD968A6B7E89F
A2022F4F767F4C595BD820213A0000930C1D87D9763605BDF4B15893FA0A4D4F76E7F9D735DFD8
45495F7F4BD0D0D4164D7E4F7DDFFBD4957E4DB25DD1E5DE7EFE7DF7A81F6BE726B54D4DAFD2CA
2BA8D6354D3D1F5490D0E42C8DDEE2ED7D535FDD5B6F5374B7B41150D85D7DFD2F925EF9DEDFFA
3D3718920CE8F97B260B208E804EA0B92DF2B2ABF83361FAE2716D7DDD0D9FB75A4AEAF434BC0D
52508F4EE36BE34F71B7F7F58D6F9F527D15EE370790BB2535E9D609FDC21D5F8BD70AC94B9F4B
019EBDFDD5F27591DF1050910916814B01050FA76D0E9C2C0E99D815D4D77377FDCB576337856D
05F54DD77C7C64DF4340D38D5376343F64F8D2A6A6FD4D4F3031CC330240A02A8276489FDDD72F
20A886A9FF35404DD7C79191010004009164555C8CA803C297C5FCCC40A99D499FC70C83342C0A
A7E027C5C5F3CF0A028A8A9FFFFCC8F08AE2C28AAFE7E7E7A7276E4341820F5F65F2C2727FB09C
2BDD6A471ACA1BA3634E1883A1F75B0EC3B0C822C1AD4BD56A7F757DD85218288CE0F43D29BB0A
9FA7E15ED77752B6ADAA9821E87840BD34F4BAEAB7D3202829765428BA48FFCE9FA39EA68DE8C8
B7654C8C8A08B1999C999C69FD82F8DA348C95FEA644C03D634107E8A8E9E2E9F0A4FAFE703613
10823ECD3ABD8354FD75A4682F81A9A980F1B8880800008177EBA2D55A284832471F2E1C820001
BEFFFFEFE169737DFF7F730909D5D696D4A82A1E869DDAF7E24EFA88F29A4BC02279D809F86042
6000030CCFC8A9FFF57C72D0B2A673D8E080121FCA02EBD2B274BEBC8902878035FBB4BAF60D47
DC26A60AB65B2B8AC96CAA07324A4E9FDC043438509765CE0261198840BE3A02850618BFDC8828
A2CA28B4B7DFE08D8A080DA10F3B4FFFE92DFDFFFFB2CEAD4BE07CE52181DD80F28FD08692780B
7C7FFFFD9FD71DBCBA67F3D323FD208354FD80FD3A6ADFD00256377FFC87CE3CF3FFFFBF51701E
47F259F986A2090F7567F63F56BD6AA0546816A01A5F5909908A09265883565A2BD669C8525BC3
A58E5CDA2EE81F49067C2ED4FD36B29386699175953DFA537E88040E7DC80420C82497EBA58EAC
E355F2CF7616880D6A83DDF41457118ACE99FD62285F03AB3FA540D8080EB1D84093D7CCF2AEB8
888F61B88373A774DB8FCCF9FD2FC29E09DFD1E8FD20BAABAAA02E2E0A915B2B5FDE0BBA544469
3A679F78D0C8108128228B484240080851402C18514232932E3D8DFF89153FFE0053FFAA9F197C
446023E8F9783462DF331EEF18D174CF8C00B522043F80E80D08043F7AD30012029383E6420BDF
DAF0065B98768A13087DFAD09400008F9E128E75C5514E5E95FC5F17C209C8AAACE19BA8083908
2ECE3104AC57C28BA690277E3E34198B81EE7C867DB00591637188A278E8E2CA7D57F63D180EE3
7A8463A8BF9B976B28088D168B32442345FF7E794EA3617B010AC0543A814001A8AB164FA92086
3500260A74549E0AE0A0A27FA09D17DF3C880AA41737C70C3080AAB88CA610B27E7D425A569662
834223FFD6B9E1FA376AE1A0C29A52098624B66B609FA7777258CA704B09FA7126099F142660B0
2E5F651F896CE6AA07646E6BDF2AAAA2332CA2535CD50C9B33FA2743380D73FDF90856F68C2A00
75223E7D82C235F9BE55FD4835E05206AAA988A00AA3403B54D0C0B8A9FD685D55547F73DF5F55
5D1D55FFD3D0C082559D5C2A957778C282806020DC0FF'H } ,
                annot {
                  {
                    desc {
                      name "ciliata Roem mitochondrion, complete genome" } ,
                    data
                      ftable {
                        {
                          data
                            gene {
                              locus "cox1" } ,
                          location
                            int {
                              from 0 ,
                              to 2550 ,
                              strand plus ,
                              id
                                local
                                  str "Toona" } } ,
                        {
                          data
                            imp {
                              key "exon" } ,
                          location
                            int {
                              from 0 ,
                              to 725 ,
                              strand plus ,
                              id
                                local
                                  str "Toona" } ,
                          qual {
                            {
                              qual "number" ,
                              val "1" } } } ,
                        {
                          data
                            imp {
                              key "intron" } ,
                          location
                            int {
                              from 726 ,
                              to 1692 ,
                              strand plus ,
                              id
                                local
                                  str "Toona" } ,
                          qual {
                            {
                              qual "number" ,
                              val "1" } } } ,
                        {
                          data
                            imp {
                              key "exon" } ,
                          location
                            int {
                              from 1693 ,
                              to 2550 ,
                              strand plus ,
                              id
                                local
                                  str "Toona" } ,
                          qual {
                            {
                              qual "number" ,
                              val "2" } } } ,
                        {
                          data
                            imp {
                              key "exon" } ,
                          location
                            int {
                              from 5938 ,
                              to 5997 ,
                              strand plus ,
                              id
                                local
                                  str "Toona" } ,
                          qual {
                            {
                              qual "number" ,
                              val "4" } } } ,
                        {
                          data
                            imp {
                              key "intron" } ,
                          location
                            int {
                              from 5998 ,
                              to 6675 ,
                              strand plus ,
                              id
                                local
                                  str "Toona" } ,
                          qual {
                            {
                              qual "number" ,
                              val "4" } } ,
                          xref {
                            {
                              data
                                gene {
                                  locus "nad1" } } } } ,
                        {
                          data
                            gene {
                              locus "matR" } ,
                          location
                            int {
                              from 6676 ,
                              to 8592 ,
                              strand plus ,
                              id
                                local
                                  str "Toona" } } ,
                        {
                          data
                            gene {
                              locus "nad3" } ,
                          location
                            int {
                              from 9548 ,
                              to 9904 ,
                              strand plus ,
                              id
                                local
                                  str "Toona" } } ,
                        {
                          data
                            gene {
                              locus "rps12" } ,
                          location
                            int {
                              from 9953 ,
                              to 10330 ,
                              strand plus ,
                              id
                                local
                                  str "Toona" } } ,
                        {
                          data
                            gene {
                              locus "tRNA-Ser(TGA)" } ,
                          location
                            int {
                              from 12129 ,
                              to 12195 ,
                              strand plus ,
                              id
                                local
                                  str "Toona" } } ,
                        {
                          data
                            rna {
                              type tRNA ,
                              ext
                                tRNA {
                                  aa
                                    ncbieaa 83 } } ,
                          location
                            int {
                              from 12129 ,
                              to 12195 ,
                              strand plus ,
                              id
                                local
                                  str "Toona" } } ,
                        {
                          data
                            gene {
                              locus "tRNA-Leu(CAG)" } ,
                          location
                            int {
                              from 21845 ,
                              to 21917 ,
                              strand minus ,
                              id
                                local
                                  str "Toona" } } ,
                        {
                          data
                            rna {
                              type tRNA ,
                              ext
                                tRNA {
                                  aa
                                    ncbieaa 76 } } ,
                          location
                            int {
                              from 21845 ,
                              to 21917 ,
                              strand minus ,
                              id
                                local
                                  str "Toona" } } ,
                        {
                          data
                            gene {
                              locus "tRNA-Met(CAT)" } ,
                          location
                            int {
                              from 32834 ,
                              to 32905 ,
                              strand minus ,
                              id
                                local
                                  str "Toona" } } ,
                        {
                          data
                            rna {
                              type tRNA ,
                              ext
                                tRNA {
                                  aa
                                    ncbieaa 77 } } ,
                          location
                            int {
                              from 32834 ,
                              to 32905 ,
                              strand minus ,
                              id
                                local
                                  str "Toona" } } ,
                        {
                          data
                            gene {
                              locus "26S-rRNA" } ,
                          location
                            int {
                              from 32948 ,
                              to 36063 ,
                              strand minus ,
                              id
                                local
                                  str "Toona" } } ,
                        {
                          data
                            rna {
                              type rRNA ,
                              ext
                                name "26S ribosomal RNA" } ,
                          location
                            int {
                              from 32948 ,
                              to 36063 ,
                              strand minus ,
                              id
                                local
                                  str "Toona" } } ,
                        {
                          data
                            gene {
                              locus "tRNA-Leu(CAG)" } ,
                          location
                            int {
                              from 43537 ,
                              to 43605 ,
                              strand plus ,
                              id
                                local
                                  str "Toona" } } ,
                        {
                          data
                            rna {
                              type tRNA ,
                              ext
                                tRNA {
                                  aa
                                    ncbieaa 76 } } ,
                          location
                            int {
                              from 43537 ,
                              to 43605 ,
                              strand plus ,
                              id
                                local
                                  str "Toona" } } ,
                        {
                          data
                            gene {
                              locus "rpl2" } ,
                          location
                            int {
                              from 56501 ,
                              to 57535 ,
                              strand plus ,
                              id
                                local
                                  str "Toona" } } ,
                        {
                          data
                            gene {
                              locus "nad7" } ,
                          location
                            int {
                              from 58119 ,
                              to 64635 ,
                              strand plus ,
                              id
                                local
                                  str "Toona" } } ,
                        {
                          data
                            imp {
                              key "exon" } ,
                          location
                            int {
                              from 58119 ,
                              to 58265 ,
                              strand plus ,
                              id
                                local
                                  str "Toona" } ,
                          qual {
                            {
                              qual "number" ,
                              val "1" } } } ,
                        {
                          data
                            imp {
                              key "intron" } ,
                          location
                            int {
                              from 58266 ,
                              to 59158 ,
                              strand plus ,
                              id
                                local
                                  str "Toona" } ,
                          qual {
                            {
                              qual "number" ,
                              val "1" } } } ,
                        {
                          data
                            imp {
                              key "exon" } ,
                          location
                            int {
                              from 59159 ,
                              to 59227 ,
                              strand plus ,
                              id
                                local
                                  str "Toona" } ,
                          qual {
                            {
                              qual "number" ,
                              val "2" } } } ,
                        {
                          data
                            imp {
                              key "intron" } ,
                          location
                            int {
                              from 59228 ,
                              to 60775 ,
                              strand plus ,
                              id
                                local
                                  str "Toona" } ,
                          qual {
                            {
                              qual "number" ,
                              val "2" } } } ,
                        {
                          data
                            imp {
                              key "exon" } ,
                          location
                            int {
                              from 60776 ,
                              to 61240 ,
                              strand plus ,
                              id
                                local
                                  str "Toona" } ,
                          qual {
                            {
                              qual "number" ,
                              val "3" } } } ,
                        {
                          data
                            imp {
                              key "intron" } ,
                          location
                            int {
                              from 61241 ,
                              to 62308 ,
                              strand plus ,
                              id
                                local
                                  str "Toona" } ,
                          qual {
                            {
                              qual "number" ,
                              val "3" } } } ,
                        {
                          data
                            imp {
                              key "exon" } ,
                          location
                            int {
                              from 62309 ,
                              to 62554 ,
                              strand plus ,
                              id
                                local
                                  str "Toona" } ,
                          qual {
                            {
                              qual "number" ,
                              val "4" } } } ,
                        {
                          data
                            imp {
                              key "intron" } ,
                          location
                            int {
                              from 62555 ,
                              to 64374 ,
                              strand plus ,
                              id
                                local
                                  str "Toona" } ,
                          qual {
                            {
                              qual "number" ,
                              val "4" } } } ,
                        {
                          data
                            imp {
                              key "exon" } ,
                          location
                            int {
                              from 64375 ,
                              to 64635 ,
                              strand plus ,
                              id
                                local
                                  str "Toona" } ,
                          qual {
                            {
                              qual "number" ,
                              val "5" } } } ,
                        {
                          data
                            gene {
                              locus "sdh3" } ,
                          location
                            int {
                              from 89168 ,
                              to 89536 ,
                              strand plus ,
                              id
                                local
                                  str "Toona" } } ,
                        {
                          data
                            gene {
                              locus "nad2" } ,
                          location
                            mix {
                              int {
                                from 90143 ,
                                to 91891 ,
                                strand plus ,
                                id
                                  local
                                    str "Toona" } ,
                              int {
                                from 177224 ,
                                to 182235 ,
                                strand minus ,
                                id
                                  local
                                    str "Toona" } } } ,
                        {
                          data
                            imp {
                              key "exon" } ,
                          location
                            int {
                              from 90143 ,
                              to 90295 ,
                              strand plus ,
                              id
                                local
                                  str "Toona" } ,
                          qual {
                            {
                              qual "number" ,
                              val "1" } } } ,
                        {
                          data
                            imp {
                              key "intron" } ,
                          location
                            int {
                              from 90296 ,
                              to 91498 ,
                              strand plus ,
                              id
                                local
                                  str "Toona" } ,
                          qual {
                            {
                              qual "number" ,
                              val "1" } } } ,
                        {
                          data
                            imp {
                              key "exon" } ,
                          location
                            int {
                              from 91499 ,
                              to 91891 ,
                              strand plus ,
                              id
                                local
                                  str "Toona" } ,
                          qual {
                            {
                              qual "number" ,
                              val "2" } } } ,
                        {
                          data
                            imp {
                              key "intron" } ,
                          location
                            int {
                              from 91892 ,
                              to 99353 ,
                              strand plus ,
                              id
                                local
                                  str "Toona" } ,
                          qual {
                            {
                              qual "number" ,
                              val "2" } } ,
                          xref {
                            {
                              data
                                gene {
                                  locus "nad2" } } } } ,
                        {
                          data
                            gene {
                              locus "tRNA-Met(CAT)" } ,
                          location
                            int {
                              from 99354 ,
                              to 99430 ,
                              strand plus ,
                              id
                                local
                                  str "Toona" } } ,
                        {
                          data
                            rna {
                              type tRNA ,
                              ext
                                tRNA {
                                  aa
                                    ncbieaa 77 } } ,
                          location
                            int {
                              from 99354 ,
                              to 99430 ,
                              strand plus ,
                              id
                                local
                                  str "Toona" } } ,
                        {
                          data
                            gene {
                              locus "tRNA-Ser(GGA)" } ,
                          location
                            int {
                              from 122468 ,
                              to 122549 ,
                              strand minus ,
                              id
                                local
                                  str "Toona" } } ,
                        {
                          data
                            rna {
                              type tRNA ,
                              ext
                                tRNA {
                                  aa
                                    ncbieaa 83 } } ,
                          location
                            int {
                              from 122468 ,
                              to 122549 ,
                              strand minus ,
                              id
                                local
                                  str "Toona" } } ,
                        {
                          data
                            imp {
                              key "exon" } ,
                          location
                            int {
                              from 123882 ,
                              to 124277 ,
                              strand minus ,
                              id
                                local
                                  str "Toona" } ,
                          qual {
                            {
                              qual "number" ,
                              val "3" } } ,
                          xref {
                            {
                              data
                                gene {
                                  locus "nad5" } } } } ,
                        {
                          data
                            imp {
                              key "intron" } ,
                          location
                            int {
                              from 122826 ,
                              to 123881 ,
                              strand minus ,
                              id
                                local
                                  str "Toona" } ,
                          qual {
                            {
                              qual "number" ,
                              val "3" } } ,
                          xref {
                            {
                              data
                                gene {
                                  locus "nad5" } } } } ,
                        {
                          data
                            imp {
                              key "exon" } ,
                          location
                            int {
                              from 122676 ,
                              to 122825 ,
                              strand minus ,
                              id
                                local
                                  str "Toona" } ,
                          qual {
                            {
                              qual "number" ,
                              val "4" } } ,
                          xref {
                            {
                              data
                                gene {
                                  locus "nad5" } } } } ,
                        {
                          data
                            gene {
                              locus "tRNA-Ser(GGA)" } ,
                          location
                            int {
                              from 126000 ,
                              to 126086 ,
                              strand minus ,
                              id
                                local
                                  str "Toona" } } ,
                        {
                          data
                            rna {
                              type tRNA ,
                              ext
                                tRNA {
                                  aa
                                    ncbieaa 83 } } ,
                          location
                            int {
                              from 126000 ,
                              to 126086 ,
                              strand minus ,
                              id
                                local
                                  str "Toona" } } ,
                        {
                          data
                            gene {
                              locus "rps4" } ,
                          location
                            int {
                              from 142345 ,
                              to 143403 ,
                              strand plus ,
                              id
                                local
                                  str "Toona" } } ,
                        {
                          data
                            gene {
                              locus "nad6" } ,
                          location
                            int {
                              from 144085 ,
                              to 144702 ,
                              strand plus ,
                              id
                                local
                                  str "Toona" } } ,
                        {
                          data
                            gene {
                              locus "tRNA-Gln(TTG)" } ,
                          location
                            int {
                              from 146079 ,
                              to 146150 ,
                              strand minus ,
                              id
                                local
                                  str "Toona" } } ,
                        {
                          data
                            rna {
                              type tRNA ,
                              ext
                                tRNA {
                                  aa
                                    ncbieaa 81 } } ,
                          location
                            int {
                              from 146079 ,
                              to 146150 ,
                              strand minus ,
                              id
                                local
                                  str "Toona" } } ,
                        {
                          data
                            gene {
                              locus "tRNA-Gly(GCC)" } ,
                          location
                            int {
                              from 149657 ,
                              to 149730 ,
                              strand minus ,
                              id
                                local
                                  str "Toona" } } ,
                        {
                          data
                            rna {
                              type tRNA ,
                              ext
                                tRNA {
                                  aa
                                    ncbieaa 71 } } ,
                          location
                            int {
                              from 149657 ,
                              to 149730 ,
                              strand minus ,
                              id
                                local
                                  str "Toona" } } ,
                        {
                          data
                            gene {
                              locus "tRNA-Met(CAT)" } ,
                          location
                            int {
                              from 154790 ,
                              to 154862 ,
                              strand plus ,
                              id
                                local
                                  str "Toona" } } ,
                        {
                          data
                            rna {
                              type tRNA ,
                              ext
                                tRNA {
                                  aa
                                    ncbieaa 77 } } ,
                          location
                            int {
                              from 154790 ,
                              to 154862 ,
                              strand plus ,
                              id
                                local
                                  str "Toona" } } ,
                        {
                          data
                            gene {
                              locus "nad4" } ,
                          location
                            int {
                              from 158746 ,
                              to 164445 ,
                              strand minus ,
                              id
                                local
                                  str "Toona" } } ,
                        {
                          data
                            imp {
                              key "exon" } ,
                          location
                            int {
                              from 163987 ,
                              to 164445 ,
                              strand minus ,
                              id
                                local
                                  str "Toona" } ,
                          qual {
                            {
                              qual "number" ,
                              val "1" } } } ,
                        {
                          data
                            imp {
                              key "intron" } ,
                          location
                            int {
                              from 162556 ,
                              to 163986 ,
                              strand minus ,
                              id
                                local
                                  str "Toona" } ,
                          qual {
                            {
                              qual "number" ,
                              val "1" } } } ,
                        {
                          data
                            imp {
                              key "exon" } ,
                          location
                            int {
                              from 161620 ,
                              to 162555 ,
                              strand minus ,
                              id
                                local
                                  str "Toona" } ,
                          qual {
                            {
                              qual "number" ,
                              val "2" } } } ,
                        {
                          data
                            imp {
                              key "intron" } ,
                          location
                            int {
                              from 158836 ,
                              to 161619 ,
                              strand minus ,
                              id
                                local
                                  str "Toona" } ,
                          qual {
                            {
                              qual "number" ,
                              val "2" } } } ,
                        {
                          data
                            imp {
                              key "exon" } ,
                          location
                            int {
                              from 158746 ,
                              to 158835 ,
                              strand minus ,
                              id
                                local
                                  str "Toona" } ,
                          qual {
                            {
                              qual "number" ,
                              val "3" } } } ,
                        {
                          data
                            gene {
                              locus "tRNA-Asp(GTC)" } ,
                          location
                            int {
                              from 167796 ,
                              to 167869 ,
                              strand plus ,
                              id
                                local
                                  str "Toona" } } ,
                        {
                          data
                            rna {
                              type tRNA ,
                              ext
                                tRNA {
                                  aa
                                    ncbieaa 68 } } ,
                          location
                            int {
                              from 167796 ,
                              to 167869 ,
                              strand plus ,
                              id
                                local
                                  str "Toona" } } ,
                        {
                          data
                            imp {
                              key "exon" } ,
                          location
                            int {
                              from 182077 ,
                              to 182235 ,
                              strand minus ,
                              id
                                local
                                  str "Toona" } ,
                          qual {
                            {
                              qual "number" ,
                              val "3" } } ,
                          xref {
                            {
                              data
                                gene {
                                  locus "nad2" } } } } ,
                        {
                          data
                            imp {
                              key "intron" } ,
                          location
                            int {
                              from 179488 ,
                              to 182076 ,
                              strand minus ,
                              id
                                local
                                  str "Toona" } ,
                          qual {
                            {
                              qual "number" ,
                              val "3" } } ,
                          xref {
                            {
                              data
                                gene {
                                  locus "nad2" } } } } ,
                        {
                          data
                            imp {
                              key "exon" } ,
                          location
                            int {
                              from 178915 ,
                              to 179487 ,
                              strand minus ,
                              id
                                local
                                  str "Toona" } ,
                          qual {
                            {
                              qual "number" ,
                              val "4" } } ,
                          xref {
                            {
                              data
                                gene {
                                  locus "nad2" } } } } ,
                        {
                          data
                            imp {
                              key "intron" } ,
                          location
                            int {
                              from 177413 ,
                              to 178914 ,
                              strand minus ,
                              id
                                local
                                  str "Toona" } ,
                          qual {
                            {
                              qual "number" ,
                              val "4" } } ,
                          xref {
                            {
                              data
                                gene {
                                  locus "nad2" } } } } ,
                        {
                          data
                            imp {
                              key "exon" } ,
                          location
                            int {
                              from 177224 ,
                              to 177412 ,
                              strand minus ,
                              id
                                local
                                  str "Toona" } ,
                          qual {
                            {
                              qual "number" ,
                              val "5" } } ,
                          xref {
                            {
                              data
                                gene {
                                  locus "nad2" } } } } ,
                        {
                          data
                            gene {
                              locus "tRNA-Tyr(GTA)" } ,
                          location
                            int {
                              from 182764 ,
                              to 182847 ,
                              strand minus ,
                              id
                                local
                                  str "Toona" } } ,
                        {
                          data
                            rna {
                              type tRNA ,
                              ext
                                tRNA {
                                  aa
                                    ncbieaa 89 } } ,
                          location
                            int {
                              from 182764 ,
                              to 182847 ,
                              strand minus ,
                              id
                                local
                                  str "Toona" } } ,
                        {
                          data
                            gene {
                              locus "tRNA-Asn(GTT)" } ,
                          location
                            int {
                              from 183958 ,
                              to 184029 ,
                              strand minus ,
                              id
                                local
                                  str "Toona" } } ,
                        {
                          data
                            rna {
                              type tRNA ,
                              ext
                                tRNA {
                                  aa
                                    ncbieaa 78 } } ,
                          location
                            int {
                              from 183958 ,
                              to 184029 ,
                              strand minus ,
                              id
                                local
                                  str "Toona" } } ,
                        {
                          data
                            gene {
                              locus "tRNA-Cys(GCA)" } ,
                          location
                            int {
                              from 186177 ,
                              to 186248 ,
                              strand minus ,
                              id
                                local
                                  str "Toona" } } ,
                        {
                          data
                            rna {
                              type tRNA ,
                              ext
                                tRNA {
                                  aa
                                    ncbieaa 67 } } ,
                          location
                            int {
                              from 186177 ,
                              to 186248 ,
                              strand minus ,
                              id
                                local
                                  str "Toona" } } ,
                        {
                          data
                            gene {
                              locus "tRNA-Cys(GCA)" } ,
                          location
                            int {
                              from 200042 ,
                              to 200114 ,
                              strand plus ,
                              id
                                local
                                  str "Toona" } } ,
                        {
                          data
                            rna {
                              type tRNA ,
                              ext
                                tRNA {
                                  aa
                                    ncbieaa 67 } } ,
                          location
                            int {
                              from 200042 ,
                              to 200114 ,
                              strand plus ,
                              id
                                local
                                  str "Toona" } } ,
                        {
                          data
                            gene {
                              locus "cox2" } ,
                          location
                            int {
                              from 210915 ,
                              to 213671 ,
                              strand minus ,
                              id
                                local
                                  str "Toona" } } ,
                        {
                          data
                            imp {
                              key "exon" } ,
                          location
                            int {
                              from 212973 ,
                              to 213671 ,
                              strand minus ,
                              id
                                local
                                  str "Toona" } ,
                          qual {
                            {
                              qual "number" ,
                              val "1" } } } ,
                        {
                          data
                            imp {
                              key "intron" } ,
                          location
                            int {
                              from 210999 ,
                              to 212972 ,
                              strand minus ,
                              id
                                local
                                  str "Toona" } ,
                          qual {
                            {
                              qual "number" ,
                              val "1" } } } ,
                        {
                          data
                            imp {
                              key "exon" } ,
                          location
                            int {
                              from 210915 ,
                              to 210998 ,
                              strand minus ,
                              id
                                local
                                  str "Toona" } ,
                          qual {
                            {
                              qual "number" ,
                              val "2" } } } ,
                        {
                          data
                            gene {
                              locus "tRNA-Arg(CCG)" } ,
                          location
                            int {
                              from 227880 ,
                              to 227954 ,
                              strand minus ,
                              id
                                local
                                  str "Toona" } } ,
                        {
                          data
                            rna {
                              type tRNA ,
                              ext
                                tRNA {
                                  aa
                                    ncbieaa 82 } } ,
                          location
                            int {
                              from 227880 ,
                              to 227954 ,
                              strand minus ,
                              id
                                local
                                  str "Toona" } } ,
                        {
                          data
                            imp {
                              key "exon" } ,
                          location
                            int {
                              from 228023 ,
                              to 228280 ,
                              strand plus ,
                              id
                                local
                                  str "Toona" } ,
                          qual {
                            {
                              qual "number" ,
                              val "5" } } } ,
                        {
                          data
                            gene {
                              locus "tRNA-Pro(CGG)" } ,
                          location
                            int {
                              from 230276 ,
[truncated: 124,210 more chars]
